# Supplementary material for: RNA Sequencing and Co-expressed Long Non-coding RNA in Modern and Wild Wheats
Source: Sci Rep. 2017 Sep 6;7:10670. doi: 10.1038/s41598-017-11170-8 (PMC5587677; doi:10.1038/s41598-017-11170-8)
Supplement: Supplementary file 2 — Supplementary-file-1 [file 41598_2017_11170_MOESM2_ESM.xlsx]

## Sheet: Kiziltan
transcript	length	bradi	sorghum	oryza	hordeum	triticum(Uniprot)	turgidum_NCBI	turgidum_ENA	tae_unigenes	tae_proteins	blastx_swissprot	blastp_swissprot	pfam-A	nr_viridiplantae	KEGG	NOG	GO IDs
Kiz_DS_c100002_g1_i1	717	.	.	.	.	.	.	.	gnl|UG|Ta#S61716133	.	.	.	.	.	.	.	.
Kiz_CK_c100005_g1_i1	680	.	.	.	.	.	.	.	.	.	.	.	Exo70 exocyst complex subunit	gi|474205129|gb|EMS58681.1|hypothetical protein TRIUR3_25812 [Triticum urartu]	.	.	GO:0000145, GO:0006887
Kiz_DS_c100013_g1_i1	335	.	.	.	.	.	.	.	.	.	.	.	OPT oligopeptide transporter protein	gi|473838530|gb|EMS47268.1|putative metal-nicotianamine transporter YSL1 [Triticum urartu]	.	.	GO:0055085, GO:0016020, GO:0016021
Kiz_both_c100014_g1_i1	1257	.	.	.	.	.	.	.	gnl|UG|Ta#S58856946	.	.	.	.	.	.	.	.
Kiz_CK_c10002_g1_i2	530	.	.	.	.	.	.	.	gnl|UG|Ta#S61656058	.	.	.	.	.	.	.	.
Kiz_both_c100024_g1_i1	2252	.	.	.	.	.	.	.	gnl|UG|Ta#S65665717	.	.	.	FACT complex subunit (SPT16/CDC68)	.	.	.	.
Kiz_CK_c100031_g1_i1	1429	.	.	.	.	.	.	.	gnl|UG|Ta#S32565736	.	.	.	Cytochrome P450	gi|156152304|gb|ABU54407.1|P450 [Triticum aestivum]	.	.	GO:0005506, GO:0016705, GO:0016491, GO:0046872, GO:0020037, GO:0055114, GO:0004497
Kiz_CK_c100037_g1_i1	726	.	.	.	.	.	.	.	gnl|UG|Ta#S61666606	.	.	.	.	.	.	.	.
Kiz_both_c100039_g1_i1	949	.	.	.	.	.	.	.	gnl|UG|Ta#S52542622	.	.	.	.	gi|475564927|gb|EMT14647.1|Putative cinnamyl alcohol dehydrogenase 5 [Aegilops tauschii]	.	.	GO:0008270, GO:0016491, GO:0046872, GO:0055114
Kiz_CK_c100044_g1_i1	777	.	.	.	.	.	.	.	.	.	.	.	Protein of unknown function (DUF3421)	.	.	.	.
Kiz_CK_c100054_g1_i1	310	.	.	.	.	.	.	.	.	.	.	.	Protein of unknown function (DUF295)	.	.	.	.
Kiz_CK_c10006_g1_i1	369	Bradi1g31690.2	.	.	.	.	.	.	.	.	.	.	ATP synthase alpha/beta chain, C terminal domain	.	.	.	.
Kiz_both_c100063_g1_i1	1300	.	.	.	.	.	gi|9426752|gb|BE428909.1|BE428909	.	gnl|UG|Ta#S61541853	.	.	.	Protein phosphatase 2C	gi|357157983|ref|XP_003577979.1|PREDICTED: probable protein phosphatase 2C 67 [Brachypodium distachyon]	map04660, map04658, map00627	COG0631, KOG0698	GO:0004722, GO:0003824, GO:0006470
Kiz_DS_c100074_g1_i1	707	.	.	.	.	.	.	.	gnl|UG|Ta#S58886825	.	.	.	.	gi|28555904|emb|CAD45032.1|NBS-LRR disease resistance protein homologue [Hordeum vulgare]	.	.	GO:0043531
Kiz_both_c100082_g1_i1	544	.	.	.	.	.	.	.	gnl|UG|Ta#S61544204	.	.	.	PPR repeat	.	.	.	.
Kiz_CK_c100083_g1_i1	268	.	.	.	.	.	.	.	.	.	.	.	Plant protein of unknown function	gi|475603527|gb|EMT25451.1|hypothetical protein F775_09534 [Aegilops tauschii]	.	.	GO:0016020, GO:0016021
Kiz_CK_c100090_g1_i1	460	.	.	.	.	.	.	.	.	.	.	.	Protein tyrosine kinase	gi|474014221|gb|EMS52657.1|Coatomer subunit beta'-2 [Triticum urartu]	.	.	GO:0000166, GO:0004672, GO:0005524, GO:0006468
Kiz_both_c100096_g1_i1	288	.	.	.	.	.	.	.	.	.	.	.	Leucine Rich repeats (2 copies)	gi|475615320|gb|EMT29395.1|Disease resistance protein RGA2 [Aegilops tauschii]	.	.	GO:0043531
Kiz_CK_c100099_g1_i1	288	.	.	.	.	.	.	.	.	.	.	.	Adenosylmethionine decarboxylase	gi|595936946|ref|XP_007215554.1|hypothetical protein PRUPE_ppa007294mg [Prunus persica]	map00330, map00270	.	GO:0008295, GO:0016829, GO:0006597, GO:0006596, GO:0006557, GO:0004014, GO:0016831
Kiz_both_c100100_g1_i1	847	.	.	.	.	.	.	.	.	.	.	.	Leucine rich repeat	gi|475518859|gb|EMT06260.1|Putative LRR receptor-like serine/threonine-protein kinase [Aegilops tauschii]	.	.	GO:0000166, GO:0016020, GO:0016021, GO:0016310, GO:0004672, GO:0016740, GO:0016301, GO:0004674, GO:0005524, GO:0006468
Kiz_both_c100105_g1_i1	725	.	.	.	.	.	.	.	.	.	.	.	Ribosome inactivating protein	.	.	.	.
Kiz_both_c100115_g1_i1	501	.	.	.	.	.	.	.	gnl|UG|Ta#S65694005	.	.	.	.	.	.	.	.
Kiz_both_c100124_g1_i1	363	.	.	.	.	.	.	.	gnl|UG|Ta#S65692399	.	.	.	.	.	.	.	.
Kiz_both_c100126_g1_i1	308	.	.	.	.	.	.	.	.	.	.	.	Auxin responsive protein	gi|473890444|gb|EMS48611.1|hypothetical protein TRIUR3_00783 [Triticum urartu]	.	.	GO:0009733
Kiz_both_c100136_g1_i1	570	.	.	.	AK360520	.	.	.	gnl|UG|Ta#S50387228	.	.	.	Protein of unknown function (DUF1005)	gi|475365510|gb|EMT00514.1|hypothetical protein F775_52390 [Aegilops tauschii]	.	.	GO:0009505
Kiz_both_c100140_g1_i1	262	.	.	.	.	.	.	.	gnl|UG|Ta#S61790088	.	.	.	HECT-domain (ubiquitin-transferase)	.	.	.	.
Kiz_both_c10015_g1_i1	419	.	.	.	.	.	.	.	.	tr|W5CJ42|W5CJ42_WHEAT	.	.	.	.	.	.	.
Kiz_both_c10015_g1_i2	332	.	.	.	.	.	.	.	.	tr|W5CJ42|W5CJ42_WHEAT	.	.	.	.	.	.	.
Kiz_CK_c100154_g1_i1	417	.	.	.	.	.	.	.	.	.	.	.	Ribosomal protein L36e	gi|907090208|gb|KNC96632.1|hypothetical protein SPPG_07845 [Spizellomyces punctatus DAOM BR117]	.	.	GO:0003735, GO:0030529, GO:0005840, GO:0006412, GO:0005622
Kiz_both_c100159_g1_i1	256	.	.	.	.	.	.	.	gnl|UG|Ta#S65654357	.	.	.	Armadillo/beta-catenin-like repeat	.	.	.	.
Kiz_both_c100166_g1_i1	1260	.	.	.	.	.	gi|49603045|gb|AJ716463.1|AJ716463	.	gnl|UG|Ta#S52544241	.	.	.	.	gi|475589412|gb|EMT21149.1|Protein FAR1-RELATED SEQUENCE 3 [Aegilops tauschii]	.	.	GO:0008270, GO:0006355
Kiz_both_c100185_g1_i1	501	.	.	.	.	.	.	.	.	.	.	.	Ubiquitin carboxyl-terminal hydrolase	gi|475605642|gb|EMT26152.1|Ubiquitin carboxyl-terminal hydrolase 2 [Aegilops tauschii]	.	.	GO:0008270, GO:0008233, GO:0046872, GO:0006508, GO:0008234, GO:0036459, GO:0006511, GO:0016787, GO:0016579
Kiz_both_c100192_g1_i1	374	.	.	.	.	.	.	.	gnl|UG|Ta#S61830831	.	.	.	.	gi|475523089|gb|EMT06836.1|hypothetical protein F775_30707 [Aegilops tauschii]	.	.	GO:0016020, GO:0016021
Kiz_CK_c100195_g1_i1	252	.	.	.	AK369841	.	.	.	.	.	.	.	IQ calmodulin-binding motif	.	.	.	.
Kiz_CK_c10020_g1_i1	415	.	.	.	.	.	.	.	.	.	.	.	Elongation factor Tu C-terminal domain	gi|545793771|gb|AGW80518.1|elongation factor 1-alpha 1, partial [Panthera tigris altaica]	.	.	GO:0003746, GO:0006414
Kiz_CK_c100200_g1_i1	249	.	.	.	.	.	.	.	.	.	.	.	Ribosomal protein L11 methyltransferase (PrmA)	gi|473930526|gb|EMS49977.1|Ribosomal protein L11 methyltransferase [Triticum urartu]	.	.	GO:0016740, GO:0008168, GO:0005840, GO:0032259
Kiz_CK_c100204_g1_i1	570	.	.	.	.	.	.	.	.	.	.	.	3'-5' exonuclease	gi|474414723|gb|EMS67139.1|Werner Syndrome-like exonuclease [Triticum urartu]	.	.	GO:0090305, GO:0004527, GO:0008408, GO:0006139, GO:0003676
Kiz_both_c100206_g1_i1	481	.	.	.	.	.	.	.	gnl|UG|Ta#S61605373	.	.	.	.	.	.	.	.
Kiz_both_c100209_g1_i1	760	.	.	.	.	.	.	.	.	.	.	.	Prenyltransferase-like	gi|326367366|gb|ADZ55289.1|ent-kaurene synthase [Triticum aestivum]	.	.	GO:0008152, GO:0000287, GO:0046872, GO:0016829, GO:0010333
Kiz_CK_c10022_g1_i1	861	.	.	.	.	.	.	.	gnl|UG|Ta#S37829118	tr|W5AB98|W5AB98_WHEAT	.	.	Protein of unknown function (DUF620)	.	.	.	.
Kiz_both_c10022_g1_i2	907	.	.	.	.	.	.	.	gnl|UG|Ta#S37829118	tr|W5AB98|W5AB98_WHEAT	.	.	Protein of unknown function (DUF620)	.	.	.	.
Kiz_both_c100231_g1_i1	528	.	.	.	.	.	.	.	gnl|UG|Ta#S65629368	.	.	.	.	.	.	.	.
Kiz_CK_c100232_g1_i1	538	.	.	.	.	.	.	.	.	.	.	.	ABC transporter	gi|473742129|gb|EMS45432.1|ABC transporter B family member 4 [Triticum urartu]	map00230, map00730	.	GO:0000166, GO:0042626, GO:0055085, GO:0016020, GO:0016021, GO:0006810, GO:0005524, GO:0016887
Kiz_both_c100246_g1_i1	292	.	.	.	.	.	.	.	gnl|UG|Ta#S61647443	.	.	.	.	gi|475605711|gb|EMT26174.1|Putative disease resistance RPP13-like protein 3 [Aegilops tauschii]	.	.	GO:0043531
Kiz_both_c100258_g1_i1	638	.	.	.	.	.	.	.	gnl|UG|Ta#S61830502	.	.	.	Flavin containing amine oxidoreductase	gi|326496308|dbj|BAJ94616.1|predicted protein [Hordeum vulgare subsp. vulgare]	.	.	GO:0003677, GO:0016491, GO:0055114
Kiz_both_c100265_g1_i1	434	.	.	.	.	.	.	.	gnl|UG|Ta#S65710912	.	.	.	.	.	.	.	.
Kiz_both_c100271_g1_i1	284	.	.	.	.	.	.	.	gnl|UG|Ta#S65624725	.	.	.	.	.	.	.	.
Kiz_both_c100278_g1_i1	1139	.	.	.	.	.	.	.	gnl|UG|Ta#S61758545	.	.	.	.	.	.	.	.
Kiz_both_c100281_g1_i1	655	.	.	.	.	.	gi|49603991|gb|AJ745317.1|AJ745317	.	gnl|UG|Ta#S50387773	.	.	.	NB-ARC domain	gi|475617648|gb|EMT30196.1|Disease resistance RPP13-like protein 4 [Aegilops tauschii]	.	.	GO:0043531
Kiz_CK_c100313_g1_i1	735	.	.	.	.	.	.	.	.	.	.	.	E1-E2 ATPase	gi|473728588|gb|EMS45119.1|Plasma membrane ATPase 1 [Triticum urartu]	map00230, map00190, map00730	.	GO:0000166, GO:0046872, GO:0016020, GO:0016021, GO:0016787, GO:0016887, GO:0015992, GO:1902600, GO:0008553, GO:0006810, GO:0006811, GO:0005524, GO:0006754
Kiz_both_c100324_g1_i1	795	.	.	.	.	.	.	.	gnl|UG|Ta#S52543989	.	.	.	Protein of unknown function (DUF1618)	.	.	.	.
Kiz_CK_c100325_g1_i1	241	.	.	.	.	.	.	.	.	.	.	.	.	gi|475523302|gb|EMT06866.1|Transcription factor MYB48 [Aegilops tauschii]	.	.	GO:0003677
Kiz_CK_c100326_g1_i1	440	.	.	.	.	.	.	.	gnl|UG|Ta#S61791653	.	.	.	Uncharacterized conserved protein (DUF2036)	.	.	.	.
Kiz_both_c100328_g1_i1	244	.	.	.	.	.	.	.	.	.	.	.	.	gi|475501687|gb|EMT04348.1|Subtilisin-like protease [Aegilops tauschii]	.	.	GO:0008233, GO:0006508, GO:0008236, GO:0004252, GO:0016787
Kiz_both_c100334_g1_i1	330	.	.	.	.	.	.	.	gnl|UG|Ta#S65658264	.	.	.	RNA recognition motif. (a.k.a. RRM, RBD, or RNP domain)	.	.	.	.
Kiz_CK_c100335_g1_i1	322	.	.	.	.	.	.	.	gnl|UG|Ta#S65592794	.	.	.	.	gi|475562877|gb|EMT14156.1|hypothetical protein F775_17096 [Aegilops tauschii]	.	.	GO:0043531
Kiz_both_c100337_g1_i1	687	.	.	.	.	.	.	.	gnl|UG|Ta#S17880809	.	.	.	Probable lipid transfer	.	.	.	.
Kiz_both_c100339_g1_i1	1052	.	.	.	.	.	.	.	.	.	.	.	Protein kinase domain	gi|473894610|gb|EMS48892.1|CBL-interacting protein kinase 10 [Triticum urartu]	.	.	GO:0000166, GO:0007165, GO:0016020, GO:0016021, GO:0016310, GO:0016740, GO:0004672, GO:0016301, GO:0004674, GO:0005524, GO:0006468
Kiz_both_c100345_g1_i1	264	.	.	.	.	.	.	.	gnl|UG|Ta#S61537478	.	.	.	SAM dependent carboxyl methyltransferase	gi|475518705|gb|EMT06235.1|Jasmonate O-methyltransferase [Aegilops tauschii]	.	.	GO:0016740, GO:0008168, GO:0032259
Kiz_CK_c100349_g1_i1	405	.	.	.	.	.	.	.	.	.	.	.	Beta-lactamase superfamily domain	.	.	.	.
Kiz_CK_c100353_g1_i1	1018	.	.	.	.	.	.	.	gnl|UG|Ta#S58848098	.	.	.	.	.	.	.	.
Kiz_CK_c100360_g1_i1	373	.	.	.	.	.	.	.	.	.	.	.	.	.	.	.	.
Kiz_CK_c100365_g1_i1	290	.	.	.	.	.	.	.	.	.	.	.	.	.	.	.	.
Kiz_both_c100369_g1_i1	734	.	.	.	.	.	.	.	gnl|UG|Ta#S65696503	.	.	.	.	.	.	.	.
Kiz_DS_c10037_g1_i1	271	.	.	.	.	.	.	.	gnl|UG|Ta#S65681868	tr|W5BZ03|W5BZ03_WHEAT	.	.	Protein tyrosine kinase	gi|475579546|gb|EMT18362.1|Putative LRR receptor-like serine/threonine-protein kinase [Aegilops tauschii]	.	.	GO:0000166, GO:0016020, GO:0016021, GO:0016310, GO:0016740, GO:0004672, GO:0016301, GO:0004674, GO:0005524, GO:0006468
Kiz_both_c100370_g1_i1	383	.	.	.	.	.	.	.	gnl|UG|Ta#S61526992	.	.	.	PPR repeat	gi|475622812|gb|EMT31980.1|Pentatricopeptide repeat-containing protein [Aegilops tauschii]	.	.	GO:0008270, GO:0003676
Kiz_CK_c100372_g1_i1	655	.	.	.	.	.	.	.	gnl|UG|Ta#S65686223	.	.	.	NB-ARC domain	gi|474207091|gb|EMS58716.1|Putative disease resistance protein RGA3 [Triticum urartu]	.	.	GO:0043531
Kiz_both_c100376_g1_i1	317	.	.	.	.	.	.	.	gnl|UG|Ta#S61737737	.	.	.	.	.	.	.	.
Kiz_DS_c100378_g1_i1	1096	.	.	.	.	.	.	.	gnl|UG|Ta#S12999173	.	.	.	Leucine Rich Repeat	gi|475615539|gb|EMT29477.1|Putative receptor protein kinase TMK1 [Aegilops tauschii]	.	.	GO:0016310, GO:0016301
Kiz_both_c100379_g1_i1	408	.	.	.	.	.	.	.	gnl|UG|Ta#S16217329	.	.	.	.	gi|475610017|gb|EMT27588.1|hypothetical protein F775_12091 [Aegilops tauschii]	.	.	GO:0009570, GO:0009507
Kiz_both_c100387_g1_i1	427	.	.	.	.	.	.	.	gnl|UG|Ta#S61826709	.	.	.	.	.	.	.	.
Kiz_CK_c100409_g1_i1	430	.	Sb08g022910.1	Os12t0635700-01	AK370297	.	.	.	.	.	.	.	.	gi|514755568|ref|XP_004963313.1|PREDICTED: elongation of fatty acids protein 3-like [Setaria italica]	.	KOG3071, ENOG410XRWT	GO:0016020, GO:0016021
Kiz_both_c10041_g1_i1	1940	.	.	.	.	.	.	.	.	tr|M8B517|M8B517_TRIUA	.	.	.	gi|473817152|gb|EMS46902.1|hypothetical protein TRIUR3_01223 [Triticum urartu]	.	.	GO:0006355
Kiz_CK_c100413_g1_i1	381	.	.	.	.	.	.	.	.	.	.	.	Calmodulin binding protein-like	gi|474428425|gb|EMS67838.1|hypothetical protein TRIUR3_14412 [Triticum urartu]	.	.	GO:0003700, GO:0009816, GO:0005516, GO:0009617, GO:0002229, GO:0010112, GO:0071219, GO:0010224, GO:0080142, GO:1902584, GO:0006355, GO:0006950, GO:0043565, GO:0009697, GO:0042742, GO:0005634, GO:0009789
Kiz_both_c100417_g1_i1	273	.	.	.	.	.	.	.	gnl|UG|Ta#S61772254	.	.	.	tRNA synthetases class I (C) catalytic domain	gi|474040031|gb|EMS53264.1|Cysteinyl-tRNA synthetase [Triticum urartu]	map00970	.	GO:0006418, GO:0000166, GO:0004812, GO:0004817, GO:0006423, GO:0005524
Kiz_both_c100422_g1_i1	272	.	.	.	.	.	.	.	.	.	.	.	Domain of unknown function (DUF4219)	.	.	.	.
Kiz_both_c100426_g1_i1	720	.	.	.	.	.	.	.	gnl|UG|Ta#S61799642	.	.	.	Ankyrin repeats (3 copies)	.	.	.	.
Kiz_both_c100428_g1_i1	547	.	.	.	.	.	.	.	gnl|UG|Ta#S61737033	.	.	.	Nucleotide-diphospho-sugar transferase	.	.	.	.
Kiz_DS_c100429_g1_i1	566	.	.	.	.	.	.	.	.	.	.	.	NB-ARC domain	gi|475581550|gb|EMT18864.1|Disease resistance RPP13-like protein 4 [Aegilops tauschii]	.	.	GO:0043531
Kiz_CK_c10043_g1_i1	310	.	.	.	.	.	.	.	gnl|UG|Ta#S61820067	.	.	.	.	.	.	.	.
Kiz_both_c100433_g1_i1	246	.	.	.	.	.	.	.	gnl|UG|Ta#S61575017	.	.	.	.	gi|960451429|ref|XP_014755402.1|PREDICTED: cytochrome P450 704C1-like [Brachypodium distachyon]	.	KOG0157, COG2124	GO:0005506, GO:0046872, GO:0016491, GO:0016705, GO:0016020, GO:0016021, GO:0020037, GO:0055114, GO:0004497
Kiz_CK_c100442_g1_i1	396	.	.	.	.	.	.	.	.	.	.	.	Ankyrin repeats (3 copies)	gi|475586750|gb|EMT20378.1|hypothetical protein F775_19699 [Aegilops tauschii]	.	.	GO:0016020, GO:0016021
Kiz_both_c100443_g1_i1	692	.	.	.	.	.	.	.	gnl|UG|Ta#S61765217	.	.	.	Auxin responsive protein	.	.	.	.
Kiz_both_c100448_g1_i1	534	.	.	.	.	.	.	.	gnl|UG|Ta#S61710527	.	.	.	UDP-glucoronosyl and UDP-glucosyl transferase	gi|960470409|ref|XP_014754993.1|PREDICTED: UDP-glycosyltransferase 73E1-like [Brachypodium distachyon]	.	COG1819, KOG1192	GO:0008152, GO:0016757, GO:0008194, GO:0016758, GO:0052696, GO:0043231, GO:0016740, GO:0009813
Kiz_CK_c10045_g1_i1	249	.	.	.	.	.	.	.	gnl|UG|Ta#S65633207	tr|W5F144|W5F144_WHEAT	.	.	NB-ARC domain	gi|357153349|ref|XP_003576423.1|PREDICTED: probable LRR receptor-like serine/threonine-protein kinase At1g34110 [Brachypodium distachyon]	.	.	GO:0043531, GO:0004672, GO:0005524, GO:0006468
Kiz_both_c100450_g1_i1	479	.	.	.	.	.	.	.	gnl|UG|Ta#S65722543	.	.	.	.	.	.	.	.
Kiz_both_c100454_g1_i1	990	.	.	.	.	.	.	.	gnl|UG|Ta#S61538657	.	.	.	double strand RNA binding domain from DEAD END PROTEIN 1	.	.	.	.
Kiz_CK_c100465_g1_i1	799	.	.	.	.	.	.	.	.	.	.	.	Zinc finger, ZZ type	.	.	.	.
Kiz_both_c100470_g1_i1	524	.	.	.	.	.	gi|11224150|gb|BF293086.1|BF293086	.	.	.	.	.	.	.	.	.	.
Kiz_both_c100480_g1_i1	1704	.	.	.	.	.	.	.	gnl|UG|Ta#S65646387	.	.	.	Cytochrome P450	gi|475447969|gb|EMT01609.1|Ent-kaurenoic acid oxidase 1 [Aegilops tauschii]	.	.	GO:0005506, GO:0016491, GO:0016705, GO:0046872, GO:0016020, GO:0016021, GO:0020037, GO:0055114, GO:0004497
Kiz_DS_c100495_g1_i1	369	.	.	.	.	.	.	.	gnl|UG|Ta#S61732231	.	.	.	Domain of unknown function (DUF4220)	gi|475596214|gb|EMT23303.1|hypothetical protein F775_24698 [Aegilops tauschii]	.	.	GO:0016020, GO:0016021
Kiz_both_c100505_g1_i1	411	.	.	.	.	.	.	.	gnl|UG|Ta#S58908011	.	.	.	.	.	.	.	.
Kiz_DS_c100508_g1_i1	449	.	.	.	.	.	.	.	.	.	.	.	Plant mobile domain	.	.	.	.
Kiz_both_c100520_g1_i1	916	.	.	.	.	.	.	.	gnl|UG|Ta#S58887579	.	.	.	.	.	.	.	.
Kiz_both_c100525_g1_i1	816	.	.	.	.	.	.	.	gnl|UG|Ta#S61855686	.	.	.	.	.	.	.	.
Kiz_both_c100526_g1_i1	846	.	.	.	AK365283	.	.	.	gnl|UG|Ta#S41658101	.	.	.	PAS fold	gi|62199070|gb|AAX76779.1|putative phytochrome B [Triticum aestivum]	.	.	GO:0000155, GO:0050896, GO:0023014, GO:0018298, GO:0000160, GO:0017006, GO:0042803, GO:0007165, GO:0006351, GO:0009585, GO:0009881, GO:0009584, GO:0006355, GO:0005622
Kiz_CK_c100529_g1_i1	392	.	.	.	.	.	.	.	.	.	.	.	Retinal pigment epithelial membrane protein	gi|475608105|gb|EMT26925.1|hypothetical protein F775_21549 [Aegilops tauschii]	.	.	GO:0016702, GO:0055114
Kiz_CK_c100531_g1_i1	241	.	.	.	.	.	.	.	.	.	.	.	Protein kinase domain	gi|669027164|emb|CDM80418.1|unnamed protein product [Triticum aestivum]	.	.	GO:0000166, GO:0004672, GO:0005524, GO:0006468
Kiz_both_c100532_g1_i1	627	.	.	.	.	.	.	.	gnl|UG|Ta#S61801181	.	.	.	Aminotransferase class I and II	gi|474050792|gb|EMS53639.1|Nicotianamine aminotransferase A [Triticum urartu]	.	.	GO:0030170, GO:0003824, GO:0009058, GO:0008483, GO:0006520, GO:0016740
Kiz_both_c100539_g1_i1	244	.	.	.	.	.	.	.	gnl|UG|Ta#S52546064	.	.	.	OPT oligopeptide transporter protein	gi|474366547|gb|EMS63506.1|putative metal-nicotianamine transporter YSL9 [Triticum urartu]	.	.	GO:0055085, GO:0016020, GO:0016021
Kiz_CK_c100542_g1_i1	364	.	.	.	.	.	.	.	gnl|UG|Ta#S61590035	.	.	.	Carbohydrate-binding protein of the ER	gi|474188969|gb|EMS58037.1|hypothetical protein TRIUR3_15014 [Triticum urartu]	.	.	GO:0005768, GO:0005802, GO:0005794
Kiz_both_c100543_g1_i1	770	.	.	.	.	.	.	.	gnl|UG|Ta#S61766090	.	.	.	.	.	.	.	.
Kiz_both_c100544_g1_i1	1577	.	.	.	.	.	.	.	gnl|UG|Ta#S61831278	.	.	.	.	.	.	.	.
Kiz_both_c100557_g1_i1	1401	.	.	.	.	.	.	.	.	.	.	.	CRS1 / YhbY (CRM) domain	gi|475590504|gb|EMT21489.1|Putative CRM domain-containing protein [Aegilops tauschii]	map00600	.	GO:0003723, GO:0050291, GO:0042761
Kiz_DS_c100558_g1_i1	607	.	.	.	.	.	.	.	gnl|UG|Ta#S65645430	.	.	.	.	gi|669028698|emb|CDM82603.1|unnamed protein product [Triticum aestivum]	.	.	GO:0003700, GO:0006355, GO:0043565
Kiz_both_c100566_g1_i1	444	.	.	.	.	.	.	.	.	.	.	.	.	gi|473960203|gb|EMS51059.1|ATP-dependent DNA helicase recQ [Triticum urartu]	map00230, map00730	.	GO:0032508, GO:0000166, GO:0043140, GO:0003824, GO:0016787, GO:0006281, GO:0006260, GO:0044237, GO:0008026, GO:0004386, GO:0006310, GO:0005524, GO:0005622, GO:0003676
Kiz_both_c100567_g1_i1	502	.	.	.	.	.	.	.	.	.	.	.	.	gi|474205012|gb|EMS58669.1|DNA polymerase III subunit gamma/tau [Triticum urartu]	map00230, map00240	.	GO:0003677, GO:0006260, GO:0003887, GO:0009360, GO:0071897, GO:0005524
Kiz_both_c100575_g1_i1	262	.	.	.	.	.	.	.	gnl|UG|Ta#S65616727	.	.	.	Pectinesterase	gi|474390976|gb|EMS65323.1|putative pectinesterase/pectinesterase inhibitor 51 [Triticum urartu]	map00983, map00040	.	GO:0005618, GO:0045330, GO:0030599, GO:0042545, GO:0045490, GO:0016787
Kiz_both_c100590_g1_i1	357	.	.	.	.	.	.	.	gnl|UG|Ta#S61798301	.	.	.	.	gi|222629638|gb|EEE61770.1|hypothetical protein OsJ_16332 [Oryza sativa Japonica Group]	map00230, map00240	COG0749, ENOG410IPH2	GO:0003677, GO:0090305, GO:0003887, GO:0006260, GO:0008408, GO:0006261, GO:0071897, GO:0006139, GO:0003676
Kiz_both_c1006_g1_i1	578	.	.	.	.	.	.	.	gnl|UG|Ta#S61549854	tr|W5HWS7|W5HWS7_WHEAT	.	.	PPR repeat	.	.	.	.
Kiz_CK_c100605_g1_i1	388	.	.	.	.	.	.	.	.	.	.	.	Ribosomal protein S24e	gi|695031934|ref|XP_009403496.1|PREDICTED: 40S ribosomal protein S24-1-like [Musa acuminata subsp. malaccensis]	.	.	GO:0000166, GO:0003735, GO:0030529, GO:0005840, GO:0006412, GO:0005622
Kiz_both_c10061_g1_i1	1966	.	.	.	.	.	gi|197664965|gb|FL578242.1|FL578242	.	.	.	.	.	Protein kinase domain	gi|937942335|dbj|BAT17247.1|Os12g0500400 [Oryza sativa Japonica Group]	.	.	GO:0004672, GO:0005524, GO:0006468
Kiz_both_c10061_g1_i2	1022	.	.	.	.	.	gi|197664965|gb|FL578242.1|FL578242	.	.	.	.	.	Protein kinase domain	.	.	.	.
Kiz_both_c100610_g1_i1	493	.	.	.	.	.	.	.	gnl|UG|Ta#S61683059	.	.	.	SET domain	gi|475580797|gb|EMT18696.1|Putative histone-lysine N-methyltransferase, H3 lysine-9 specific SUVH9 [Aegilops tauschii]	map00310	.	GO:0008270, GO:0042393, GO:0005694, GO:0018024, GO:0016740, GO:0008168, GO:0034968, GO:0032259, GO:0005634
Kiz_both_c100626_g1_i1	728	.	.	.	.	.	.	.	gnl|UG|Ta#S65655674	.	.	.	.	.	.	.	.
Kiz_CK_c100627_g1_i1	673	Bradi1g69240.1	.	.	.	.	.	.	.	.	.	.	U-box domain	gi|475583649|gb|EMT19529.1|U-box domain-containing protein 30 [Aegilops tauschii]	.	.	GO:0004842, GO:0016567
Kiz_both_c100631_g1_i1	557	.	.	.	.	.	.	.	gnl|UG|Ta#S61788912	.	.	.	GH3 auxin-responsive promoter	.	.	.	.
Kiz_CK_c100639_g1_i1	462	.	.	.	.	.	.	.	gnl|UG|Ta#S61836501	.	.	.	.	.	.	.	.
Kiz_both_c100643_g1_i1	762	.	.	.	.	.	.	.	.	.	.	.	Ring finger domain	gi|474330295|gb|EMS62598.1|E3 ubiquitin-protein ligase RING1-like protein [Triticum urartu]	.	.	GO:0008270, GO:0046872, GO:0016874
Kiz_both_c100646_g1_i1	1763	.	.	.	.	.	.	.	gnl|UG|Ta#S61811597	.	.	.	.	.	.	.	.
Kiz_both_c100648_g1_i1	304	.	.	.	.	.	.	.	gnl|UG|Ta#S61811196	.	.	.	PPR repeat family	.	.	.	.
Kiz_DS_c100667_g1_i1	264	.	.	.	.	.	.	.	gnl|UG|Ta#S61799917	.	.	.	PWI domain	gi|474216716|gb|EMS59128.1|Putative endo-1,3(4)-beta-glucanase 2 [Triticum urartu]	.	.	GO:0000166, GO:0052861, GO:0006397, GO:0003676
Kiz_both_c100684_g1_i1	1403	.	.	.	.	.	.	.	gnl|UG|Ta#S65637178	.	.	.	.	gi|77550806|gb|ABA93603.1|hAT family dimerisation domain containing protein [Oryza sativa Japonica Group]	.	ENOG410XQ1Y, ENOG410IXK1	GO:0046983, GO:0003676
Kiz_CK_c100685_g1_i1	442	.	.	.	.	.	.	.	.	.	.	.	SacI homology domain	gi|474287476|gb|EMS61174.1|Phosphatidylinositide phosphatase SAC1 [Triticum urartu]	.	.	GO:0016020, GO:0016021, GO:0042578
Kiz_both_c100690_g1_i1	388	.	.	.	.	.	.	.	gnl|UG|Ta#S61647463	.	.	.	.	.	.	.	.
Kiz_both_c100693_g1_i1	382	.	.	.	.	.	.	.	.	.	.	.	Manganese-stabilising protein / photosystem II polypeptide	.	.	.	.
Kiz_DS_c100697_g1_i1	856	.	.	.	.	.	.	.	.	.	.	.	MATH domain	.	.	.	.
Kiz_both_c1007_g1_i1	2349	.	.	.	.	.	gi|49603712|gb|AJ717130.1|AJ717130	.	.	tr|W5CIZ6|W5CIZ6_WHEAT	.	.	Leucine Rich Repeat	gi|474253415|gb|EMS60284.1|LRR receptor-like serine/threonine-protein kinase GSO1 [Triticum urartu]	.	.	GO:0016020, GO:0016021, GO:0016310, GO:0016301
Kiz_CK_c1007_g1_i2	2085	.	.	.	.	.	gi|49603712|gb|AJ717130.1|AJ717130	.	.	tr|W5CIZ6|W5CIZ6_WHEAT	.	.	Leucine Rich repeats (2 copies)	gi|474253415|gb|EMS60284.1|LRR receptor-like serine/threonine-protein kinase GSO1 [Triticum urartu]	.	.	GO:0016020, GO:0016021, GO:0016310, GO:0016301
Kiz_DS_c100704_g1_i1	454	.	.	.	.	.	.	.	gnl|UG|Ta#S61765832	.	.	.	.	.	.	.	.
Kiz_CK_c100717_g1_i1	824	.	.	.	.	.	.	.	.	.	.	.	PPR repeat family	gi|475514113|gb|EMT05687.1|hypothetical protein F775_22780 [Aegilops tauschii]	.	.	GO:0016020, GO:0016021
Kiz_CK_c100720_g1_i1	779	.	.	.	.	.	.	.	gnl|UG|Ta#S65622985	.	.	.	Carbohydrate-binding module 48 (Isoamylase N-terminal domain)	gi|384086995|gb|AFH58741.1|starch branching enzyme III [Triticum aestivum]	map00500	.	GO:0003844, GO:0005978, GO:0003824, GO:0043169, GO:0004553, GO:0005975
Kiz_both_c100743_g1_i1	782	.	.	.	.	.	gi|21332139|gb|BQ487519.1|BQ487519	.	gnl|UG|Ta#S61648620	.	.	.	.	.	.	.	.
Kiz_both_c100745_g1_i1	766	Bradi1g63860.1	.	Os03t0322500-01	AK368637	.	.	.	.	.	.	.	HIT domain	gi|474096403|gb|EMS55067.1|14 kDa zinc-binding protein [Triticum urartu]	map00920	.	GO:0009150, GO:0003824, GO:0006790, GO:0005777, GO:0047627, GO:0005886
Kiz_DS_c100790_g1_i1	281	.	.	.	AK364488	.	.	.	gnl|UG|Ta#S58909708	.	.	.	AAA domain	gi|474374421|gb|EMS64095.1|DNA-binding protein SMUBP-2 [Triticum urartu]	.	.	GO:0003677
Kiz_both_c100791_g1_i1	444	.	.	.	.	.	.	.	gnl|UG|Ta#S61663320	.	.	.	GMC oxidoreductase	gi|474175140|gb|EMS57763.1|Protein HOTHEAD [Triticum urartu]	.	.	GO:0016614, GO:0050660, GO:0016491, GO:0055114
Kiz_CK_c100792_g1_i1	279	.	.	.	.	.	.	.	.	.	.	.	GMC oxidoreductase	.	.	.	.
Kiz_DS_c100794_g1_i1	299	.	.	.	AK361049	.	.	.	gnl|UG|Ta#S65592791	.	.	.	CCT motif	.	.	.	.
Kiz_both_c100815_g1_i1	252	.	.	.	.	.	.	.	.	.	.	.	RNA recognition motif. (a.k.a. RRM, RBD, or RNP domain)	gi|669030433|emb|CDM84957.1|unnamed protein product [Triticum aestivum]	.	.	GO:0000166, GO:0003676
Kiz_CK_c100817_g1_i1	427	.	.	.	.	.	.	.	gnl|UG|Ta#S58861140	.	.	.	.	.	.	.	.
Kiz_both_c100818_g1_i1	276	.	.	.	.	.	.	.	.	.	.	.	Ribosomal protein S21e	.	.	.	.
Kiz_both_c100823_g1_i1	1385	.	.	.	.	.	.	.	gnl|UG|Ta#S32629800	.	.	.	BTB/POZ domain	.	.	.	.
Kiz_CK_c100830_g1_i1	483	.	.	.	.	.	.	.	.	.	.	.	SAM dependent carboxyl methyltransferase	gi|474330157|gb|EMS62584.1|Salicylate O-methyltransferase [Triticum urartu]	.	.	GO:0008168, GO:0016740, GO:0032259
Kiz_CK_c10084_g1_i1	509	.	.	.	.	.	.	.	.	tr|M8AYK6|M8AYK6_TRIUA	.	.	.	.	.	.	.
Kiz_both_c100846_g1_i1	760	.	.	.	.	.	.	.	.	.	.	.	Enoyl-(Acyl carrier protein) reductase	.	.	.	.
Kiz_CK_c100847_g1_i1	360	.	.	.	.	.	.	.	.	.	.	.	Ribosomal protein L44	gi|396500717|ref|XP_003845789.1|similar to 60S ribosomal protein L44 [Leptosphaeria maculans JN3]	.	.	GO:0003735, GO:0030529, GO:0005840, GO:0006412, GO:0005622
Kiz_CK_c100853_g1_i1	823	.	.	.	.	.	.	.	.	.	.	.	Alpha/beta hydrolase family	.	.	.	.
Kiz_both_c100856_g1_i1	704	.	.	.	.	.	.	.	gnl|UG|Ta#S61688821	.	.	.	.	.	.	.	.
Kiz_both_c100866_g1_i1	1184	.	.	.	.	.	.	.	.	.	.	.	Protein of unknown function (DUF1668)	.	.	.	.
Kiz_CK_c100868_g1_i1	882	.	.	.	.	.	.	.	.	.	.	.	Retinal pigment epithelial membrane protein	gi|326512458|dbj|BAJ99584.1|predicted protein [Hordeum vulgare subsp. vulgare]	.	.	GO:0016702, GO:0055114
Kiz_DS_c10087_g1_i1	1000	.	.	.	.	.	.	.	gnl|UG|Ta#S61699208	.	.	.	.	.	.	.	.
Kiz_both_c100875_g1_i1	1039	.	.	.	.	.	.	.	gnl|UG|Ta#S61722885	.	.	.	.	gi|474186130|gb|EMS57917.1|hypothetical protein TRIUR3_16040 [Triticum urartu]	.	.	GO:0016020, GO:0016021
Kiz_both_c10088_g1_i1	334	.	.	.	.	.	.	.	gnl|UG|Ta#S61798538	.	.	.	.	.	.	.	.
Kiz_DS_c100888_g1_i1	252	.	.	.	.	.	.	.	.	.	.	.	Leucine rich repeat	gi|474244361|gb|EMS59918.1|LRR receptor-like serine/threonine-protein kinase ERECTA [Triticum urartu]	.	.	GO:0016310, GO:0016301
Kiz_both_c100894_g1_i1	324	.	.	.	.	.	.	.	gnl|UG|Ta#S65609951	.	.	.	Leucine rich repeat	gi|475573210|gb|EMT16678.1|LRR receptor-like serine/threonine-protein kinase GSO1 [Aegilops tauschii]	.	.	GO:0016020, GO:0016021, GO:0016310, GO:0016301
Kiz_CK_c10092_g1_i1	346	.	.	.	.	.	.	.	.	tr|W5EED3|W5EED3_WHEAT	.	.	.	gi|474391874|gb|EMS65402.1|Serine hydroxymethyltransferase, mitochondrial [Triticum urartu]	map00680, map00260, map00460, map00630, map00670, map01130	.	GO:0003824, GO:0000184, GO:0035999, GO:0016310, GO:0016740, GO:0016301, GO:0032259, GO:0030170, GO:0004372, GO:0006730, GO:0006563, GO:0008168, GO:0004674, GO:0006544, GO:0006468
Kiz_both_c100921_g1_i1	624	.	.	.	.	.	gi|197724129|gb|FM208496.1|FM208496	.	gnl|UG|Ta#S32609374	.	.	.	.	gi|475496926|gb|EMT03947.1|hypothetical protein F775_05806 [Aegilops tauschii]	.	.	GO:0009941, GO:0009536
Kiz_both_c100941_g1_i1	521	.	.	.	.	.	.	.	gnl|UG|Ta#S61791574	.	.	.	.	.	.	.	.
Kiz_CK_c100944_g1_i1	609	.	.	.	.	.	.	.	gnl|UG|Ta#S13207082	.	.	.	.	gi|326516298|dbj|BAJ92304.1|predicted protein [Hordeum vulgare subsp. vulgare]	.	.	GO:0016787, GO:0046856
Kiz_DS_c10096_g1_i1	294	.	.	.	AK356062	.	.	.	.	tr|W5BS67|W5BS67_WHEAT	.	.	.	gi|474216311|gb|EMS59079.1|Auxin-induced protein 5NG4 [Triticum urartu]	.	.	GO:0055085, GO:0016020, GO:0016021, GO:0022857
Kiz_both_c100970_g1_i1	264	.	.	.	.	.	.	.	gnl|UG|Ta#S61802540	.	.	.	.	gi|473794188|gb|EMS46420.1|hypothetical protein TRIUR3_33395 [Triticum urartu]	.	.	GO:0007276
Kiz_both_c100976_g1_i1	2566	.	.	.	.	.	.	.	gnl|UG|Ta#S61597832	.	.	.	Subtilase family	gi|326522126|dbj|BAK04191.1|predicted protein [Hordeum vulgare subsp. vulgare]	.	.	GO:0006508, GO:0004252
Kiz_DS_c100981_g1_i1	824	.	.	.	.	.	.	.	.	.	.	.	Sugar (and other) transporter	gi|326496238|dbj|BAJ94581.1|predicted protein [Hordeum vulgare subsp. vulgare]	.	.	GO:0022891, GO:0055085, GO:0016020, GO:0016021, GO:0022857, GO:0006810, GO:0005215
Kiz_both_c100982_g1_i1	734	.	.	.	.	.	.	.	gnl|UG|Ta#S61754498	.	.	.	.	gi|473933850|gb|EMS50084.1|hypothetical protein TRIUR3_18899 [Triticum urartu]	.	.	GO:0016020, GO:0016021
Kiz_CK_c100983_g1_i1	380	.	.	.	.	.	.	.	.	.	.	.	Glycosyl hydrolases family 31	gi|669027348|emb|CDM80681.1|unnamed protein product [Triticum aestivum]	.	.	GO:0008152, GO:0003824, GO:0030246, GO:0004553, GO:0005975, GO:0016787, GO:0016798
Kiz_both_c100999_g1_i1	902	.	.	.	.	.	.	.	gnl|UG|Ta#S58867509	.	.	.	.	.	.	.	.
Kiz_CK_c101015_g1_i1	612	.	.	.	.	.	.	.	.	.	.	.	Leucine Rich repeats (2 copies)	gi|475581399|gb|EMT18823.1|Putative LRR receptor-like serine/threonine-protein kinase [Aegilops tauschii]	.	.	GO:0000166, GO:0016020, GO:0016021, GO:0016310, GO:0004672, GO:0016301, GO:0005524, GO:0006468
Kiz_CK_c101016_g1_i1	555	.	.	.	.	.	.	.	gnl|UG|Ta#S61849694	.	.	.	.	gi|474367258|gb|EMS63576.1|Transcription factor MYB39 [Triticum urartu]	.	.	GO:0003677
Kiz_CK_c101024_g1_i1	272	.	.	.	.	.	.	.	.	.	.	.	POT family	gi|475433023|gb|EMT01236.1|Peptide transporter PTR1 [Aegilops tauschii]	.	.	GO:0016020, GO:0016021, GO:0006810, GO:0005215
Kiz_both_c101027_g1_i1	703	.	.	.	.	.	.	.	gnl|UG|Ta#S15823997	.	.	.	.	gi|475601047|gb|EMT24703.1|hypothetical protein F775_09369 [Aegilops tauschii]	.	.	GO:0016020, GO:0016021
Kiz_CK_c101030_g1_i1	536	.	.	.	.	.	.	.	.	.	.	.	NB-ARC domain	gi|474156439|gb|EMS57114.1|Disease resistance RPP13-like protein 4 [Triticum urartu]	.	.	GO:0016020, GO:0016021, GO:0043531
Kiz_both_c101041_g1_i1	331	.	.	.	.	.	.	.	gnl|UG|Ta#S61553220	.	.	.	Protein kinase domain	gi|297728939|ref|NP_001176833.1|Os12g0203000 [Oryza sativa Japonica Group]	.	ENOG410XPIR, KOG0600	GO:0000166, GO:0004672, GO:0005524, GO:0006468
Kiz_both_c101042_g1_i1	644	.	.	.	.	.	.	.	gnl|UG|Ta#S61830559	.	.	.	Cation transporting ATPase, C-terminus	gi|473910189|gb|EMS49508.1|Calcium-transporting ATPase 8, plasma membrane-type [Triticum urartu]	map00230, map00730	.	GO:0000166, GO:0005516, GO:0046872, GO:0006816, GO:0016020, GO:0016021, GO:0005388, GO:0070588, GO:0006810, GO:0006811, GO:0005524, GO:0016787
Kiz_both_c101047_g1_i1	458	.	.	.	.	.	.	.	gnl|UG|Ta#S65682059	.	.	.	.	.	.	.	.
Kiz_both_c101055_g1_i1	992	.	.	.	.	.	.	.	gnl|UG|Ta#S61777549	.	.	.	Triosephosphate isomerase	gi|573914646|ref|XP_006644990.1|PREDICTED: triosephosphate isomerase, cytosolic-like [Oryza brachyantha]	map00562, map00051, map01130, map00010, map00710	KOG1643, COG0149	GO:0008152, GO:0003824, GO:0006096, GO:0004807
Kiz_both_c101061_g1_i1	1080	.	.	.	.	.	.	.	gnl|UG|Ta#S61645623	.	.	.	.	.	.	.	.
Kiz_both_c101076_g1_i1	1220	.	.	.	.	.	.	.	gnl|UG|Ta#S58857393	.	.	.	RNA recognition motif. (a.k.a. RRM, RBD, or RNP domain)	gi|669029212|emb|CDM83353.1|unnamed protein product [Triticum aestivum]	.	.	GO:0000166, GO:0003676
Kiz_CK_c101079_g1_i1	441	.	.	.	.	.	.	.	gnl|UG|Ta#S61823609	.	.	.	.	.	.	.	.
Kiz_both_c101084_g1_i1	1218	.	.	.	.	.	.	.	gnl|UG|Ta#S65590735	.	.	.	.	gi|475619706|gb|EMT30846.1|hypothetical protein F775_09166 [Aegilops tauschii]	.	.	GO:0006355
Kiz_both_c101089_g1_i1	1176	.	.	.	.	.	.	.	gnl|UG|Ta#S65708836	.	.	.	.	.	.	.	.
Kiz_both_c101105_g1_i1	303	.	.	.	.	.	.	.	gnl|UG|Ta#S58909123	.	.	.	.	gi|475591104|gb|EMT21653.1|Putative PAP-specific phosphatase, mitochondrial [Aegilops tauschii]	.	.	GO:0046854
Kiz_both_c101106_g1_i1	518	.	.	.	.	.	.	.	.	.	.	.	Domain of unknown function (DUF4336)	.	.	.	.
Kiz_DS_c101112_g1_i1	267	.	.	.	.	.	.	.	.	.	.	.	PPR repeat	gi|475613691|gb|EMT28838.1|hypothetical protein F775_05778 [Aegilops tauschii]	.	.	GO:0008270
Kiz_both_c101117_g1_i1	739	.	.	.	.	.	.	.	.	.	.	.	Leucine rich repeat	gi|475520413|gb|EMT06480.1|Disease resistance protein RGA2 [Aegilops tauschii]	.	.	GO:0043531
Kiz_CK_c10113_g1_i1	354	.	.	.	.	.	.	.	gnl|UG|Ta#S65647550	.	.	.	.	gi|474451417|gb|EMS68902.1|Disease resistance protein RPM1 [Triticum urartu]	.	.	GO:0043531
Kiz_both_c10114_g1_i1	368	.	.	.	.	.	.	.	.	tr|W5C7H6|W5C7H6_WHEAT	.	.	.	gi|474255864|gb|EMS60351.1|Beta-glucosidase 16 [Triticum urartu]	.	.	GO:0004553, GO:0005975
Kiz_both_c101143_g1_i1	243	Bradi1g18200.1	.	.	.	.	.	.	gnl|UG|Ta#S61710359	.	.	.	GH3 auxin-responsive promoter	gi|474311266|gb|EMS61902.1|hypothetical protein TRIUR3_17511 [Triticum urartu]	.	.	GO:0009941
Kiz_both_c101149_g1_i1	496	.	.	.	.	.	.	.	.	.	.	.	Cytochrome P450	gi|326505864|dbj|BAJ91171.1|predicted protein [Hordeum vulgare subsp. vulgare]	.	.	GO:0005506, GO:0016705, GO:0016491, GO:0046872, GO:0020037, GO:0055114, GO:0004497
Kiz_CK_c101151_g1_i1	266	.	.	.	.	.	.	.	gnl|UG|Ta#S58908769	.	.	.	.	gi|475615085|gb|EMT29317.1|Putative flavin-containing monooxygenase 1 [Aegilops tauschii]	map00982	.	GO:0050660, GO:0016491, GO:0050661, GO:0055114, GO:0004497, GO:0004499
Kiz_CK_c101157_g1_i1	653	.	.	.	.	.	gi|39731771|gb|AJ614844.1|AJ614844	.	gnl|UG|Ta#S58901947	.	.	.	.	gi|297375077|gb|ADI34080.1|UDP-glucosyltransferase [Triticum aestivum]	.	.	GO:0008152, GO:0016758, GO:0016740
Kiz_both_c101158_g1_i1	881	.	.	.	.	.	.	.	gnl|UG|Ta#S52543620	.	.	.	.	gi|326521982|dbj|BAK04119.1|predicted protein, partial [Hordeum vulgare subsp. vulgare]	.	.	GO:0016020, GO:0016021
Kiz_both_c101161_g1_i1	292	.	.	.	.	.	.	.	.	.	.	.	Leo1-like protein	gi|473971109|gb|EMS51461.1|hypothetical protein TRIUR3_04169 [Triticum urartu]	.	.	GO:0016570, GO:0016593, GO:0006368
Kiz_both_c101184_g1_i1	438	.	.	.	.	.	.	.	.	.	.	.	Protein of unknown function (DUF1645)	.	.	.	.
Kiz_both_c101185_g1_i1	1407	.	.	.	.	.	.	.	gnl|UG|Ta#S61570270	.	.	.	.	.	.	.	.
Kiz_CK_c101193_g1_i1	360	.	Sb04g030260.1	.	.	.	.	.	.	.	.	.	Protein of unknown function, DUF617	.	.	.	.
Kiz_CK_c101194_g1_i1	994	.	.	.	.	.	.	.	.	.	.	.	ATG C terminal domain	.	.	.	.
Kiz_CK_c101209_g1_i1	276	.	.	.	.	.	.	.	.	.	.	.	Domain of unknown function	gi|326504996|dbj|BAK02885.1|predicted protein [Hordeum vulgare subsp. vulgare]	.	.	GO:0016020, GO:0016021
Kiz_CK_c10121_g1_i1	377	.	.	.	.	.	.	.	.	tr|W5B8R6|W5B8R6_WHEAT	.	.	Leucine rich repeat	gi|474107948|gb|EMS55495.1|Phytosulfokine receptor 2 [Triticum urartu]	.	.	GO:0001653, GO:0009507, GO:0007165, GO:0016020, GO:0016021, GO:0004672, GO:0004674, GO:0005524, GO:0006468, GO:0005886
Kiz_CK_c101210_g1_i1	317	.	.	.	.	.	.	.	.	.	.	.	Carbohydrate-binding protein of the ER	.	.	.	.
Kiz_CK_c101220_g1_i1	519	.	.	.	.	.	.	.	.	.	.	.	GDSL-like Lipase/Acylhydrolase	gi|326521992|dbj|BAK04124.1|predicted protein [Hordeum vulgare subsp. vulgare]	.	.	GO:0016788
Kiz_CK_c101221_g1_i1	259	.	.	.	AK358506	.	.	.	.	.	.	.	.	gi|326487470|dbj|BAJ89719.1|predicted protein [Hordeum vulgare subsp. vulgare]	.	.	GO:0004672, GO:0005524, GO:0006468
Kiz_both_c101227_g1_i1	528	.	.	.	.	.	.	.	gnl|UG|Ta#S65645446	.	.	.	SAM dependent carboxyl methyltransferase	gi|474404029|gb|EMS66290.1|Salicylate O-methyltransferase [Triticum urartu]	.	.	GO:0016740, GO:0008168, GO:0032259
Kiz_both_c101234_g1_i1	512	.	.	.	.	.	.	.	gnl|UG|Ta#S16245589	.	.	.	Skp1 family, tetramerisation domain	gi|474403505|gb|EMS66287.1|SKP1-like protein 11 [Triticum urartu]	.	.	GO:0006511
Kiz_CK_c101239_g1_i1	1751	.	.	.	.	.	.	.	gnl|UG|Ta#S61532961	.	.	.	Protein kinase domain	gi|475457723|gb|EMT01896.1|Cysteine-rich receptor-like protein kinase 36 [Aegilops tauschii]	.	.	GO:0000166, GO:0043531, GO:0016310, GO:0004672, GO:0016301, GO:0004674, GO:0005524, GO:0006468
Kiz_CK_c10126_g1_i1	242	.	.	.	.	.	.	.	.	tr|W5DCM8|W5DCM8_WHEAT	.	.	.	gi|326519807|dbj|BAK00276.1|predicted protein [Hordeum vulgare subsp. vulgare]	map00230, map00730	.	GO:0004386, GO:0005524, GO:0016787, GO:0003676
Kiz_both_c10126_g1_i2	303	.	.	.	.	.	.	.	.	tr|W5DCM8|W5DCM8_WHEAT	.	.	.	gi|326519807|dbj|BAK00276.1|predicted protein [Hordeum vulgare subsp. vulgare]	map00230, map00730	.	GO:0004386, GO:0005524, GO:0016787, GO:0003676
Kiz_DS_c101260_g1_i1	277	.	.	.	.	.	.	.	.	.	.	.	Glycosyl hydrolase family 9	gi|473968320|gb|EMS51342.1|Endoglucanase 9 [Triticum urartu]	.	.	GO:0003824, GO:0016020, GO:0016021, GO:0004553, GO:0005975
Kiz_CK_c101263_g1_i1	556	.	.	.	.	.	.	.	.	.	.	.	PPR repeat	.	.	.	.
Kiz_CK_c10127_g1_i1	345	.	.	.	.	.	.	.	gnl|UG|Ta#S58908011	tr|M8AMI7|M8AMI7_TRIUA	.	.	.	.	.	.	.
Kiz_both_c101278_g1_i1	374	.	.	.	.	.	.	.	gnl|UG|Ta#S61755976	.	.	.	.	.	.	.	.
Kiz_both_c101282_g1_i1	673	.	.	.	.	.	.	.	.	.	.	.	Alpha amylase, C-terminal all-beta domain	gi|58618129|gb|AAW80631.1|starch branching enzyme IIb [Triticum aestivum]	map00500	.	GO:0003844, GO:0005978, GO:0003824, GO:0043169, GO:0004553, GO:0005975
Kiz_CK_c101288_g1_i1	328	.	.	.	.	.	.	.	.	.	.	.	Rare lipoprotein A (RlpA)-like double-psi beta-barrel	.	.	.	.
Kiz_DS_c101290_g1_i1	575	.	.	.	.	.	.	.	gnl|UG|Ta#S61858348	.	.	.	Protein tyrosine kinase	gi|326488433|dbj|BAJ93885.1|predicted protein [Hordeum vulgare subsp. vulgare]	.	.	GO:0004672, GO:0005524, GO:0006468
Kiz_CK_c101296_g1_i1	453	.	.	.	.	.	.	.	.	.	.	.	Cytochrome P450	gi|474274071|gb|EMS60990.1|Cytochrome P450 71D7 [Triticum urartu]	.	.	GO:0005506, GO:0016705, GO:0046872, GO:0016491, GO:0020037, GO:0055114, GO:0004497
Kiz_both_c101315_g1_i1	324	.	.	.	.	.	.	.	gnl|UG|Ta#S61828291	.	.	.	Sec63 Brl domain	gi|721665490|ref|XP_010235709.1|PREDICTED: ATP-dependent DNA helicase MER3 homolog [Brachypodium distachyon]	map00230, map00730	KOG0952, COG1204	GO:0051026, GO:0007131, GO:0004386, GO:0016787, GO:0005524, GO:0003676
Kiz_CK_c101317_g1_i1	697	.	.	.	.	.	.	.	.	.	.	.	Universal stress protein family	gi|470394533|ref|XP_004335000.1|universal stress protein (UspA) [Acanthamoeba castellanii str. Neff]	.	.	GO:0006950
Kiz_both_c101322_g1_i1	395	.	.	.	.	.	.	.	.	.	.	.	Sugar (and other) transporter	gi|357167717|ref|XP_003581299.1|PREDICTED: sugar transport protein 5-like [Brachypodium distachyon]	.	KOG0254, ENOG410XNQK	GO:0022891, GO:0046323, GO:0016020, GO:0016021, GO:0035428, GO:0055085, GO:0015992, GO:0005351, GO:1904659, GO:0005355, GO:0022857, GO:0006810, GO:0005887, GO:0005215
Kiz_DS_c101335_g1_i1	862	.	.	.	AK374456	.	.	.	gnl|UG|Ta#S61571472	.	.	.	Dual specificity phosphatase, catalytic domain	gi|326488951|dbj|BAJ98087.1|predicted protein [Hordeum vulgare subsp. vulgare]	map04660, map04658, map00627	.	GO:0004725, GO:0006470, GO:0016791, GO:0008138, GO:0016311, GO:0035335, GO:0016787
Kiz_DS_c101337_g1_i1	522	.	.	.	.	.	.	.	gnl|UG|Ta#S52544435	.	.	.	PPR repeat family	.	.	.	.
Kiz_both_c101338_g1_i1	866	.	.	.	AK361719	.	.	.	.	.	.	.	Alpha/beta hydrolase family	gi|474343675|gb|EMS62751.1|2-hydroxy-6-oxo-6-phenylhexa-2,4-dienoate hydrolase [Triticum urartu]	.	.	GO:0003824, GO:0009941, GO:0016787
Kiz_DS_c101349_g1_i1	371	.	.	.	.	.	.	.	gnl|UG|Ta#S61828935	.	.	.	Protein kinase domain	gi|475619957|gb|EMT30938.1|Dual specificity mitogen-activated protein kinase kinase 1 [Aegilops tauschii]	.	.	GO:0000166, GO:0016310, GO:0004672, GO:0016301, GO:0004674, GO:0005524, GO:0006468
Kiz_both_c101350_g1_i1	287	.	.	.	AK358280	.	.	.	.	.	.	.	.	gi|669030679|emb|CDM85287.1|unnamed protein product [Triticum aestivum]	.	.	GO:0016020, GO:0016021
Kiz_both_c101353_g1_i1	872	.	.	.	.	.	.	.	gnl|UG|Ta#S61541658	.	.	.	.	gi|473993304|gb|EMS51952.1|Putative disease resistance protein RGA3 [Triticum urartu]	.	.	GO:0043531
Kiz_both_c101359_g1_i1	435	.	.	.	.	.	.	.	gnl|UG|Ta#S16058393	.	.	.	.	gi|28395526|gb|AAO39048.1|asparagine synthetase 2 [Hordeum vulgare]	map00250	COG0367, KOG0571	GO:0006529, GO:0004066, GO:0016874
Kiz_both_c101361_g1_i1	689	.	.	.	.	.	.	.	gnl|UG|Ta#S61748767	.	.	.	.	.	.	.	.
Kiz_both_c101362_g1_i1	657	.	.	.	.	.	gi|9426085|gb|BE428242.1|BE428242	.	.	.	.	.	.	gi|474323832|gb|EMS62391.1|Splicing factor U2af large subunit A [Triticum urartu]	.	.	GO:0000166, GO:0003723, GO:0006397, GO:0005634, GO:0003676
Kiz_CK_c101365_g1_i1	368	.	.	.	.	.	.	.	.	.	.	.	Domain of unknown function	gi|475503410|gb|EMT04538.1|hypothetical protein F775_18934 [Aegilops tauschii]	.	.	GO:0016020, GO:0016021
Kiz_DS_c101366_g1_i1	593	.	.	.	.	.	.	.	.	.	.	.	Domain of unknown function (DUF4220)	gi|573941501|ref|XP_006653140.1|PREDICTED: uncharacterized protein LOC102708891 [Oryza brachyantha]	.	.	GO:0016020, GO:0016021
Kiz_both_c101385_g1_i1	1050	.	.	.	.	.	.	.	gnl|UG|Ta#S65684908	.	.	.	.	.	.	.	.
Kiz_both_c101389_g1_i1	601	.	.	.	.	.	.	.	gnl|UG|Ta#S61832410	.	.	.	RNA polymerase Rpb2, domain 7	gi|357138000|ref|XP_003570586.1|PREDICTED: DNA-directed RNA polymerase III subunit 2 [Brachypodium distachyon]	map00230, map00240	COG0085, KOG0215	GO:0003677, GO:0016779, GO:0003899, GO:0032549, GO:0001056, GO:0006351, GO:0006383, GO:0016740, GO:0005666
Kiz_both_c101390_g1_i1	1515	.	.	.	.	.	.	.	gnl|UG|Ta#S61799631	.	.	.	Seven in absentia protein family	gi|475530789|gb|EMT07960.1|hypothetical protein F775_15889 [Aegilops tauschii]	.	.	GO:0008270, GO:0007275, GO:0046872, GO:0016567, GO:0004842, GO:0006511, GO:0005634
Kiz_both_c101400_g1_i1	671	.	.	.	.	.	.	.	gnl|UG|Ta#S61831628	.	.	.	.	gi|473735425|gb|EMS45249.1|putative L-type lectin-domain containing receptor kinase S.7 [Triticum urartu]	.	.	GO:0000166, GO:0016310, GO:0004672, GO:0016301, GO:0030246, GO:0005524, GO:0006468
Kiz_both_c101414_g1_i1	843	.	.	.	.	.	.	.	gnl|UG|Ta#S61554481	.	.	.	.	gi|475625440|gb|EMT32971.1|hypothetical protein F775_28873 [Aegilops tauschii]	.	.	GO:0008270
Kiz_CK_c101415_g1_i1	328	.	.	.	.	.	.	.	.	.	RL34_PEA	RL34_PEA	Ribosomal protein L34e	gi|595974969|ref|XP_007217809.1|hypothetical protein PRUPE_ppb011184mg [Prunus persica]	.	.	GO:0003735, GO:0005840, GO:0006412, GO:0005622
Kiz_CK_c101432_g1_i1	2239	.	.	.	.	.	.	.	.	.	.	.	Flavin containing amine oxidoreductase	.	.	.	.
Kiz_both_c101454_g1_i1	256	.	.	.	.	.	.	.	.	.	.	.	NB-ARC domain	gi|475593926|gb|EMT22539.1|Disease resistance protein RGA2 [Aegilops tauschii]	.	.	GO:0043531
Kiz_CK_c101468_g1_i1	436	.	.	.	.	.	.	.	gnl|UG|Ta#S61605243	.	.	.	.	gi|475326756|gb|EMT00291.1|Putative disease resistance RPP13-like protein 3 [Aegilops tauschii]	.	.	GO:0043531
Kiz_CK_c101472_g1_i1	349	.	.	.	.	.	.	.	.	.	.	.	Carbohydrate binding domain (family 11)	.	.	.	.
Kiz_both_c101473_g1_i1	649	.	.	.	.	.	.	.	gnl|UG|Ta#S61658485	.	.	.	.	gi|944053460|gb|KQJ89098.1|hypothetical protein BRADI_4g23480 [Brachypodium distachyon]	.	.	GO:0090502, GO:0004523, GO:0003676
Kiz_both_c101482_g1_i1	299	.	.	.	.	.	.	.	gnl|UG|Ta#S65675786	.	.	.	.	.	.	.	.
Kiz_both_c10149_g1_i1	391	.	.	.	.	.	.	.	gnl|UG|Ta#S61654111	tr|W5E853|W5E853_WHEAT	.	.	NB-ARC domain	gi|474218537|gb|EMS59142.1|Putative disease resistance RPP13-like protein 1 [Triticum urartu]	.	.	GO:0043531
Kiz_CK_c101500_g1_i1	397	.	.	.	.	.	.	.	.	.	.	.	Protein tyrosine kinase	gi|474259806|gb|EMS60518.1|Receptor-like serine/threonine-protein kinase SD1-8 [Triticum urartu]	.	.	GO:0048544, GO:0016020, GO:0016021, GO:0016310, GO:0004672, GO:0016301, GO:0005524, GO:0006468
Kiz_both_c101517_g1_i1	796	.	.	.	.	.	.	.	gnl|UG|Ta#S61819758	.	.	.	S1/P1 Nuclease	gi|473763822|gb|EMS45875.1|Nuclease P1 [Triticum urartu]	.	.	GO:0090305, GO:0006308, GO:0004519, GO:0016788, GO:0003676
Kiz_both_c101519_g1_i1	1072	.	.	.	.	.	.	.	gnl|UG|Ta#S61811394	.	.	.	FANCI helical domain 2	gi|721622099|ref|XP_010228644.1|PREDICTED: Fanconi anemia group I protein homolog [Brachypodium distachyon]	.	.	GO:0006281
Kiz_both_c10152_g1_i1	396	.	.	.	.	.	.	.	.	.	.	.	Vps23 core domain	gi|326508434|dbj|BAJ99484.1|predicted protein [Hordeum vulgare subsp. vulgare]	.	.	GO:0015031, GO:0006464
Kiz_CK_c101523_g1_i1	619	.	.	.	.	.	.	.	.	.	.	.	CBS domain	.	.	.	.
Kiz_both_c101525_g1_i1	441	.	.	.	.	.	.	.	gnl|UG|Ta#S61830616	.	.	.	Fip1 motif	.	.	.	.
Kiz_both_c101535_g1_i1	469	.	.	.	.	.	.	.	gnl|UG|Ta#S16058409	.	.	.	CobN/Magnesium Chelatase	gi|474273888|gb|EMS60981.1|Magnesium-chelatase subunit H [Triticum urartu]	map00860	.	GO:0015995, GO:0009507, GO:0005739, GO:0009058, GO:0016851
Kiz_CK_c101538_g1_i1	414	.	.	.	.	.	.	.	gnl|UG|Ta#S61831867	.	.	.	Glycosyl transferase family 8	gi|475498877|gb|EMT04111.1|Glycosyltransferase QUASIMODO1 [Aegilops tauschii]	map00520	.	GO:0016757, GO:0047262, GO:0071555, GO:0016740, GO:0045489, GO:0000139, GO:0005794
Kiz_both_c101546_g1_i1	538	.	.	.	.	.	.	.	gnl|UG|Ta#S65650074	.	.	.	.	.	.	.	.
Kiz_CK_c101549_g1_i1	257	.	.	.	.	.	gi|197723950|gb|FM208317.1|FM208317	.	.	.	.	.	.	gi|326497933|dbj|BAJ94829.1|predicted protein [Hordeum vulgare subsp. vulgare]	.	.	GO:0008152, GO:0051015, GO:0007015, GO:0004553, GO:0016787, GO:0016798, GO:0005975
Kiz_both_c101553_g1_i1	1893	.	.	.	.	.	.	.	.	.	.	.	Myb-like DNA-binding domain	gi|474219871|gb|EMS59238.1|hypothetical protein TRIUR3_20135 [Triticum urartu]	.	.	GO:0003677, GO:0006351, GO:0006355, GO:0005634
Kiz_both_c101556_g1_i1	277	.	.	.	.	.	.	.	gnl|UG|Ta#S52543575	.	.	.	.	.	.	.	.
Kiz_DS_c101561_g1_i1	400	.	.	.	.	.	.	.	gnl|UG|Ta#S65696592	.	.	.	.	.	.	.	.
Kiz_CK_c101562_g1_i1	574	.	.	.	.	.	.	.	gnl|UG|Ta#S61668352	.	.	.	.	.	.	.	.
Kiz_CK_c101569_g1_i1	282	.	.	.	.	.	.	.	.	.	.	.	ATP synthase alpha/beta chain, C terminal domain	gi|914577115|gb|KOB78881.1|ATP synthase subunit beta [Operophtera brumata]	.	.	GO:0033178, GO:0015991, GO:0016820, GO:0005524
Kiz_CK_c101570_g1_i1	1088	.	.	.	.	.	.	.	gnl|UG|Ta#S61772234	.	.	.	Kinesin-related	gi|474066588|gb|EMS54163.1|Kinesin-like protein KIF15 [Triticum urartu]	map00230, map00730	.	GO:0000166, GO:0003777, GO:0008017, GO:0005524, GO:0007018
Kiz_both_c101571_g1_i1	513	.	.	.	.	.	.	.	gnl|UG|Ta#S58901402	.	.	.	Leucine Rich repeats (2 copies)	gi|475597213|gb|EMT23570.1|Disease resistance protein RPM1 [Aegilops tauschii]	.	.	GO:0043531
Kiz_CK_c101573_g1_i1	811	.	.	.	.	.	.	.	gnl|UG|Ta#S61587979	.	.	.	.	.	.	.	.
Kiz_CK_c101583_g1_i1	442	.	.	.	.	.	.	.	gnl|UG|Ta#S61717712	.	.	.	.	.	.	.	.
Kiz_CK_c101585_g1_i1	904	.	.	.	.	.	.	.	gnl|UG|Ta#S61569270	.	.	.	Leucine rich repeat	gi|473942176|gb|EMS50371.1|Putative disease resistance protein RGA3 [Triticum urartu]	.	.	GO:0043531
Kiz_both_c101589_g1_i1	1160	.	.	.	.	.	.	.	gnl|UG|Ta#S13267347	.	.	.	.	.	.	.	.
Kiz_CK_c10159_g1_i2	526	.	.	.	.	.	.	.	.	.	.	.	D-mannose binding lectin	gi|326520047|dbj|BAK03948.1|predicted protein [Hordeum vulgare subsp. vulgare]	.	.	GO:0000166, GO:0048544, GO:0016020, GO:0016021, GO:0016310, GO:0016740, GO:0004672, GO:0016301, GO:0004674, GO:0005524, GO:0006468
Kiz_CK_c101599_g1_i1	399	.	.	.	AK365437	.	.	.	gnl|UG|Ta#S12932633	.	.	.	PPR repeat	.	.	.	.
Kiz_both_c101602_g1_i1	497	.	.	.	.	.	.	.	gnl|UG|Ta#S61816003	.	.	.	.	gi|242040637|ref|XP_002467713.1|hypothetical protein SORBIDRAFT_01g032930 [Sorghum bicolor]	.	COG5590, KOG2969	GO:0005739, GO:0008289, GO:0006744, GO:0005743
Kiz_both_c101603_g1_i1	469	.	.	.	.	.	.	.	gnl|UG|Ta#S61548722	.	.	.	PPR repeat family	.	.	.	.
Kiz_CK_c101605_g1_i1	468	.	.	.	.	.	.	.	.	.	.	.	Ribosomal S13/S15 N-terminal domain	.	.	.	.
Kiz_both_c101607_g1_i1	646	.	.	.	.	.	.	.	gnl|UG|Ta#S61607760	.	.	.	.	.	.	.	.
Kiz_both_c101609_g1_i1	420	.	.	.	.	.	.	.	gnl|UG|Ta#S61811969	.	.	.	.	gi|218199235|gb|EEC81662.1|hypothetical protein OsI_25211 [Oryza sativa Indica Group]	.	ENOG410ZKCR, ENOG410IPTR	GO:0003676
Kiz_both_c10161_g1_i1	407	.	.	.	.	.	.	.	.	tr|W5ABL0|W5ABL0_WHEAT	.	.	.	gi|475592117|gb|EMT21992.1|hypothetical protein F775_20190 [Aegilops tauschii]	.	.	GO:0016020, GO:0016021
Kiz_both_c101611_g1_i1	590	.	.	.	.	.	.	.	gnl|UG|Ta#S12996049	.	.	.	Protein of unknown function (DUF506)	.	.	.	.
Kiz_both_c101615_g1_i1	685	.	.	.	AK360902	.	.	.	.	.	.	.	PPR repeat family	.	.	.	.
Kiz_both_c101625_g1_i1	321	Bradi4g29570.1	Sb02g023980.1	.	.	.	.	.	.	.	.	.	HAUS augmin-like complex subunit 5	.	.	.	.
Kiz_DS_c101627_g1_i1	677	.	.	.	.	.	.	.	gnl|UG|Ta#S52545417	.	.	.	Cupin	gi|474247136|gb|EMS60030.1|12S seed storage globulin 1 [Triticum urartu]	.	.	GO:0045735
Kiz_both_c101640_g1_i1	337	.	.	.	.	.	.	.	gnl|UG|Ta#S61828393	.	.	.	.	gi|475599628|gb|EMT24290.1|Lupus brain antigen 1-like protein [Aegilops tauschii]	.	.	GO:0005524
Kiz_both_c101644_g1_i1	354	.	.	.	.	.	gi|11224732|gb|BF293668.1|BF293668	.	.	.	.	.	.	.	.	.	.
Kiz_CK_c101648_g1_i1	328	.	.	.	.	.	.	.	.	.	.	.	Protein kinase domain	gi|326529317|dbj|BAK01052.1|predicted protein [Hordeum vulgare subsp. vulgare]	.	.	GO:0000166, GO:0004672, GO:0004674, GO:0005524, GO:0006468
Kiz_both_c101653_g1_i1	604	.	.	.	.	.	.	.	gnl|UG|Ta#S65616154	.	.	.	Protein of unknown function (DUF295)	.	.	.	.
Kiz_DS_c101657_g1_i1	243	.	.	.	.	.	.	.	.	.	.	.	PPR repeat family	gi|475603374|gb|EMT25401.1|hypothetical protein F775_17908 [Aegilops tauschii]	.	.	GO:0048573, GO:0009507
Kiz_both_c10167_g1_i1	1179	.	.	.	.	.	.	.	gnl|UG|Ta#S15903578	.	.	.	.	gi|475551406|gb|EMT11635.1|Disease resistance protein RPM1 [Aegilops tauschii]	.	.	GO:0043531
Kiz_CK_c101670_g1_i1	442	.	.	.	.	.	.	.	gnl|UG|Ta#S61827678	.	.	.	.	gi|326499181|dbj|BAK06081.1|predicted protein [Hordeum vulgare subsp. vulgare]	.	.	GO:0097027, GO:0050790, GO:0010997
Kiz_both_c101671_g1_i1	314	.	.	.	.	.	.	.	gnl|UG|Ta#S65698701	.	.	.	Protein tyrosine kinase	.	.	.	.
Kiz_DS_c101672_g1_i1	548	.	.	.	.	.	.	.	gnl|UG|Ta#S52541169	.	.	.	.	.	.	.	.
Kiz_both_c101674_g1_i1	460	.	.	.	.	.	.	.	gnl|UG|Ta#S61803941	.	.	.	.	.	.	.	.
Kiz_both_c101676_g1_i1	328	.	.	.	.	.	.	.	gnl|UG|Ta#S61768403	.	.	.	.	gi|474370368|gb|EMS63804.1|Putative disease resistance protein RGA4 [Triticum urartu]	.	.	GO:0003677, GO:0043531
Kiz_CK_c101677_g1_i1	583	.	.	.	.	.	.	.	.	.	.	.	.	gi|302830135|ref|XP_002946634.1|component of cytosolic 80S ribosome and 40S small subunit [Volvox carteri f. nagariensis]	.	.	GO:0003723, GO:0003735, GO:0030529, GO:0015935, GO:0005840, GO:0006412
Kiz_both_c101683_g1_i1	639	.	.	.	.	.	.	.	.	.	.	.	Aluminium induced protein	.	.	.	.
Kiz_both_c101693_g1_i1	906	.	.	.	.	.	.	.	.	.	.	.	Exo70 exocyst complex subunit	gi|115467424|ref|NP_001057311.1|Os06g0255900 [Oryza sativa Japonica Group]	.	ENOG410YIGI, KOG2344	GO:0000145, GO:0006887
Kiz_CK_c101695_g1_i1	509	.	.	.	.	.	.	.	.	.	.	.	Protein tyrosine kinase	gi|326516870|dbj|BAJ96427.1|predicted protein [Hordeum vulgare subsp. vulgare]	.	.	GO:0000166, GO:0004672, GO:0004674, GO:0005524, GO:0006468
Kiz_both_c101697_g1_i1	788	.	.	.	.	.	.	.	gnl|UG|Ta#S61688821	.	.	.	.	.	.	.	.
Kiz_both_c101700_g1_i1	557	.	.	.	.	.	.	.	gnl|UG|Ta#S65645160	.	.	.	.	.	.	.	.
Kiz_DS_c101703_g1_i1	276	.	.	.	.	.	.	.	.	.	.	.	Cytochrome P450	gi|475625537|gb|EMT33008.1|Cytochrome P450 76C1 [Aegilops tauschii]	.	.	GO:0005506, GO:0046872, GO:0016705, GO:0016491, GO:0016020, GO:0016021, GO:0020037, GO:0055114, GO:0004497
Kiz_both_c101706_g1_i1	1786	.	.	.	.	.	.	.	gnl|UG|Ta#S32663897	.	.	.	F-box domain	.	.	.	.
Kiz_CK_c101718_g1_i1	662	.	.	.	.	.	.	.	gnl|UG|Ta#S61626291	.	.	.	tRNA synthetases class I (I, L, M and V)	gi|474417949|gb|EMS67337.1|Valyl-tRNA synthetase [Triticum urartu]	map00983, map00970	.	GO:0006418, GO:0000166, GO:0004832, GO:0006438, GO:0005737, GO:0004812, GO:0006450, GO:0002161, GO:0016874, GO:0005524, GO:0006412
Kiz_both_c101721_g1_i1	3234	.	.	.	.	.	.	.	gnl|UG|Ta#S61812445	.	.	.	.	.	.	.	.
Kiz_CK_c101729_g1_i1	658	.	.	.	.	.	.	.	gnl|UG|Ta#S65680170	.	.	.	.	.	.	.	.
Kiz_both_c101741_g1_i1	427	.	.	.	.	.	.	.	gnl|UG|Ta#S22371252	.	.	.	.	.	.	.	.
Kiz_both_c101753_g1_i1	1751	.	.	.	.	.	.	.	.	.	.	.	NB-ARC domain	gi|475577739|gb|EMT17904.1|Disease resistance protein RPS2 [Aegilops tauschii]	.	.	GO:0043531
Kiz_CK_c101757_g1_i1	580	.	.	.	.	.	.	.	gnl|UG|Ta#S61524557	.	.	.	.	gi|475609773|gb|EMT27502.1|Putative disease resistance protein RGA1 [Aegilops tauschii]	.	.	GO:0043531
Kiz_CK_c101758_g1_i1	1094	.	.	.	.	.	.	.	.	.	.	.	S-locus glycoprotein family	gi|475499187|gb|EMT04146.1|Putative serine/threonine-protein kinase receptor [Aegilops tauschii]	.	.	GO:0000166, GO:0048544, GO:0016020, GO:0016021, GO:0016310, GO:0016740, GO:0004672, GO:0016301, GO:0004674, GO:0005524, GO:0006468
Kiz_CK_c10176_g1_i1	286	.	.	.	.	.	.	.	.	tr|D8L9H0|D8L9H0_WHEAT	.	.	.	.	.	.	.
Kiz_both_c101760_g1_i1	254	.	.	.	.	.	.	.	gnl|UG|Ta#S65667064	.	.	.	.	.	.	.	.
Kiz_both_c101772_g1_i1	494	Bradi4g04420.1	.	.	.	.	.	.	.	.	.	.	.	gi|474357484|gb|EMS63176.1|putative boron transporter 2 [Triticum urartu]	.	.	GO:0015698, GO:0016020, GO:0016021, GO:0005452, GO:0006820
Kiz_both_c101774_g1_i1	250	.	.	.	.	.	.	.	gnl|UG|Ta#S61828791	.	.	.	Plant mobile domain	.	.	.	.
Kiz_both_c101776_g1_i1	855	.	.	.	.	.	.	.	gnl|UG|Ta#S61717341	.	.	.	.	gi|474317393|gb|EMS62165.1|hypothetical protein TRIUR3_31272 [Triticum urartu]	.	.	GO:0016020, GO:0016021
Kiz_both_c101782_g1_i1	259	.	.	.	.	.	.	.	.	.	.	.	PPR repeat family	gi|475532954|gb|EMT08309.1|hypothetical protein F775_09081 [Aegilops tauschii]	.	.	GO:0008270
Kiz_CK_c10179_g1_i1	495	.	.	.	AK362554	.	.	.	.	tr|M7YPA1|M7YPA1_TRIUA	.	.	.	gi|566553932|emb|CDJ80003.1|phosphate transporter, partial [Triticum aestivum]	.	.	GO:0055085, GO:0016020, GO:0016021, GO:0022857
Kiz_both_c10180_g1_i1	246	.	.	.	.	.	.	.	gnl|UG|Ta#S65632768	.	.	.	.	gi|474270990|gb|EMS60875.1|hypothetical protein TRIUR3_09792 [Triticum urartu]	.	.	GO:0030154, GO:0005634
Kiz_both_c101800_g1_i1	1710	.	.	.	.	.	.	.	gnl|UG|Ta#S61776429	.	.	.	.	.	.	.	.
Kiz_both_c101813_g1_i1	946	.	.	.	.	.	.	.	gnl|UG|Ta#S61777549	.	.	.	Triosephosphate isomerase	gi|573914646|ref|XP_006644990.1|PREDICTED: triosephosphate isomerase, cytosolic-like [Oryza brachyantha]	map00562, map00051, map01130, map00010, map00710	KOG1643, COG0149	GO:0008152, GO:0003824, GO:0006096, GO:0004807
Kiz_CK_c101814_g1_i1	275	.	.	.	AK248786.1	.	.	.	gnl|UG|Ta#S61633252	.	.	.	Glycosyl hydrolase family 1	gi|474393585|gb|EMS65557.1|Beta-glucosidase 5 [Triticum urartu]	.	.	GO:0004553, GO:0005975
Kiz_both_c101834_g1_i1	250	.	.	.	.	.	.	.	gnl|UG|Ta#S61539395	.	.	.	.	gi|326519755|dbj|BAK00250.1|predicted protein [Hordeum vulgare subsp. vulgare]	.	.	GO:0000166, GO:0043531, GO:0005524
Kiz_both_c101838_g1_i1	603	Bradi3g34340.1	.	Os05t0387200-02	AK249402.1	.	.	.	gnl|UG|Ta#S52541775	.	.	.	NAD dependent epimerase/dehydratase family	gi|475560637|gb|EMT13601.1|UDP-sulfoquinovose synthase, chloroplastic [Aegilops tauschii]	.	.	GO:0050662, GO:0008270, GO:0009507, GO:0003824, GO:0009247, GO:0008146
Kiz_CK_c101849_g1_i1	363	.	.	.	.	.	.	.	gnl|UG|Ta#S61689599	.	.	.	.	.	.	.	.
Kiz_both_c101850_g1_i1	425	.	.	.	.	.	.	.	gnl|UG|Ta#S52543838	.	.	.	.	gi|669027956|emb|CDM81590.1|unnamed protein product [Triticum aestivum]	.	.	GO:0003677, GO:0005634
Kiz_CK_c101858_g1_i1	552	.	.	.	.	.	.	.	.	.	.	.	Chalcone and stilbene synthases, C-terminal domain	gi|357152912|ref|XP_003576276.1|PREDICTED: bisdemethoxycurcumin synthase-like [Brachypodium distachyon]	.	ENOG410IKZU, COG3424	GO:0008152, GO:0016746, GO:0016747, GO:0003824, GO:0009058, GO:0016740
Kiz_CK_c101860_g1_i1	400	.	.	.	.	.	.	.	.	.	.	.	Ribosomal L29 protein	.	.	.	.
Kiz_both_c101864_g1_i1	267	.	.	.	.	.	.	.	gnl|UG|Ta#S65629426	.	.	.	.	gi|475579675|gb|EMT18400.1|Putative pre-mRNA-splicing factor ATP-dependent RNA helicase [Aegilops tauschii]	map00230, map00730	.	GO:0000166, GO:0008026, GO:0004386, GO:0005524, GO:0016787, GO:0003676
Kiz_both_c101876_g1_i1	251	.	.	.	.	.	.	.	gnl|UG|Ta#S65610110	.	.	.	.	gi|721626320|ref|XP_010229289.1|PREDICTED: endoribonuclease Dicer homolog 1 [Brachypodium distachyon]	.	.	GO:0003677, GO:0004525, GO:0090501, GO:0003723, GO:0090502, GO:0006396, GO:0016075, GO:0016891, GO:0016787, GO:0005524
Kiz_both_c101878_g1_i1	547	.	.	.	.	.	.	.	gnl|UG|Ta#S61846892	.	.	.	.	.	.	.	.
Kiz_both_c101879_g1_i1	319	.	.	.	.	.	.	.	gnl|UG|Ta#S52543838	.	.	.	.	gi|669027956|emb|CDM81590.1|unnamed protein product [Triticum aestivum]	.	.	GO:0003677, GO:0005634
Kiz_DS_c101885_g1_i1	459	.	.	.	.	.	.	.	.	.	.	.	BTB/POZ domain	.	.	.	.
Kiz_CK_c101891_g1_i1	309	.	.	.	.	.	.	.	.	.	.	.	1-deoxy-D-xylulose 5-phosphate reductoisomerase	gi|474317533|gb|EMS62178.1|1-deoxy-D-xylulose 5-phosphate reductoisomerase, chloroplastic [Triticum urartu]	map00900, map01130	.	GO:0030604, GO:0008299, GO:0046872, GO:0070402, GO:0055114, GO:0016853
Kiz_both_c101898_g1_i1	905	.	.	.	.	.	.	.	gnl|UG|Ta#S61708270	.	.	.	F-box-like	.	.	.	.
Kiz_DS_c101901_g1_i1	280	.	.	.	.	.	.	.	gnl|UG|Ta#S58851014	.	.	.	PPR repeat family	.	.	.	.
Kiz_both_c101904_g1_i1	344	.	.	.	.	.	.	.	.	.	.	.	Aluminium induced protein	.	.	.	.
Kiz_CK_c101907_g1_i1	718	.	.	.	.	.	.	.	.	.	.	.	Cytochrome P450	gi|473861121|gb|EMS47539.1|Isoflavone 2'-hydroxylase [Triticum urartu]	.	.	GO:0005506, GO:0046872, GO:0016705, GO:0016491, GO:0020037, GO:0055114, GO:0004497
Kiz_both_c101911_g1_i1	317	.	.	.	.	.	.	.	gnl|UG|Ta#S61831844	.	.	.	.	gi|669030513|emb|CDM85068.1|unnamed protein product [Triticum aestivum]	map00230, map00730	.	GO:0042626, GO:0000166, GO:0055085, GO:0016020, GO:0016021, GO:0006810, GO:0005524, GO:0016887
Kiz_both_c101913_g1_i1	372	.	.	.	.	.	.	.	gnl|UG|Ta#S61751077	.	.	.	.	gi|728813006|gb|KHG01045.1|DNA (cytosine-5)-methyltransferase DRM1 -like protein [Gossypium arboreum]	.	.	GO:0006306, GO:0016740, GO:0008168, GO:0032259
Kiz_both_c101930_g1_i1	1399	.	.	.	.	.	.	.	gnl|UG|Ta#S65600414	.	.	.	.	gi|474410539|gb|EMS66820.1|Serine/threonine-protein kinase fray2 [Triticum urartu]	.	.	GO:0000166, GO:0016310, GO:0004672, GO:0016301, GO:0005524, GO:0006468
Kiz_both_c101937_g1_i1	589	.	.	.	.	.	.	.	gnl|UG|Ta#S65656391	.	.	.	.	gi|473910101|gb|EMS49500.1|Receptor-like protein kinase FERONIA [Triticum urartu]	.	.	GO:0000166, GO:0016310, GO:0004672, GO:0016301, GO:0004674, GO:0005524, GO:0006468
Kiz_both_c101938_g1_i1	633	.	.	.	.	.	.	.	gnl|UG|Ta#S61582670	.	.	.	.	.	.	.	.
Kiz_both_c101948_g1_i1	1185	.	.	.	.	.	.	.	gnl|UG|Ta#S65616964	.	.	.	.	.	.	.	.
Kiz_both_c10195_g1_i1	369	.	.	.	.	.	.	.	.	tr|W5FDG5|W5FDG5_WHEAT	.	.	Cytochrome P450	gi|326523895|dbj|BAJ96958.1|predicted protein [Hordeum vulgare subsp. vulgare]	.	.	GO:0005506, GO:0046872, GO:0016705, GO:0016491, GO:0016020, GO:0016021, GO:0020037, GO:0055114, GO:0004497
Kiz_both_c101957_g1_i1	489	.	.	.	.	.	.	.	.	.	.	.	Maintenance of mitochondrial structure and function	.	.	.	.
Kiz_DS_c101960_g1_i1	417	.	.	.	.	.	.	.	.	.	.	.	Fatty acid hydroxylase superfamily	gi|475591295|gb|EMT21711.1|Putative hydroxylase [Aegilops tauschii]	.	.	GO:0005506, GO:0016491, GO:0016020, GO:0016021, GO:0055114, GO:0006633
Kiz_CK_c101969_g1_i1	443	.	.	.	.	.	.	.	.	.	.	.	Leucine Rich repeats (2 copies)	.	.	.	.
Kiz_DS_c101986_g1_i1	404	.	.	.	.	.	.	.	gnl|UG|Ta#S61529321	.	.	.	.	gi|475615372|gb|EMT29419.1|Disease resistance protein RGA2 [Aegilops tauschii]	.	.	GO:0016020, GO:0016021, GO:0043531
Kiz_both_c102007_g1_i1	277	.	.	.	.	.	.	.	.	.	.	.	RNA recognition motif (a.k.a. RRM, RBD, or RNP domain)	gi|944222447|gb|KQK86851.1|hypothetical protein SETIT_035347mg [Setaria italica]	.	.	GO:0000166, GO:0003723, GO:0046872, GO:0003676
Kiz_DS_c102011_g1_i1	397	.	.	.	.	.	.	.	.	.	PRU1_PRUAV	PRU1_PRUAV	Pathogenesis-related protein Bet v I family	gi|596198148|ref|XP_007223636.1|hypothetical protein PRUPE_ppa012651mg [Prunus persica]	.	.	GO:0009607, GO:0006952
Kiz_both_c102017_g1_i1	293	.	.	.	.	.	.	.	.	.	.	.	S-locus glycoprotein family	gi|475536783|gb|EMT08973.1|Putative receptor protein kinase ZmPK1 [Aegilops tauschii]	.	.	GO:0000166, GO:0048544, GO:0016020, GO:0016021, GO:0016310, GO:0016740, GO:0004672, GO:0016301, GO:0004674, GO:0005524, GO:0006468
Kiz_DS_c102030_g1_i1	471	.	.	.	.	.	.	.	gnl|UG|Ta#S37769477	.	.	.	.	.	.	.	.
Kiz_CK_c102033_g1_i1	685	.	.	.	.	.	.	.	.	.	.	.	zinc-binding in reverse transcriptase	gi|474092229|gb|EMS54944.1|Sulfotransferase 17 [Triticum urartu]	.	.	GO:0016740, GO:0008146
Kiz_both_c102035_g1_i1	863	.	.	.	.	.	.	.	gnl|UG|Ta#S61798167	.	.	.	.	.	.	.	.
Kiz_both_c102044_g1_i1	883	.	.	.	.	.	.	.	gnl|UG|Ta#S61843667	.	.	.	.	.	.	.	.
Kiz_both_c102046_g1_i1	639	.	.	.	AK365316	.	.	.	gnl|UG|Ta#S61787218	.	.	.	UvrD/REP helicase N-terminal domain	gi|326517054|dbj|BAJ96519.1|predicted protein [Hordeum vulgare subsp. vulgare]	map00230, map00730	.	GO:0003677, GO:0032508, GO:0004003, GO:0016787, GO:0005524
Kiz_CK_c102048_g1_i1	431	.	.	.	.	.	.	.	gnl|UG|Ta#S58857059	.	.	.	.	.	.	.	.
Kiz_DS_c102050_g1_i1	628	.	.	.	AK361825	.	.	.	.	.	.	.	Fructose-1-6-bisphosphatase	gi|475621502|gb|EMT31499.1|Fructose-1,6-bisphosphatase, chloroplastic [Aegilops tauschii]	map00680, map00051, map00627, map00030, map01130, map00010, map00710	.	GO:0009507, GO:0042132, GO:0016311, GO:0042578, GO:0005975, GO:0016556, GO:0016787
Kiz_both_c102052_g1_i1	1429	.	.	.	.	.	.	.	gnl|UG|Ta#S37821530	.	.	.	Leucine rich repeat	gi|475581832|gb|EMT18958.1|Disease resistance protein RGA2 [Aegilops tauschii]	.	.	GO:0043531
Kiz_CK_c102057_g1_i1	338	.	.	.	.	.	.	.	gnl|UG|Ta#S12857704	.	.	.	.	.	.	.	.
Kiz_CK_c102059_g1_i1	480	.	.	.	.	.	.	.	gnl|UG|Ta#S65635653	.	.	.	.	.	.	.	.
Kiz_both_c102061_g1_i1	1083	.	.	.	.	.	.	.	gnl|UG|Ta#S12897696	.	.	.	Enoyl-CoA hydratase/isomerase family	gi|474404333|gb|EMS66326.1|Fatty acid oxidation complex subunit alpha [Triticum urartu]	.	.	GO:0008152, GO:0003824
Kiz_both_c102065_g1_i1	1024	.	.	.	.	.	.	.	.	.	.	.	Protein kinase domain	gi|473894610|gb|EMS48892.1|CBL-interacting protein kinase 10 [Triticum urartu]	.	.	GO:0000166, GO:0007165, GO:0016020, GO:0016021, GO:0016310, GO:0016740, GO:0004672, GO:0016301, GO:0004674, GO:0005524, GO:0006468
Kiz_CK_c102084_g1_i1	505	.	.	.	.	.	.	.	gnl|UG|Ta#S61813896	.	.	.	.	.	.	.	.
Kiz_DS_c102087_g1_i1	241	.	.	.	.	.	.	.	.	.	.	.	.	gi|326520489|dbj|BAK07503.1|predicted protein [Hordeum vulgare subsp. vulgare]	.	.	GO:0006508, GO:0004252, GO:0008236, GO:0070008
Kiz_CK_c102103_g1_i1	269	.	.	.	.	.	.	.	.	.	.	.	.	gi|473987349|gb|EMS51767.1|Laccase-4 [Triticum urartu]	.	.	GO:0048046, GO:0046274, GO:0046872, GO:0016491, GO:0005507, GO:0055114, GO:0052716, GO:0005576
Kiz_CK_c10211_g1_i1	354	.	.	.	.	.	.	.	.	.	.	.	Protein of unknown function (DUF2823)	.	.	.	.
Kiz_both_c102125_g1_i1	694	.	.	.	.	.	.	.	gnl|UG|Ta#S61739827	.	.	.	.	.	.	.	.
Kiz_both_c10214_g1_i1	501	.	.	.	.	.	.	.	.	tr|W5AL53|W5AL53_WHEAT	.	.	.	.	.	.	.
Kiz_both_c102142_g1_i1	501	.	.	.	.	.	.	.	gnl|UG|Ta#S58851760	.	.	.	PPR repeat	gi|475564765|gb|EMT14596.1|hypothetical protein F775_21221 [Aegilops tauschii]	.	.	GO:0008270
Kiz_both_c102151_g1_i1	1439	.	.	.	.	.	.	.	gnl|UG|Ta#S61801272	.	.	.	Protein of unknown function (DUF1668)	.	.	.	.
Kiz_both_c102165_g1_i1	418	.	.	.	.	.	.	.	gnl|UG|Ta#S61848234	.	.	.	.	.	.	.	.
Kiz_both_c102187_g1_i1	387	.	.	.	.	.	.	.	gnl|UG|Ta#S61788293	.	.	.	.	.	.	.	.
Kiz_both_c10219_g1_i1	488	.	.	.	.	.	.	.	gnl|UG|Ta#S32668685	.	.	.	Protein of unknown function (DUF1668)	.	.	.	.
Kiz_DS_c102195_g1_i1	255	.	.	.	.	.	.	.	gnl|UG|Ta#S13134841	.	.	.	Proteolipid membrane potential modulator	gi|475482551|gb|EMT02986.1|hypothetical protein F775_43621 [Aegilops tauschii]	.	.	GO:0016020, GO:0016021
Kiz_both_c102198_g1_i1	505	.	.	.	.	.	.	.	gnl|UG|Ta#S61653169	.	.	.	Domain of unknown function (DUF4220)	gi|474044618|gb|EMS53433.1|hypothetical protein TRIUR3_34618 [Triticum urartu]	.	.	GO:0016020, GO:0016021
Kiz_both_c102200_g1_i1	378	.	.	.	.	.	.	.	.	.	.	.	Photosystem I reaction centre subunit XI	gi|595829430|ref|XP_007205874.1|hypothetical protein PRUPE_ppa011229mg [Prunus persica]	.	.	GO:0016020, GO:0016021, GO:0009522, GO:0015979, GO:0009538
Kiz_CK_c102202_g1_i1	867	.	.	.	.	.	.	.	gnl|UG|Ta#S13039846	.	.	.	Flavin-binding monooxygenase-like	gi|474273614|gb|EMS60971.1|putative flavin-containing monooxygenase 1 [Triticum urartu]	map00982	.	GO:0016491, GO:0050660, GO:0050661, GO:0055114, GO:0004497, GO:0004499
Kiz_CK_c102208_g1_i1	258	.	Sb04g033460.1	.	.	.	.	.	gnl|UG|Ta#S61683983	.	.	.	.	gi|326517743|dbj|BAK03790.1|predicted protein [Hordeum vulgare subsp. vulgare]	.	.	GO:0008270, GO:0046872, GO:0016020, GO:0016021
Kiz_both_c10221_g1_i1	790	.	.	.	.	.	.	.	gnl|UG|Ta#S61736138	tr|W5HVX2|W5HVX2_WHEAT	.	.	Exonuclease V - a 5' deoxyribonuclease	gi|474057770|gb|EMS53892.1|hypothetical protein TRIUR3_23840 [Triticum urartu]	.	.	GO:0090305, GO:0045145, GO:0006259
Kiz_both_c102212_g1_i1	537	.	.	.	.	.	.	.	.	.	.	.	XH domain	gi|475540331|gb|EMT09583.1|hypothetical protein F775_10228 [Aegilops tauschii]	.	.	GO:0031047
Kiz_CK_c102213_g1_i1	1079	.	.	.	.	.	.	.	.	.	.	.	Aldo/keto reductase family	gi|475539371|gb|EMT09404.1|Aldose reductase [Aegilops tauschii]	.	.	GO:0016491, GO:0055114
Kiz_both_c102220_g1_i1	281	.	.	.	.	.	.	.	gnl|UG|Ta#S52541942	.	.	.	.	gi|475550927|gb|EMT11564.1|ATP-dependent DNA helicase recQ [Aegilops tauschii]	map00230, map00730	.	GO:0032508, GO:0000166, GO:0043140, GO:0003824, GO:0016787, GO:0006281, GO:0006260, GO:0008026, GO:0044237, GO:0004386, GO:0006310, GO:0005524, GO:0005622, GO:0003676
Kiz_both_c102224_g1_i1	491	.	.	.	.	.	.	.	gnl|UG|Ta#S12954391	.	.	.	.	gi|475523915|gb|EMT06956.1|Putative protease Do-like 14 [Aegilops tauschii]	.	.	GO:0008233, GO:0006508
Kiz_both_c102226_g1_i1	304	.	.	.	.	.	.	.	gnl|UG|Ta#S61857079	.	.	.	.	.	.	.	.
Kiz_both_c102228_g1_i1	542	.	.	.	AK374564	.	.	.	gnl|UG|Ta#S13027404	.	.	.	tRNA pseudouridine synthase D (TruD)	gi|326491321|dbj|BAK05760.1|predicted protein [Hordeum vulgare subsp. vulgare]	.	.	GO:0001522, GO:0003723, GO:0009982, GO:0009451
Kiz_CK_c102244_g1_i1	268	.	.	.	.	.	.	.	.	.	.	.	Leucine Rich repeats (2 copies)	gi|474033911|gb|EMS53083.1|Putative late blight resistance protein-like protein R1B-16 [Triticum urartu]	.	.	GO:0043531
Kiz_CK_c10229_g1_i1	662	.	.	.	.	.	.	.	gnl|UG|Ta#S61634598	tr|W5GC07|W5GC07_WHEAT	.	.	.	gi|473930262|gb|EMS49949.1|Kinesin-4 [Triticum urartu]	map00230, map00730	.	GO:0003777, GO:0000166, GO:0008017, GO:0005524, GO:0007018
Kiz_CK_c102298_g1_i1	306	.	.	.	.	.	.	.	.	.	.	.	DEAD/DEAH box helicase	gi|751682727|gb|KIM32881.1|hypothetical protein M408DRAFT_188282 [Serendipita vermifera MAFF 305830]	map00230, map00730	.	GO:0000166, GO:0004386, GO:0016787, GO:0005524, GO:0003676
Kiz_both_c102305_g1_i1	848	.	.	.	.	.	.	.	gnl|UG|Ta#S61646827	.	.	.	.	.	.	.	.
Kiz_CK_c102306_g1_i1	1552	.	.	.	.	.	.	.	gnl|UG|Ta#S61831999	.	.	.	.	.	.	.	.
Kiz_DS_c102315_g1_i1	277	.	.	.	.	.	.	.	.	.	.	.	Transferase family	gi|218197394|gb|EEC79821.1|hypothetical protein OsI_21274 [Oryza sativa Indica Group]	.	ENOG410IJKR, ENOG410YJ90	GO:0016747
Kiz_both_c102318_g1_i1	824	.	.	.	.	.	.	.	gnl|UG|Ta#S61669899	.	.	.	.	gi|40644802|emb|CAE53909.1|putative SWIM protein, partial [Triticum aestivum]	.	.	GO:0008270, GO:0006355
Kiz_both_c10232_g1_i1	254	Bradi3g30017.1	.	.	.	.	.	.	gnl|UG|Ta#S17986428	.	.	.	.	.	.	.	.
Kiz_both_c102322_g1_i1	470	.	.	.	.	.	.	.	gnl|UG|Ta#S61811492	.	.	.	.	gi|475623331|gb|EMT32174.1|Protein argonaute MEL1 [Aegilops tauschii]	.	.	GO:0003676
Kiz_both_c102325_g1_i1	387	.	.	.	.	.	.	.	.	.	.	.	.	gi|326501528|dbj|BAK02553.1|predicted protein, partial [Hordeum vulgare subsp. vulgare]	.	.	GO:0006807, GO:0016151
Kiz_CK_c102326_g1_i1	403	.	.	.	.	.	.	.	gnl|UG|Ta#S37931324	.	.	.	.	gi|473910925|gb|EMS49576.1|hypothetical protein TRIUR3_00627 [Triticum urartu]	.	.	GO:0030247
Kiz_CK_c102336_g1_i1	279	.	.	.	AK367303	.	.	.	.	.	.	.	FAD binding domain	gi|475555235|gb|EMT12398.1|L-gulonolactone oxidase [Aegilops tauschii]	.	.	GO:0016614, GO:0016491, GO:0050660, GO:0003824, GO:0016020, GO:0055114, GO:0003885
Kiz_DS_c102342_g1_i1	292	.	.	.	.	.	.	.	.	.	.	.	B3 DNA binding domain	.	.	.	.
Kiz_both_c102346_g1_i1	263	.	.	.	.	.	.	.	.	.	.	.	PPR repeat	gi|475496246|gb|EMT03893.1|hypothetical protein F775_20645 [Aegilops tauschii]	.	.	GO:0008270
Kiz_both_c102351_g1_i1	461	.	.	.	AK360590	.	.	.	gnl|UG|Ta#S61801637	.	.	.	GTP-binding GTPase N-terminal	gi|326504304|dbj|BAJ90984.1|predicted protein [Hordeum vulgare subsp. vulgare]	.	.	GO:0005525
Kiz_both_c102353_g1_i1	300	.	.	.	AK353821	.	.	.	.	.	.	.	.	.	.	.	.
Kiz_both_c102361_g1_i1	311	.	.	.	.	.	.	.	gnl|UG|Ta#S58909123	.	.	.	.	gi|475591104|gb|EMT21653.1|Putative PAP-specific phosphatase, mitochondrial [Aegilops tauschii]	.	.	GO:0046854
Kiz_both_c102369_g1_i1	340	Bradi1g64360.1	.	.	AK365283	.	.	.	gnl|UG|Ta#S41658101	.	.	.	GAF domain	gi|474012968|gb|EMS52640.1|Phytochrome B [Triticum urartu]	.	.	GO:0007165, GO:0009881, GO:0009584, GO:0018298, GO:0006355
Kiz_both_c10237_g1_i1	365	Bradi1g02770.1	.	.	AK252957.1	.	.	.	gnl|UG|Ta#S61594002	tr|W5FED9|W5FED9_WHEAT	.	.	.	gi|472315824|gb|AGI37816.1|chloroplast ABC1-like family protein, partial [Triticum aestivum]	.	.	GO:0016020, GO:0016021
Kiz_both_c102375_g1_i1	1236	.	.	.	.	.	.	.	.	.	.	.	Peroxidase	gi|475433028|gb|EMT01241.1|Peroxidase 12 [Aegilops tauschii]	map00940	.	GO:0006979, GO:0004601, GO:0016491, GO:0046872, GO:0020037, GO:0055114, GO:0098869, GO:0005576, GO:0042744
Kiz_both_c102378_g1_i1	582	.	.	.	.	.	.	.	gnl|UG|Ta#S61781494	.	.	.	DDE superfamily endonuclease	.	.	.	.
Kiz_both_c102379_g1_i1	1240	.	.	.	.	.	.	.	gnl|UG|Ta#S61736986	.	.	.	.	.	.	.	.
Kiz_CK_c102386_g1_i1	333	.	.	.	.	.	.	.	gnl|UG|Ta#S61695100	.	.	.	GRAS domain family	gi|473755187|gb|EMS45708.1|hypothetical protein TRIUR3_12876 [Triticum urartu]	.	.	GO:0006351, GO:0006355
Kiz_both_c10239_g1_i1	722	.	.	.	.	.	.	.	.	tr|M8AL04|M8AL04_TRIUA	.	.	.	gi|474396513|gb|EMS65740.1|hypothetical protein TRIUR3_19894 [Triticum urartu]	.	.	GO:0008270, GO:0046872
Kiz_both_c102402_g1_i1	329	.	.	.	.	.	.	.	gnl|UG|Ta#S61744727	.	.	.	.	.	.	.	.
Kiz_CK_c10241_g1_i2	422	.	.	.	.	.	.	.	.	tr|M7YIP9|M7YIP9_TRIUA	.	.	.	.	.	.	.
Kiz_CK_c10244_g1_i1	521	.	.	.	.	.	.	.	gnl|UG|Ta#S32534025	tr|W5AC73|W5AC73_WHEAT	.	.	BTB/POZ domain	.	.	.	.
Kiz_both_c10245_g1_i1	448	.	.	.	.	.	.	.	.	.	.	.	Leucine Rich repeats (2 copies)	gi|475581506|gb|EMT18850.1|Putative disease resistance protein RGA3 [Aegilops tauschii]	.	.	GO:0016020, GO:0016021, GO:0043531
Kiz_both_c102451_g1_i1	968	.	.	.	.	.	.	.	gnl|UG|Ta#S61801858	.	.	.	.	.	.	.	.
Kiz_CK_c102458_g1_i1	311	.	.	.	.	.	.	.	.	.	.	.	von Willebrand factor type A domain	gi|218196035|gb|EEC78462.1|hypothetical protein OsI_18329 [Oryza sativa Indica Group]	.	COG2304, ENOG410IEJB	GO:0016020, GO:0016021
Kiz_both_c102460_g1_i1	575	.	.	.	.	.	.	.	gnl|UG|Ta#S65668648	.	.	.	.	.	.	.	.
Kiz_both_c102470_g1_i1	684	.	.	.	.	.	.	.	gnl|UG|Ta#S61736324	.	.	.	.	gi|473788155|gb|EMS46279.1|hypothetical protein TRIUR3_04893 [Triticum urartu]	.	.	GO:0016020, GO:0016021
Kiz_CK_c102473_g1_i1	471	.	.	.	.	.	.	.	gnl|UG|Ta#S61738121	.	.	.	Protein tyrosine kinase	gi|300681422|emb|CBH32514.1|receptor protein kinase precursor, putative,expressed [Triticum aestivum]	.	.	GO:0016310, GO:0004672, GO:0016301, GO:0004674, GO:0005524, GO:0006468
Kiz_CK_c102477_g1_i1	401	.	.	.	.	.	.	.	gnl|UG|Ta#S61829534	.	.	.	Exo70 exocyst complex subunit	gi|475571418|gb|EMT16239.1|Exocyst complex component 7 [Aegilops tauschii]	.	.	GO:0000145, GO:0006887
Kiz_CK_c102479_g1_i1	321	.	.	.	.	.	.	.	gnl|UG|Ta#S65656538	.	.	.	PPR repeat family	.	.	.	.
Kiz_both_c102493_g1_i1	430	.	.	.	.	.	.	.	gnl|UG|Ta#S42160380	.	.	.	.	gi|163638033|gb|ABY27639.1|starch synthase IIc precursor [Triticum aestivum]	map00500	.	GO:0016757, GO:0009507, GO:0019252, GO:0004373, GO:0009501
Kiz_both_c102508_g1_i1	350	.	.	.	.	.	.	.	gnl|UG|Ta#S65623390	.	.	.	Multicopper oxidase	gi|475529981|gb|EMT07841.1|Laccase-4 [Aegilops tauschii]	.	.	GO:0016491, GO:0046872, GO:0005507, GO:0055114
Kiz_CK_c102511_g1_i1	463	.	.	.	.	.	.	.	gnl|UG|Ta#S61767768	.	.	.	Domain of unknown function (DUF4220)	gi|474072439|gb|EMS54412.1|hypothetical protein TRIUR3_08631 [Triticum urartu]	.	.	GO:0016020, GO:0016021
Kiz_both_c102513_g1_i1	720	.	.	.	.	.	.	.	gnl|UG|Ta#S61665674	.	.	.	Ring finger domain	gi|669027793|emb|CDM81361.1|unnamed protein product [Triticum aestivum]	.	.	GO:0008270, GO:0046872, GO:0016020, GO:0016021
Kiz_both_c102514_g1_i1	263	.	.	.	.	.	.	.	.	.	.	.	PHD-finger	gi|909603541|gb|KNE93961.1|hypothetical protein PSTG_12635 [Puccinia striiformis f. sp. tritici PST-78]	.	.	GO:0003677, GO:0008270, GO:0046872, GO:0005634
Kiz_CK_c102519_g1_i1	385	.	.	.	.	.	.	.	.	.	.	.	SNF2 family N-terminal domain	gi|345097777|gb|AEN68390.1|DNA excision repair protein ERCC-6 [Heliconius numata numata]	.	.	GO:0005524
Kiz_CK_c102526_g1_i1	362	.	.	.	.	.	.	.	gnl|UG|Ta#S52543841	.	.	.	.	gi|475549861|gb|EMT11335.1|GDSL esterase/lipase [Aegilops tauschii]	.	.	GO:0016788
Kiz_DS_c102527_g1_i1	339	.	.	.	.	.	.	.	.	.	.	.	EamA-like transporter family	gi|474265416|gb|EMS60691.1|Auxin-induced protein 5NG4 [Triticum urartu]	.	.	GO:0055085, GO:0016020, GO:0016021, GO:0022857
Kiz_both_c102529_g1_i1	352	.	.	.	.	.	.	.	.	.	.	.	.	gi|474431342|gb|EMS67962.1|50S ribosomal protein L18 [Triticum urartu]	.	.	GO:0003735, GO:0005840, GO:0006412, GO:0005622
Kiz_CK_c102537_g1_i1	401	.	.	.	.	.	.	.	gnl|UG|Ta#S37803822	.	.	.	Plant protein of unknown function	.	.	.	.
Kiz_CK_c102540_g1_i1	414	.	.	.	AK369669	.	.	.	.	.	.	.	KIP1-like protein	gi|474049274|gb|EMS53607.1|hypothetical protein TRIUR3_30807 [Triticum urartu]	.	.	GO:0003779, GO:0031965, GO:0005774
Kiz_both_c102542_g1_i1	335	.	.	.	.	.	.	.	gnl|UG|Ta#S65604222	.	.	.	.	.	.	.	.
Kiz_both_c102548_g1_i1	415	.	.	.	.	.	.	.	.	.	.	.	Cytochrome P450	gi|474125375|gb|EMS56227.1|Cytochrome P450 71D10 [Triticum urartu]	.	.	GO:0005506, GO:0016491, GO:0016705, GO:0046872, GO:0016020, GO:0016021, GO:0020037, GO:0055114, GO:0004497
Kiz_both_c102555_g1_i1	524	.	.	.	.	.	.	.	gnl|UG|Ta#S52544984	.	.	.	Glutamine amidotransferase domain	gi|326501222|dbj|BAJ98842.1|predicted protein [Hordeum vulgare subsp. vulgare]	map00230, map00250, map01130	.	GO:0016757, GO:0009113, GO:0046872, GO:0006164, GO:0004044, GO:0009116, GO:0016740, GO:0006189, GO:0051536
Kiz_both_c102561_g1_i1	530	.	.	.	.	.	.	.	gnl|UG|Ta#S61798577	.	.	.	Protein kinase domain	gi|310656765|gb|ADP02198.1|Pkinase domain-containing protein [Triticum aestivum]	.	.	GO:0016310, GO:0004672, GO:0016301, GO:0005524, GO:0006468
Kiz_both_c102566_g1_i1	436	.	.	.	AK355881	.	.	.	.	.	.	.	.	gi|326495228|dbj|BAJ85710.1|predicted protein [Hordeum vulgare subsp. vulgare]	.	.	GO:0055085, GO:0006812, GO:0015299, GO:0016020, GO:0016021, GO:1902600, GO:0006810
Kiz_CK_c102567_g1_i1	326	.	.	.	.	.	.	.	gnl|UG|Ta#S52544120	.	.	.	Glycosyl hydrolases family 17	gi|474246996|gb|EMS60021.1|Glucan endo-1,3-beta-glucosidase 8 [Triticum urartu]	.	.	GO:0008152, GO:0004553, GO:0005975, GO:0016798, GO:0016787
Kiz_both_c102568_g1_i1	349	.	.	.	.	.	.	.	gnl|UG|Ta#S61542692	.	.	.	GRAS domain family	gi|90018714|gb|ABD84026.1|putative chitin-inducible gibberellin-responsive protein [Bambusa ventricosa]	.	.	GO:0006351, GO:0006355
Kiz_both_c102571_g1_i1	400	.	.	.	.	.	.	.	gnl|UG|Ta#S12915708	.	.	.	.	gi|475533767|gb|EMT08448.1|hypothetical protein F775_05910 [Aegilops tauschii]	.	.	GO:0042803, GO:0007165, GO:0009881, GO:0010224
Kiz_CK_c102572_g1_i1	284	.	.	.	.	.	.	.	gnl|UG|Ta#S61570289	.	.	.	Cytochrome P450	gi|475606896|gb|EMT26533.1|Obtusifoliol 14-alpha demethylase [Aegilops tauschii]	.	.	GO:0005506, GO:0016705, GO:0046872, GO:0016491, GO:0020037, GO:0055114, GO:0004497, GO:0008168, GO:0032259
Kiz_both_c102577_g1_i1	666	.	.	.	.	.	.	.	gnl|UG|Ta#S12923056	.	.	.	Sigma-70 region 2	gi|4218586|emb|CAA10725.1|chloroplast sigma factor, partial [Triticum aestivum]	.	.	GO:0003677, GO:0016987, GO:0003700, GO:0006352, GO:0006355
Kiz_CK_c102580_g1_i1	690	.	.	.	.	.	.	.	gnl|UG|Ta#S58886404	.	.	.	Rab-GTPase-TBC domain	.	.	.	.
Kiz_both_c102582_g1_i1	356	.	.	.	AK375678	.	.	.	gnl|UG|Ta#S61831230	.	.	.	Peptidase family M3	gi|475505886|gb|EMT04786.1|Mitochondrial intermediate peptidase [Aegilops tauschii]	.	.	GO:0009507, GO:0008233, GO:0046872, GO:0006508, GO:0019243, GO:0008237, GO:0009535, GO:0004222, GO:0016787
Kiz_both_c102587_g1_i1	753	.	.	.	.	.	.	.	gnl|UG|Ta#S58864006	.	.	.	DYW family of nucleic acid deaminases	gi|475563690|gb|EMT14333.1|hypothetical protein F775_08151 [Aegilops tauschii]	.	.	GO:0008270
Kiz_both_c10259_g1_i1	276	.	.	.	.	.	.	.	.	tr|W5FSJ6|W5FSJ6_WHEAT	.	.	.	.	.	.	.
Kiz_DS_c102600_g1_i1	357	.	.	.	.	.	.	.	.	.	.	.	Pentatricopeptide repeat domain	.	.	.	.
Kiz_CK_c102616_g1_i1	575	.	.	.	.	.	.	.	.	.	.	.	Domain of unknown function	gi|475587926|gb|EMT20699.1|hypothetical protein F775_25539 [Aegilops tauschii]	.	.	GO:0016020, GO:0016021
Kiz_both_c102623_g1_i1	720	.	.	.	.	.	.	.	gnl|UG|Ta#S65608394	.	.	.	.	gi|474296688|gb|EMS61468.1|Putative polyol transporter 1 [Triticum urartu]	.	.	GO:0022891, GO:0055085, GO:0016020, GO:0016021, GO:0022857, GO:0006810, GO:0005215
Kiz_both_c102636_g1_i1	682	.	.	.	.	.	.	.	gnl|UG|Ta#S61640705	.	.	.	.	gi|475585844|gb|EMT20151.1|B3 domain-containing protein [Aegilops tauschii]	.	.	GO:0003677, GO:0006351, GO:0006355, GO:0005634
Kiz_CK_c102638_g1_i1	495	.	.	.	.	.	.	.	.	.	.	.	PPR repeat family	.	.	.	.
Kiz_both_c102640_g1_i1	243	Bradi5g16980.1	Sb06g023840.1	Os04t0538100-01	.	.	.	.	gnl|UG|Ta#S52540993	.	.	.	Elongation Factor G, domain II	gi|475559072|gb|EMT13261.1|Elongation factor G, chloroplastic [Aegilops tauschii]	map00230, map00730	.	GO:0005525, GO:0043085, GO:0009507, GO:0003746, GO:0003924, GO:0019252, GO:0016226, GO:0034660, GO:0042793, GO:0009941, GO:0006354, GO:0006414, GO:0009902, GO:0009845, GO:0005622, GO:0048046, GO:0000166, GO:0000023, GO:0005739, GO:0045893, GO:0010207, GO:0010228, GO:0048481, GO:0010027, GO:0035304, GO:0009791, GO:0009793, GO:0009658
Kiz_CK_c10265_g1_i1	744	.	.	.	.	.	.	.	gnl|UG|Ta#S61849434	.	.	.	Jacalin-like lectin domain	.	.	.	.
Kiz_CK_c10265_g1_i2	406	.	.	.	.	.	.	.	gnl|UG|Ta#S61849434	tr|A0A077RYN5|A0A077RYN5_WHEAT	.	.	Jacalin-like lectin domain	.	.	.	.
Kiz_both_c102651_g1_i1	250	.	.	.	AK367692	.	.	.	.	.	.	.	.	.	.	.	.
Kiz_both_c102654_g1_i1	345	.	.	.	.	.	.	.	gnl|UG|Ta#S61672639	.	.	.	.	.	.	.	.
Kiz_CK_c102657_g1_i1	302	.	.	.	.	.	.	.	.	.	.	.	BAH domain	gi|475608870|gb|EMT27177.1|DNA (cytosine-5)-methyltransferase 1 [Aegilops tauschii]	.	.	GO:0003682, GO:0016740, GO:0008168, GO:0032259
Kiz_both_c102659_g1_i1	713	.	.	.	.	.	.	.	gnl|UG|Ta#S61839953	.	.	.	.	.	.	.	.
Kiz_both_c102660_g1_i1	507	.	.	.	.	.	.	.	gnl|UG|Ta#S61765624	.	.	.	.	.	.	.	.
Kiz_CK_c10267_g1_i1	250	.	.	.	.	.	.	.	.	tr|M8A8I9|M8A8I9_TRIUA	.	.	.	.	.	.	.
Kiz_both_c102679_g1_i1	543	.	.	.	.	.	.	.	.	.	.	.	Ulp1 protease family, C-terminal catalytic domain	.	.	.	.
Kiz_CK_c102682_g1_i1	778	.	.	.	.	.	.	.	gnl|UG|Ta#S61808895	.	.	.	RNA dependent RNA polymerase	gi|218187686|gb|EEC70113.1|hypothetical protein OsI_00772 [Oryza sativa Indica Group]	.	ENOG410XQMQ, KOG0988	GO:0003968, GO:0001172
Kiz_CK_c102684_g1_i1	334	.	.	.	.	.	.	.	gnl|UG|Ta#S61812503	.	.	.	Helitron helicase-like domain at N-terminus	.	.	.	.
Kiz_both_c102686_g1_i1	625	.	.	.	.	.	.	.	gnl|UG|Ta#S61650587	.	.	.	.	.	.	.	.
Kiz_CK_c102687_g1_i1	340	.	.	.	.	.	.	.	gnl|UG|Ta#S65631141	.	.	.	.	gi|473940352|gb|EMS50335.1|Midasin [Triticum urartu]	map00230, map00730	.	GO:0000166, GO:0000027, GO:0005634, GO:0005524, GO:0016887
Kiz_CK_c102697_g1_i1	298	.	.	.	.	.	.	.	.	.	.	.	Domain of unknown function (DUF4220)	gi|475500866|gb|EMT04283.1|hypothetical protein F775_01734 [Aegilops tauschii]	.	.	GO:0016020, GO:0016021
Kiz_both_c1027_g1_i1	809	.	.	.	.	.	.	.	gnl|UG|Ta#S61763870	.	.	.	.	.	.	.	.
Kiz_both_c102700_g1_i1	360	.	.	.	.	.	.	.	gnl|UG|Ta#S65685617	.	.	.	PPR repeat family	.	.	.	.
Kiz_both_c102708_g1_i1	294	.	.	.	.	.	.	.	.	.	.	.	Leucine Rich repeats (2 copies)	gi|475569904|gb|EMT15869.1|Putative LRR receptor-like serine/threonine-protein kinase [Aegilops tauschii]	.	.	GO:0016020, GO:0016021, GO:0016310, GO:0004672, GO:0016301, GO:0005524, GO:0006468
Kiz_both_c102713_g1_i1	776	.	.	.	.	.	.	.	gnl|UG|Ta#S65662869	.	.	.	.	gi|944088363|gb|KQK23715.1|hypothetical protein BRADI_1g75601, partial [Brachypodium distachyon]	.	.	GO:0008270, GO:0003676
Kiz_both_c10272_g1_i1	387	.	.	.	AK363354	.	.	.	.	tr|M7ZJF8|M7ZJF8_TRIUA	.	.	Leucine Rich repeats (2 copies)	gi|326494878|dbj|BAJ94558.1|predicted protein, partial [Hordeum vulgare subsp. vulgare]	.	.	GO:0016020, GO:0016021
Kiz_CK_c102736_g1_i1	280	.	.	.	.	.	gi|39728129|gb|AJ611202.1|AJ611202	.	gnl|UG|Ta#S61770575	.	.	.	.	gi|310877436|gb|ADP37001.1|jacalin-related lectin 1 [Triticum aestivum]	.	.	GO:0030246
Kiz_DS_c102747_g1_i1	684	.	.	.	.	.	.	.	gnl|UG|Ta#S65716108	.	.	.	.	.	.	.	.
Kiz_both_c102748_g1_i1	819	.	.	.	.	.	.	.	gnl|UG|Ta#S61683175	.	.	.	.	gi|573961500|ref|XP_006662913.1|PREDICTED: cucumisin-like [Oryza brachyantha]	.	ENOG410JTDF, COG1404	GO:0008233, GO:0006508, GO:0008236, GO:0004252, GO:0016787
Kiz_CK_c102755_g1_i1	445	.	.	.	.	.	.	.	.	.	.	.	Legume lectin domain	gi|474347057|gb|EMS62907.1|putative L-type lectin-domain containing receptor kinase S.5 [Triticum urartu]	.	.	GO:0016020, GO:0016021, GO:0016310, GO:0004672, GO:0016301, GO:0030246, GO:0005524, GO:0006468
Kiz_CK_c102756_g1_i1	476	.	.	.	.	.	.	.	gnl|UG|Ta#S61812410	.	.	.	.	gi|475524445|gb|EMT07028.1|Chitin-inducible gibberellin-responsive protein 2 [Aegilops tauschii]	.	.	GO:0006351, GO:0043531, GO:0006355
Kiz_both_c102765_g1_i1	870	.	.	.	.	.	.	.	.	.	.	.	Protein of unknown function (DUF1195)	.	.	.	.
Kiz_both_c102768_g1_i1	414	.	.	.	.	.	.	.	.	.	.	.	ABA/WDS induced protein	gi|2677824|gb|AAB97140.1|abscisic stress ripening protein homolog [Prunus armeniaca]	.	.	GO:0006950
Kiz_both_c102779_g1_i1	346	.	.	.	.	.	gi|110224362|gb|AM285589.1|AM285589	.	.	.	.	.	.	gi|218184076|gb|EEC66503.1|hypothetical protein OsI_32612 [Oryza sativa Indica Group]	.	KOG4658, COG4886	GO:0043531
Kiz_both_c102783_g1_i1	844	.	.	.	.	.	.	.	gnl|UG|Ta#S61648465	.	.	.	Domain of unknown function (DUF4504)	.	.	.	.
Kiz_both_c10279_g1_i1	489	.	.	.	.	.	.	.	gnl|UG|Ta#S65688641	tr|W5G0C3|W5G0C3_WHEAT	.	.	PPR repeat	.	.	.	.
Kiz_both_c102791_g1_i1	306	.	.	.	.	.	.	.	.	.	.	.	Domain of unknown function (DUF4220)	gi|474049258|gb|EMS53605.1|hypothetical protein TRIUR3_29094 [Triticum urartu]	.	.	GO:0016020, GO:0016021
Kiz_CK_c102794_g1_i1	336	.	.	.	.	.	.	.	.	.	.	.	MSP (Major sperm protein) domain	gi|475608139|gb|EMT26935.1|Putative cysteine-rich receptor-like protein kinase 23 [Aegilops tauschii]	.	.	GO:0000166, GO:0016310, GO:0004672, GO:0016301, GO:0004674, GO:0005524, GO:0006468
Kiz_CK_c102809_g1_i1	621	.	.	.	.	.	.	.	.	.	.	.	Cellulose synthase	gi|475565421|gb|EMT14785.1|Putative mixed-linked glucan synthase 3 [Aegilops tauschii]	map00500	.	GO:0016757, GO:0016020, GO:0016021, GO:0016760, GO:0071555, GO:0030244, GO:0016740
Kiz_both_c102825_g1_i1	954	.	.	.	.	.	.	.	gnl|UG|Ta#S65657633	.	.	.	Lecithin:cholesterol acyltransferase	gi|514815661|ref|XP_004982582.1|PREDICTED: lecithin-cholesterol acyltransferase-like 1 [Setaria italica]	.	ENOG410Y9CF, KOG2369	GO:0006629, GO:0008374
Kiz_both_c102834_g1_i1	487	.	.	.	.	.	.	.	.	.	.	.	Protein kinase domain	gi|475560885|gb|EMT13662.1|Lectin-domain containing receptor kinase A4.2 [Aegilops tauschii]	.	.	GO:0000166, GO:0016020, GO:0016021, GO:0016310, GO:0004672, GO:0016301, GO:0030246, GO:0004674, GO:0005524, GO:0006468
Kiz_CK_c10284_g1_i1	315	.	.	.	.	.	.	.	.	tr|W5DTS3|W5DTS3_WHEAT	.	.	Ring finger domain	gi|357120498|ref|XP_003561964.1|PREDICTED: E3 ubiquitin-protein ligase Os03g0188200-like [Brachypodium distachyon]	.	ENOG41121N2, KOG0800	GO:0008270, GO:0046872, GO:0016020, GO:0016021
Kiz_both_c102854_g1_i1	288	.	.	.	.	.	.	.	gnl|UG|Ta#S61811394	.	.	.	.	gi|475617235|gb|EMT30048.1|hypothetical protein F775_04929 [Aegilops tauschii]	.	.	GO:0007062, GO:0006281, GO:0033044, GO:0045132, GO:0007131, GO:0009506, GO:0042138
Kiz_both_c102856_g1_i1	322	.	.	.	.	.	.	.	gnl|UG|Ta#S65666352	.	.	.	.	.	.	.	.
Kiz_CK_c102859_g1_i1	466	.	.	.	.	.	.	.	gnl|UG|Ta#S61809189	.	.	.	.	.	.	.	.
Kiz_CK_c102861_g1_i1	299	.	.	.	.	.	.	.	.	.	.	.	Ribosomal protein S4/S9 N-terminal domain	gi|330795964|ref|XP_003286040.1|rp1024 protein [Dictyostelium purpureum]	.	KOG3301, COG0522	GO:0003723, GO:0045903, GO:0003735, GO:0022627, GO:0030529, GO:0015935, GO:0019843, GO:0005840, GO:0006412, GO:0005622
Kiz_DS_c102879_g1_i1	783	.	.	.	AK360748	.	.	.	gnl|UG|Ta#S16058463	.	.	.	Zinc-binding dehydrogenase	gi|326511623|dbj|BAJ91956.1|predicted protein [Hordeum vulgare subsp. vulgare]	.	.	GO:0008270, GO:0016491, GO:0046872, GO:0055114
Kiz_CK_c102911_g1_i1	734	.	.	.	.	.	.	.	.	.	.	.	Glycolipid transfer protein (GLTP)	gi|116309275|emb|CAH66366.1|OSIGBa0130K07.2 [Oryza sativa Indica Group]	.	.	GO:0005737, GO:0051861, GO:0017089, GO:0046836
Kiz_both_c102917_g1_i1	399	.	.	.	.	.	.	.	gnl|UG|Ta#S61640873	.	.	.	ThiC-associated domain	gi|326509459|dbj|BAJ91646.1|predicted protein [Hordeum vulgare subsp. vulgare]	.	.	GO:0009228, GO:0051536
Kiz_CK_c102918_g1_i1	462	.	.	.	.	.	.	.	.	.	.	.	Cupin	gi|473732996|gb|EMS45228.1|Germin-like protein 8-9 [Triticum urartu]	.	.	GO:0046872, GO:0030145, GO:0005576, GO:0045735
Kiz_both_c102924_g1_i1	659	Bradi2g01504.1	.	.	AK252909.1	.	.	.	.	.	.	.	Leucyl-tRNA synthetase, Domain 2	gi|473784820|gb|EMS46157.1|Leucyl-tRNA synthetase [Triticum urartu]	map00983, map00970	.	GO:0006429, GO:0006418, GO:0000166, GO:0004823, GO:0009507, GO:0004812, GO:0005739, GO:0016874, GO:0009570, GO:0006450, GO:0009793, GO:0002161, GO:0006412, GO:0005524
Kiz_CK_c102937_g1_i1	706	.	.	.	.	.	.	.	.	.	.	.	EamA-like transporter family	gi|474114437|gb|EMS55812.1|Auxin-induced protein 5NG4 [Triticum urartu]	.	.	GO:0055085, GO:0016020, GO:0016021, GO:0022857
Kiz_both_c102942_g1_i1	1171	.	.	.	.	.	.	.	gnl|UG|Ta#S58850204	.	.	.	Myb/SANT-like DNA-binding domain	.	.	.	.
Kiz_both_c102962_g1_i1	555	.	.	.	.	.	.	.	gnl|UG|Ta#S61830565	.	.	.	.	gi|475527223|gb|EMT07421.1|Importin subunit beta-1 [Aegilops tauschii]	.	.	GO:0006913, GO:0008565, GO:0008536, GO:0006886, GO:0005622
Kiz_both_c102964_g1_i1	416	.	.	.	.	.	.	.	gnl|UG|Ta#S22385830	.	.	.	.	.	.	.	.
Kiz_DS_c102965_g1_i1	589	.	.	.	.	.	.	.	gnl|UG|Ta#S65646340	.	.	.	.	gi|475561925|gb|EMT13879.1|Putative LRR receptor-like serine/threonine-protein kinase [Aegilops tauschii]	.	.	GO:0016020, GO:0016021, GO:0016310, GO:0004672, GO:0016301, GO:0005524, GO:0006468
Kiz_both_c10297_g1_i1	563	.	.	.	.	.	.	.	.	tr|M7ZR99|M7ZR99_TRIUA	.	.	AAA domain (Cdc48 subfamily)	gi|474317249|gb|EMS62141.1|ATP-dependent Clp protease ATP-binding subunit ClpX [Triticum urartu]	.	.	GO:0000276, GO:0008233, GO:0015078, GO:0006508, GO:0005524, GO:0015986
Kiz_DS_c102975_g1_i1	242	Bradi3g08180.1	.	.	.	.	.	.	.	.	BGAL4_ORYSJ	BGAL4_ORYSJ	Glycosyl hydrolases family 35	gi|475553774|gb|EMT12095.1|Beta-galactosidase 4 [Aegilops tauschii]	.	.	GO:0004553, GO:0005975
Kiz_CK_c102983_g1_i1	504	.	.	.	.	.	.	.	gnl|UG|Ta#S61568923	.	.	.	Protein kinase domain	gi|475535010|gb|EMT08676.1|Putative serine/threonine-protein kinase [Aegilops tauschii]	.	.	GO:0016310, GO:0004672, GO:0016301, GO:0005524, GO:0006468
Kiz_both_c102985_g1_i1	921	.	.	.	.	.	.	.	gnl|UG|Ta#S61811977	.	.	.	Alpha/beta hydrolase family	gi|475572719|gb|EMT16574.1|Putative esterase ytxM [Aegilops tauschii]	.	.	GO:0009063, GO:0042372, GO:0042550
Kiz_CK_c102986_g1_i1	421	.	.	.	.	.	.	.	gnl|UG|Ta#S61790673	.	.	.	Treslin N-terminus	gi|669029211|emb|CDM83352.1|unnamed protein product [Triticum aestivum]	.	.	GO:0006260, GO:0033314, GO:0010212, GO:0005634
Kiz_DS_c102988_g1_i1	412	.	.	.	.	.	.	.	gnl|UG|Ta#S61525811	.	.	.	Major Facilitator Superfamily	gi|475598326|gb|EMT23911.1|Protein spinster [Aegilops tauschii]	.	.	GO:0055085, GO:0016020, GO:0016021
Kiz_both_c102992_g1_i1	930	.	.	.	.	.	.	.	gnl|UG|Ta#S61807740	.	.	.	.	.	.	.	.
Kiz_both_c103000_g1_i1	404	.	.	.	.	.	.	.	.	.	.	.	Leucine rich repeat	gi|473826530|gb|EMS47134.1|Disease resistance protein RPM1 [Triticum urartu]	.	.	GO:0043531
Kiz_both_c103006_g1_i1	870	.	.	.	.	.	.	.	gnl|UG|Ta#S61777879	.	.	.	.	.	.	.	.
Kiz_CK_c103010_g1_i1	618	.	.	.	.	.	.	.	.	.	.	.	Plant protein of unknown function	gi|222641188|gb|EEE69320.1|hypothetical protein OsJ_28610 [Oryza sativa Japonica Group]	.	ENOG41106YK, ENOG410JUE8	GO:0016020, GO:0016021
Kiz_CK_c103019_g1_i1	506	.	.	.	.	.	.	.	.	.	.	.	GRAS domain family	gi|573944514|ref|XP_006654605.1|PREDICTED: scarecrow-like protein 32-like [Oryza brachyantha]	.	ENOG410III6, ENOG410XRRT	GO:0006351, GO:0006355
Kiz_both_c103020_g1_i1	965	.	.	.	.	.	.	.	gnl|UG|Ta#S65651694	.	.	.	.	.	.	.	.
Kiz_DS_c103026_g1_i1	302	.	.	.	.	.	.	.	.	.	.	.	SAM dependent carboxyl methyltransferase	gi|475500182|gb|EMT04236.1|Jasmonate O-methyltransferase [Aegilops tauschii]	.	.	GO:0016740, GO:0008168, GO:0032259
Kiz_both_c103032_g1_i1	323	.	.	.	.	.	.	.	.	.	.	.	NB-ARC domain	gi|475440727|gb|EMT01436.1|Putative disease resistance protein RGA3 [Aegilops tauschii]	.	.	GO:0043531
Kiz_both_c103046_g1_i1	479	.	.	.	.	.	.	.	gnl|UG|Ta#S13020884	.	.	.	.	.	.	.	.
Kiz_both_c10305_g1_i1	315	Bradi3g60190.1	Sb04g035270.1	Os02t0785900-00	.	.	.	.	.	tr|M7ZEG5|M7ZEG5_TRIUA	.	.	Anaphase-promoting complex subunit 4 WD40 domain	gi|937906215|dbj|BAS81269.1|Os02g0785900 [Oryza sativa Japonica Group]	.	.	GO:0030071, GO:0005680, GO:0031145
Kiz_DS_c103056_g1_i1	547	.	.	.	.	.	.	.	.	.	.	.	Triose-phosphate Transporter family	gi|475583628|gb|EMT19524.1|Purine permease 3 [Aegilops tauschii]	.	.	GO:0016020, GO:0016021, GO:0006810, GO:0005215
Kiz_both_c103068_g1_i1	716	.	.	.	AK355724	.	gi|39732484|gb|AJ615557.1|AJ615557	.	.	.	.	.	NADH(P)-binding	.	.	.	.
Kiz_CK_c103085_g1_i1	281	.	.	.	.	.	.	.	gnl|UG|Ta#S61801887	.	.	.	.	.	.	.	.
Kiz_both_c103092_g1_i1	347	.	.	.	.	.	.	.	gnl|UG|Ta#S52546136	.	.	.	.	gi|475627361|gb|EMT33634.1|Zinc finger protein MAGPIE [Aegilops tauschii]	.	.	GO:0046872, GO:0003676
Kiz_both_c103103_g1_i1	397	.	.	.	.	.	.	.	gnl|UG|Ta#S65698856	.	.	.	.	gi|514819787|ref|XP_004984587.1|PREDICTED: probable pre-mRNA-splicing factor ATP-dependent RNA helicase [Setaria italica]	.	COG1643, KOG0925	GO:0000166, GO:0004386, GO:0016787, GO:0005524
Kiz_both_c103116_g1_i1	374	.	.	.	.	.	.	.	gnl|UG|Ta#S61756928	.	.	.	.	.	.	.	.
Kiz_both_c103122_g1_i1	877	.	.	.	.	.	.	.	.	.	.	.	Leucine Rich repeats (2 copies)	gi|475606748|gb|EMT26499.1|Putative disease resistance protein RGA4 [Aegilops tauschii]	.	.	GO:0043531
Kiz_CK_c103125_g1_i1	545	.	.	.	.	.	.	.	.	.	.	.	Cytochrome P450	gi|475609514|gb|EMT27403.1|Cytochrome P450 81D1 [Aegilops tauschii]	.	.	GO:0005506, GO:0016705, GO:0046872, GO:0016491, GO:0020037, GO:0055114, GO:0004497
Kiz_both_c103132_g1_i1	803	.	.	.	.	.	.	.	gnl|UG|Ta#S65709659	.	.	.	Transferase family	.	.	.	.
Kiz_both_c103136_g1_i1	331	.	.	.	.	.	.	.	.	.	.	.	Leucine Rich repeats (2 copies)	gi|475535735|gb|EMT08787.1|Disease resistance protein RPM1 [Aegilops tauschii]	.	.	GO:0043531
Kiz_CK_c103137_g1_i1	378	.	.	.	.	.	.	.	.	.	.	.	Hsp70 protein	gi|134269652|emb|CAM73269.1|heat shock protein 70 [Oniscus asellus]	.	.	GO:0000166, GO:0005524
Kiz_CK_c103146_g1_i1	390	.	.	.	.	.	.	.	gnl|UG|Ta#S61767729	.	.	.	Domain of unknown function	gi|474156860|gb|EMS57144.1|hypothetical protein TRIUR3_26981 [Triticum urartu]	.	.	GO:0016020, GO:0016021
Kiz_both_c103149_g1_i1	1303	.	.	.	.	.	.	.	gnl|UG|Ta#S61778677	.	.	.	.	.	.	.	.
Kiz_CK_c103177_g1_i1	780	.	.	.	.	.	.	.	gnl|UG|Ta#S61806846	.	.	.	.	.	.	.	.
Kiz_both_c103183_g1_i1	673	Bradi4g44660.1	.	.	.	.	gi|39731644|gb|AJ614717.1|AJ614717	.	gnl|UG|Ta#S65607523	.	.	.	.	.	.	.	.
Kiz_CK_c103191_g1_i1	521	.	.	.	AK361459	.	.	.	.	.	.	.	Magnesium-protoporphyrin IX methyltransferase C-terminus	gi|326492700|dbj|BAJ90206.1|predicted protein [Hordeum vulgare subsp. vulgare]	map00860	.	GO:0015995, GO:0032259, GO:0046406
Kiz_DS_c103193_g1_i1	509	.	.	.	.	.	.	.	gnl|UG|Ta#S61670427	.	.	.	U-box domain	gi|474264244|gb|EMS60643.1|U-box domain-containing protein 3 [Triticum urartu]	.	.	GO:0016567, GO:0004842
Kiz_CK_c103206_g1_i1	302	.	.	.	.	.	.	.	.	.	.	.	Prolyl oligopeptidase, N-terminal beta-propeller domain	gi|475556304|gb|EMT12618.1|Prolyl endopeptidase [Aegilops tauschii]	.	.	GO:0006508, GO:0008236, GO:0004252, GO:0070008
Kiz_DS_c103217_g1_i1	611	.	.	.	.	.	.	.	gnl|UG|Ta#S61757367	.	.	.	.	.	.	.	.
Kiz_CK_c103223_g1_i1	420	.	.	.	.	.	.	.	.	.	.	.	Cytochrome P450	gi|475557962|gb|EMT12959.1|Flavonoid 3'-monooxygenase [Aegilops tauschii]	.	.	GO:0005506, GO:0016705, GO:0016491, GO:0046872, GO:0020037, GO:0055114, GO:0004497
Kiz_CK_c103224_g1_i1	267	.	.	.	.	.	.	.	gnl|UG|Ta#S61620683	.	.	.	.	.	.	.	.
Kiz_CK_c103225_g1_i1	570	.	.	.	.	.	.	.	gnl|UG|Ta#S61673676	.	.	.	.	gi|242065758|ref|XP_002454168.1|hypothetical protein SORBIDRAFT_04g025870 [Sorghum bicolor]	.	COG0186, KOG1728	GO:0003735, GO:0022627, GO:0030529, GO:0005840, GO:0006412, GO:0005622
Kiz_both_c103228_g1_i1	516	.	.	.	.	.	.	.	gnl|UG|Ta#S61828754	.	.	.	.	gi|326500552|dbj|BAK06365.1|predicted protein [Hordeum vulgare subsp. vulgare]	.	.	GO:0008270, GO:0046872
Kiz_CK_c103240_g1_i1	389	.	.	.	.	.	.	.	gnl|UG|Ta#S65642787	.	.	.	.	.	.	.	.
Kiz_CK_c103241_g1_i1	438	.	.	.	.	.	.	.	.	.	.	.	.	gi|514740764|ref|XP_004959722.1|PREDICTED: aspartic proteinase nepenthesin-1-like [Setaria italica]	.	KOG1339, ENOG410XNV7	GO:0004190, GO:0008233, GO:0006508, GO:0016787
Kiz_both_c103247_g1_i1	411	.	.	.	.	.	.	.	.	.	.	.	Glycosyl hydrolases family 28	gi|326528133|dbj|BAJ89118.1|predicted protein [Hordeum vulgare subsp. vulgare]	map00040	.	GO:0008152, GO:0071555, GO:0004650, GO:0005576, GO:0005975, GO:0016798, GO:0016787
Kiz_both_c103255_g1_i1	274	.	.	.	.	.	.	.	gnl|UG|Ta#S37916533	.	.	.	.	.	.	.	.
Kiz_CK_c103258_g1_i1	286	.	.	.	.	.	.	.	.	.	.	.	RING-H2 zinc finger	gi|501295635|dbj|BAN20904.1|ring finger [Riptortus pedestris]	.	.	GO:0008270
Kiz_CK_c103271_g1_i1	735	.	.	.	.	.	.	.	.	.	.	.	2OG-Fe(II) oxygenase superfamily	gi|669027714|emb|CDM81263.1|unnamed protein product [Triticum aestivum]	.	.	GO:0005506, GO:0016491, GO:0046872, GO:0055114
Kiz_both_c103274_g1_i1	248	.	.	.	.	.	.	.	gnl|UG|Ta#S52544376	.	.	.	S-locus glycoprotein family	gi|475520049|gb|EMT06426.1|Putative serine/threonine-protein kinase receptor [Aegilops tauschii]	.	.	GO:0000166, GO:0048544, GO:0016020, GO:0016021, GO:0016310, GO:0004672, GO:0016740, GO:0016301, GO:0004674, GO:0005524, GO:0006468
Kiz_both_c103294_g1_i1	307	.	.	.	.	.	.	.	gnl|UG|Ta#S65681996	.	.	.	CRT-like	gi|108706684|gb|ABF94479.1|expressed protein [Oryza sativa Japonica Group]	.	.	GO:0016020, GO:0016021, GO:0009536
Kiz_both_c103296_g1_i1	371	.	.	.	.	.	.	.	.	.	.	.	MutS domain III	gi|475573416|gb|EMT16743.1|DNA mismatch repair protein Msh3 [Aegilops tauschii]	.	.	GO:0009410, GO:0007126, GO:0006298, GO:0007129, GO:0003684, GO:0030983, GO:0005524
Kiz_both_c103301_g1_i1	631	.	.	.	.	.	.	.	gnl|UG|Ta#S58905956	.	.	.	Receptor family ligand binding region	gi|475359099|gb|EMT00479.1|Glutamate receptor 3.1 [Aegilops tauschii]	.	.	GO:0035235, GO:0016020, GO:0016021, GO:0004970, GO:0006810, GO:0006811
Kiz_DS_c103302_g1_i1	816	.	.	.	.	.	.	.	gnl|UG|Ta#S13049612	.	.	.	.	gi|473953898|gb|EMS50831.1|hypothetical protein TRIUR3_20452 [Triticum urartu]	.	.	GO:0016020, GO:0016021
Kiz_both_c103304_g1_i1	499	.	.	.	.	.	.	.	gnl|UG|Ta#S58867509	.	.	.	.	.	.	.	.
Kiz_both_c103310_g1_i1	392	.	.	.	.	.	.	.	.	.	.	.	Oxygen evolving enhancer protein 3 (PsbQ)	.	.	.	.
Kiz_both_c10332_g1_i1	1303	.	.	.	.	.	gi|39729513|gb|AJ612586.1|AJ612586	.	gnl|UG|Ta#S61811062	tr|W5ARA6|W5ARA6_WHEAT	.	.	BTB And C-terminal Kelch	.	.	.	.
Kiz_both_c10332_g1_i2	1207	.	.	.	.	.	gi|39729513|gb|AJ612586.1|AJ612586	.	gnl|UG|Ta#S61811062	tr|W5ARA6|W5ARA6_WHEAT	.	.	BTB And C-terminal Kelch	.	.	.	.
Kiz_both_c103320_g1_i1	862	.	.	.	.	.	.	.	gnl|UG|Ta#S37852159	.	.	.	Cytochrome P450	gi|475519890|gb|EMT06412.1|Secologanin synthase [Aegilops tauschii]	.	.	GO:0005506, GO:0046872, GO:0016705, GO:0016491, GO:0016020, GO:0016021, GO:0020037, GO:0055114, GO:0004497
Kiz_DS_c103321_g1_i1	311	.	.	.	.	.	.	.	.	.	.	.	Glycosyl hydrolases family 28	gi|475574699|gb|EMT17063.1|Polygalacturonase [Aegilops tauschii]	map00040	.	GO:0008152, GO:0071555, GO:0004650, GO:0005576, GO:0016787, GO:0005975, GO:0016798
Kiz_CK_c103323_g1_i1	615	.	.	.	.	.	.	.	.	.	.	.	Cofilin/tropomyosin-type actin-binding protein	gi|326530920|dbj|BAK01258.1|predicted protein [Hordeum vulgare subsp. vulgare]	.	.	GO:0003779, GO:0030042, GO:0015629, GO:0005622
Kiz_CK_c103325_g1_i1	663	.	.	.	.	.	.	.	.	.	.	.	EamA-like transporter family	gi|474114437|gb|EMS55812.1|Auxin-induced protein 5NG4 [Triticum urartu]	.	.	GO:0055085, GO:0016020, GO:0016021, GO:0022857
Kiz_both_c103335_g1_i1	542	.	.	.	.	.	.	.	.	.	.	.	haloacid dehalogenase-like hydrolase	gi|474277014|gb|EMS61094.1|Calcium-transporting ATPase 2, plasma membrane-type [Triticum urartu]	map00230, map00730	.	GO:0000166, GO:0046872, GO:0006816, GO:0016020, GO:0016021, GO:0070588, GO:0016787, GO:0006281, GO:0005388, GO:0006810, GO:0003684, GO:0006811, GO:0005524
Kiz_both_c103337_g1_i1	496	.	.	.	.	.	.	.	gnl|UG|Ta#S61636223	.	.	.	.	gi|721639880|ref|XP_010231634.1|PREDICTED: uncharacterized protein LOC100822738 [Brachypodium distachyon]	.	.	GO:0016020, GO:0016021
Kiz_DS_c103348_g1_i1	437	.	.	.	.	.	.	.	gnl|UG|Ta#S65664432	.	.	.	Domain associated at C-terminal with AAA	gi|326506736|dbj|BAJ91409.1|predicted protein [Hordeum vulgare subsp. vulgare]	.	.	GO:0000166, GO:0016020, GO:0016021, GO:0005524
Kiz_both_c103353_g1_i1	855	.	.	.	.	.	.	.	gnl|UG|Ta#S16248323	.	.	.	.	.	.	.	.
Kiz_both_c103357_g1_i1	731	.	.	.	.	.	.	.	.	.	.	.	BED zinc finger	gi|475613417|gb|EMT28765.1|hypothetical protein F775_03420 [Aegilops tauschii]	.	.	GO:0003677
Kiz_both_c103358_g1_i1	839	.	.	.	.	.	.	.	gnl|UG|Ta#S17896002	.	.	.	.	.	.	.	.
Kiz_both_c103377_g1_i1	673	.	.	.	.	.	.	.	gnl|UG|Ta#S15824196	.	.	.	.	.	.	.	.
Kiz_both_c103384_g1_i1	304	.	.	.	.	.	.	.	gnl|UG|Ta#S65646340	.	.	.	.	gi|242088559|ref|XP_002440112.1|hypothetical protein SORBIDRAFT_09g026180 [Sorghum bicolor]	.	.	GO:0016020, GO:0016021, GO:0004672, GO:0004674, GO:0005524, GO:0006468
Kiz_both_c103387_g1_i1	531	.	.	.	.	.	.	.	gnl|UG|Ta#S61716020	.	.	.	Leucine rich repeat	gi|474253275|gb|EMS60275.1|Putative disease resistance protein RGA3 [Triticum urartu]	.	.	GO:0043531
Kiz_CK_c1034_g1_i1	244	.	.	.	.	.	.	.	gnl|UG|Ta#S61809381	tr|W5H373|W5H373_WHEAT	.	.	.	.	.	.	.
Kiz_both_c1034_g1_i2	516	.	.	.	.	.	.	.	gnl|UG|Ta#S61809381	tr|M7YT22|M7YT22_TRIUA	.	.	.	.	.	.	.
Kiz_both_c10341_g1_i1	721	.	.	.	.	.	.	.	gnl|UG|Ta#S61547033	tr|W5ABD0|W5ABD0_WHEAT	.	.	BTB/POZ domain	.	.	.	.
Kiz_both_c103412_g1_i1	967	.	.	.	.	.	.	.	gnl|UG|Ta#S61517293	.	.	.	.	.	.	.	.
Kiz_CK_c103418_g1_i1	297	.	.	.	.	.	.	.	.	.	.	.	.	gi|475580660|gb|EMT18657.1|L-gulonolactone oxidase [Aegilops tauschii]	.	.	GO:0016614, GO:0050660, GO:0003824, GO:0016491, GO:0016020, GO:0055114, GO:0003885
Kiz_CK_c103423_g1_i1	316	.	.	.	.	.	.	.	gnl|UG|Ta#S61831246	.	.	.	.	gi|475548339|gb|EMT11058.1|Disease resistance protein RPM1 [Aegilops tauschii]	.	.	GO:0043531
Kiz_CK_c103431_g1_i1	300	.	.	.	.	.	.	.	gnl|UG|Ta#S32518288	.	.	.	2OG-Fe(II) oxygenase superfamily	gi|475557162|gb|EMT12779.1|1-aminocyclopropane-1-carboxylate oxidase [Aegilops tauschii]	.	.	GO:0010089, GO:0016491, GO:0046872, GO:0055114, GO:0044036
Kiz_both_c103436_g1_i1	445	.	.	.	.	.	.	.	gnl|UG|Ta#S65614792	.	.	.	PPR repeat family	.	.	.	.
Kiz_both_c103474_g1_i1	532	.	.	.	.	.	.	.	.	.	.	.	MSP (Major sperm protein) domain	gi|475549560|gb|EMT11274.1|Putative disease resistance protein RGA4 [Aegilops tauschii]	.	.	GO:0000166, GO:0043531, GO:0004672, GO:0005524, GO:0006468
Kiz_both_c103476_g1_i1	511	.	.	.	AK357019	.	.	.	.	.	.	.	Amino acid permease	gi|326518410|dbj|BAJ88234.1|predicted protein [Hordeum vulgare subsp. vulgare]	.	.	GO:0016020, GO:0016021, GO:0015171, GO:0003333
Kiz_CK_c103489_g1_i1	346	.	.	.	.	.	.	.	gnl|UG|Ta#S52546738	.	.	.	.	gi|326494462|dbj|BAJ90500.1|predicted protein [Hordeum vulgare subsp. vulgare]	.	.	GO:0016567, GO:0004842
Kiz_both_c103492_g1_i1	291	.	.	.	.	.	.	.	gnl|UG|Ta#S65602423	.	.	.	.	.	.	.	.
Kiz_both_c103499_g1_i1	429	.	.	.	.	.	.	.	.	.	.	.	Hsp70 protein	gi|474215127|gb|EMS59010.1|Heat shock cognate 70 kDa protein [Triticum urartu]	.	.	GO:0000166, GO:0005524
Kiz_both_c103515_g1_i1	416	.	.	.	.	.	.	.	.	.	.	.	LIM domain	gi|474111700|gb|EMS55690.1|Pollen-specific protein SF3 [Triticum urartu]	.	.	GO:0008270, GO:0046872, GO:0015074, GO:0003676
Kiz_both_c10353_g1_i1	254	.	.	.	.	.	.	.	.	tr|M7Z1W9|M7Z1W9_TRIUA	.	.	.	gi|473792907|gb|EMS46365.1|Pattern formation protein EMB30 [Triticum urartu]	.	.	GO:0032012, GO:0005086, GO:0043547
Kiz_both_c103531_g1_i1	956	.	.	.	.	.	.	.	.	.	.	.	Associated with HOX	gi|669028826|emb|CDM82762.1|unnamed protein product [Triticum aestivum]	.	.	GO:0003677, GO:0006355, GO:0005634
Kiz_both_c103538_g1_i1	745	.	.	.	.	.	.	.	gnl|UG|Ta#S65689215	.	.	.	.	.	.	.	.
Kiz_both_c10354_g1_i1	735	.	.	.	.	.	.	.	.	tr|W5F4S3|W5F4S3_WHEAT	.	.	Transmembrane amino acid transporter protein	gi|326492590|dbj|BAJ90151.1|predicted protein [Hordeum vulgare subsp. vulgare]	.	.	GO:0016020, GO:0016021
Kiz_both_c103552_g1_i1	799	.	.	.	.	.	.	.	.	.	.	.	Chlorophyll A-B binding protein	.	.	.	.
Kiz_both_c103560_g1_i1	378	.	.	.	.	.	.	.	gnl|UG|Ta#S61690695	.	.	.	.	.	.	.	.
Kiz_both_c103561_g1_i1	367	.	.	.	.	.	.	.	gnl|UG|Ta#S61652743	.	.	.	.	gi|473891968|gb|EMS48792.1|hypothetical protein TRIUR3_06509 [Triticum urartu]	.	.	GO:0010540, GO:0009926, GO:0010305, GO:0009825, GO:0009956, GO:0009933, GO:0009965
Kiz_both_c103594_g1_i1	380	Bradi5g18210.1	.	.	.	.	.	.	.	.	.	.	SWIRM domain	gi|326487806|dbj|BAK05575.1|predicted protein [Hordeum vulgare subsp. vulgare]	.	.	GO:0003677, GO:0016491, GO:0055114
Kiz_both_c103596_g1_i1	358	.	.	.	.	.	.	.	gnl|UG|Ta#S61756329	.	.	.	.	.	.	.	.
Kiz_both_c103602_g1_i1	283	.	.	.	.	.	.	.	.	.	.	.	TPR repeat	.	.	.	.
Kiz_both_c103617_g1_i1	259	.	.	.	.	.	.	.	.	.	.	.	Transcriptional repressor, ovate	.	.	.	.
Kiz_both_c103629_g1_i1	335	.	.	.	.	.	.	.	.	.	.	.	PPR repeat	.	.	.	.
Kiz_both_c10366_g1_i1	936	.	Sb02g032090.1	Os01t0600900-03	.	.	.	.	.	tr|W5ESY0|W5ESY0_WHEAT	CB2D_SOLLC	CB2D_SOLLC	Chlorophyll A-B binding protein	gi|595864955|ref|XP_007211864.1|hypothetical protein PRUPE_ppa010081mg [Prunus persica]	.	.	GO:0009507, GO:0046872, GO:0018298, GO:0016020, GO:0016021, GO:0009579, GO:0009535, GO:0009765, GO:0009522, GO:0015979, GO:0016168
Kiz_both_c10367_g1_i1	585	.	.	.	.	.	.	.	.	.	.	.	Leucine rich repeat	gi|475455128|gb|EMT01818.1|Putative LRR receptor-like serine/threonine-protein kinase [Aegilops tauschii]	.	.	GO:0016310, GO:0016301
Kiz_CK_c103675_g1_i1	845	.	.	.	.	.	.	.	.	.	.	.	Calreticulin family	.	.	.	.
Kiz_CK_c103684_g1_i1	377	.	.	.	.	.	.	.	.	.	.	.	haloacid dehalogenase-like hydrolase	.	.	.	.
Kiz_CK_c103693_g1_i1	473	.	.	.	.	.	.	.	gnl|UG|Ta#S65648132	.	.	.	.	.	.	.	.
Kiz_both_c103694_g1_i1	676	.	.	.	.	.	.	.	gnl|UG|Ta#S61740527	.	.	.	.	.	.	.	.
Kiz_CK_c103702_g1_i1	1348	.	.	.	.	.	.	.	gnl|UG|Ta#S61653169	.	.	.	Protein of unknown function, DUF594	gi|474044618|gb|EMS53433.1|hypothetical protein TRIUR3_34618 [Triticum urartu]	.	.	GO:0016020, GO:0016021
Kiz_both_c103705_g1_i1	512	.	.	.	.	.	.	.	gnl|UG|Ta#S61813602	.	.	.	.	gi|474267121|gb|EMS60737.1|Protein neuralized [Triticum urartu]	.	.	GO:0008270
Kiz_CK_c103716_g1_i1	444	.	.	.	.	.	.	.	.	.	.	.	GDSL/SGNH-like Acyl-Esterase family found in Pmr5 and Cas1p	gi|475390379|gb|EMT00707.1|hypothetical protein F775_16048 [Aegilops tauschii]	.	.	GO:0016020, GO:0016021
Kiz_both_c103717_g1_i1	421	.	.	.	.	.	.	.	gnl|UG|Ta#S61792968	.	.	.	.	.	.	.	.
Kiz_both_c103723_g1_i1	1119	.	.	.	.	.	.	.	gnl|UG|Ta#S61741835	.	.	.	.	.	.	.	.
Kiz_both_c103735_g1_i1	303	.	.	.	.	.	.	.	.	.	.	.	Ribosomal protein S13/S18	gi|661897346|emb|CDO99058.1|unnamed protein product [Coffea canephora]	.	.	GO:0003723, GO:0003735, GO:0005840, GO:0006412, GO:0005622, GO:0003676
Kiz_both_c103738_g1_i1	734	.	.	.	.	.	.	.	.	.	.	.	Kinesin-related	gi|326511651|dbj|BAJ91970.1|predicted protein [Hordeum vulgare subsp. vulgare]	map00230, map00730	.	GO:0003777, GO:0000166, GO:0008017, GO:0005874, GO:0005524, GO:0007018
Kiz_both_c103748_g1_i1	295	.	.	.	.	.	.	.	.	.	.	.	NB-ARC domain	gi|326532048|dbj|BAK01400.1|predicted protein [Hordeum vulgare subsp. vulgare]	.	.	GO:0043531, GO:0004672, GO:0005524, GO:0006468
Kiz_CK_c103754_g1_i1	408	.	.	.	.	.	.	.	.	.	.	.	Enolase, C-terminal TIM barrel domain	gi|739049407|gb|AJA76740.1|LOS2, partial [Cardamine resedifolia]	map00680, map01130, map00010	.	GO:0000287, GO:0004634, GO:0006096, GO:0000015
Kiz_both_c103766_g1_i1	562	.	.	.	.	.	.	.	gnl|UG|Ta#S52544583	.	.	.	Raffinose synthase or seed imbibition protein Sip1	gi|326518792|dbj|BAJ92557.1|predicted protein [Hordeum vulgare subsp. vulgare]	.	.	GO:0003824
Kiz_CK_c103767_g1_i1	473	.	.	.	.	.	.	.	gnl|UG|Ta#S65616923	.	.	.	PRA1 family protein	gi|573963147|ref|XP_006663719.1|PREDICTED: PRA1 family protein B2-like [Oryza brachyantha]	.	COG5130, KOG3142	GO:0016020, GO:0016021
Kiz_both_c103772_g1_i1	600	.	.	.	AK358895	.	.	.	.	.	.	.	Glutathione S-transferase, C-terminal domain	.	.	.	.
Kiz_both_c103773_g1_i1	290	Bradi5g19080.1	.	.	.	.	.	.	.	.	.	.	Transcriptional repressor, ovate	.	.	.	.
Kiz_both_c103781_g1_i1	764	.	.	.	.	.	.	.	gnl|UG|Ta#S61740498	.	.	.	MULE transposase domain	gi|475612807|gb|EMT28540.1|Protein FAR1-RELATED SEQUENCE 5 [Aegilops tauschii]	.	.	GO:0008270, GO:0006355
Kiz_CK_c103787_g1_i1	386	.	.	.	.	.	.	.	.	.	.	.	Protein tyrosine kinase	gi|475525342|gb|EMT07150.1|U-box domain-containing protein 33 [Aegilops tauschii]	.	.	GO:0004672, GO:0005524, GO:0006468
Kiz_both_c103789_g1_i1	471	.	.	.	.	.	.	.	gnl|UG|Ta#S61834942	.	.	.	.	gi|357132814|ref|XP_003568023.1|PREDICTED: U3 small nucleolar RNA-associated protein 18 homolog [Brachypodium distachyon]	.	ENOG410YBWP, KOG2055	GO:0032040, GO:0000462, GO:0034388
Kiz_CK_c103791_g1_i1	464	.	.	.	AK375935	.	gi|11224652|gb|BF293588.1|BF293588	.	gnl|UG|Ta#S52545039	.	.	.	MutS family domain IV	gi|473891708|gb|EMS48756.1|DNA mismatch repair protein MSH2 [Triticum urartu]	.	.	GO:0006281, GO:0003677, GO:0000166, GO:0015074, GO:0006298, GO:0032300, GO:0030983, GO:0005524, GO:0006974, GO:0003676
Kiz_CK_c1038_g1_i1	449	.	.	.	.	.	.	.	.	tr|W5G9Q0|W5G9Q0_WHEAT	.	.	.	gi|474089465|gb|EMS54840.1|Germin-like protein 1-1 [Triticum urartu]	.	.	GO:0046872, GO:0030145, GO:0005576, GO:0045735
Kiz_both_c103811_g1_i1	437	.	.	.	.	.	.	.	gnl|UG|Ta#S65676491	.	.	.	.	.	.	.	.
Kiz_CK_c103830_g1_i1	303	.	.	.	.	.	.	.	.	.	.	.	HMGL-like	gi|745753808|ref|XP_002175773.2|homocitrate synthase [Schizosaccharomyces japonicus yFS275]	map00620, map00300, map01130	KOG2367, COG0119	GO:0009085, GO:0003824, GO:0005829, GO:0019752, GO:0016740, GO:0004410, GO:0019878, GO:0046912
Kiz_both_c103853_g1_i1	594	.	.	.	.	.	.	.	gnl|UG|Ta#S61646662	.	.	.	.	.	.	.	.
Kiz_CK_c103854_g1_i1	660	.	.	.	.	.	.	.	.	.	.	.	Transferase family	gi|326516666|dbj|BAJ92488.1|predicted protein [Hordeum vulgare subsp. vulgare]	.	.	GO:0016747
Kiz_both_c103858_g1_i1	537	.	.	.	.	.	.	.	gnl|UG|Ta#S61793511	.	.	.	.	.	.	.	.
Kiz_both_c10386_g1_i1	251	.	.	.	.	.	.	.	gnl|UG|Ta#S65706073	tr|M7YRY2|M7YRY2_TRIUA	.	.	NB-ARC domain	gi|475555638|gb|EMT12475.1|Putative disease resistance RPP13-like protein 1 [Aegilops tauschii]	.	.	GO:0016020, GO:0016021, GO:0043531
Kiz_both_c103861_g1_i1	857	.	.	.	.	.	.	.	gnl|UG|Ta#S12983194	.	.	.	Protein of unknown function, DUF607	gi|326499217|dbj|BAK06099.1|predicted protein [Hordeum vulgare subsp. vulgare]	.	.	GO:0016020, GO:0016021
Kiz_both_c103869_g1_i1	471	.	.	.	.	.	.	.	gnl|UG|Ta#S37804689	.	.	.	Xylanase inhibitor C-terminal	gi|474021101|gb|EMS52873.1|Basic 7S globulin [Triticum urartu]	.	.	GO:0004190, GO:0006508
Kiz_DS_c10387_g2_i1	430	.	.	.	.	.	.	.	.	.	.	.	NB-ARC domain	gi|475440727|gb|EMT01436.1|Putative disease resistance protein RGA3 [Aegilops tauschii]	.	.	GO:0043531
Kiz_CK_c10388_g1_i1	406	.	.	.	.	.	.	.	.	tr|M8A1S6|M8A1S6_TRIUA	.	.	Protein tyrosine kinase	gi|474202122|gb|EMS58550.1|Cysteine-rich receptor-like protein kinase 8 [Triticum urartu]	.	.	GO:0000166, GO:0016020, GO:0016021, GO:0016310, GO:0004672, GO:0016301, GO:0004674, GO:0005524, GO:0006468
Kiz_CK_c103886_g1_i1	384	.	.	.	.	.	.	.	gnl|UG|Ta#S12907974	.	.	.	.	gi|475516130|gb|EMT05928.1|hypothetical protein F775_04506 [Aegilops tauschii]	.	.	GO:0016020, GO:0016021
Kiz_CK_c103887_g1_i1	441	.	.	.	.	.	.	.	.	.	.	.	S-locus glycoprotein family	gi|475538409|gb|EMT09244.1|Putative serine/threonine-protein kinase receptor [Aegilops tauschii]	.	.	GO:0000166, GO:0048544, GO:0016020, GO:0016021, GO:0016310, GO:0004672, GO:0016740, GO:0016301, GO:0004674, GO:0005524, GO:0006468
Kiz_CK_c103890_g1_i1	429	Bradi3g27020.1	.	Os03t0160600-01	.	.	.	.	gnl|UG|Ta#S61659225	.	.	.	.	gi|474314070|gb|EMS62006.1|Type I inositol-1,4,5-trisphosphate 5-phosphatase CVP2 [Triticum urartu]	.	.	GO:0046856, GO:0016787
Kiz_both_c103927_g1_i1	283	.	.	.	.	.	.	.	.	.	.	.	NAD dependent epimerase/dehydratase family	.	.	.	.
Kiz_both_c10393_g1_i1	1188	.	.	.	.	.	.	.	gnl|UG|Ta#S65619380	tr|T1MIL2|T1MIL2_TRIUA	.	.	Pectinesterase	gi|669030105|emb|CDM84519.1|unnamed protein product [Triticum aestivum]	map00983, map00040	.	GO:0004857, GO:0005618, GO:0043086, GO:0045330, GO:0071555, GO:0030599, GO:0005576, GO:0042545, GO:0045490, GO:0016787
Kiz_DS_c103944_g1_i1	250	.	.	.	.	.	.	.	gnl|UG|Ta#S61810328	.	.	.	.	.	.	.	.
Kiz_DS_c103946_g1_i1	434	.	.	.	.	.	gi|39730526|gb|AJ613599.1|AJ613599	.	gnl|UG|Ta#S12933471	.	.	.	Cytochrome P450	gi|19909890|dbj|BAB87819.1|P450 [Triticum aestivum]	.	.	GO:0005506, GO:0016705, GO:0046872, GO:0016491, GO:0016020, GO:0016021, GO:0020037, GO:0055114, GO:0004497
Kiz_CK_c10396_g1_i1	390	.	.	.	.	.	.	.	gnl|UG|Ta#S58849953	.	.	.	Protein of unknown function (DUF1668)	.	.	.	.
Kiz_both_c103960_g1_i1	250	.	.	.	.	.	gi|39727675|gb|AJ610748.1|AJ610748	.	.	.	.	.	Protein kinase domain	gi|475622165|gb|EMT31767.1|Cysteine-rich receptor-like protein kinase 29 [Aegilops tauschii]	.	.	GO:0000166, GO:0016020, GO:0016021, GO:0016310, GO:0004672, GO:0016301, GO:0004674, GO:0005524, GO:0006468
Kiz_both_c103967_g1_i1	379	.	.	.	.	.	.	.	gnl|UG|Ta#S65635614	.	.	.	.	gi|474190752|gb|EMS58130.1|Histone-lysine N-methyltransferase NSD3 [Triticum urartu]	.	.	GO:0008270, GO:0046872, GO:0016740, GO:0008168, GO:0032259
Kiz_DS_c103981_g1_i1	415	.	.	.	.	.	.	.	gnl|UG|Ta#S61684479	.	.	.	.	.	.	.	.
Kiz_CK_c103983_g1_i1	584	.	.	.	.	.	.	.	.	.	.	.	.	gi|557360996|gb|AGZ93643.1|HKT1;4-2 [Triticum turgidum subsp. durum]	.	.	GO:0006812, GO:0055085, GO:0098655, GO:0016020, GO:0016021, GO:0008324
Kiz_both_c103993_g1_i1	412	.	.	.	.	.	.	.	gnl|UG|Ta#S65648968	.	.	.	ATPase family associated with various cellular activities (AAA)	gi|944055884|gb|KQJ91522.1|hypothetical protein BRADI_4g38187, partial [Brachypodium distachyon]	map00230, map00730	.	GO:0000166, GO:0005778, GO:0006625, GO:0007031, GO:0005524, GO:0042623, GO:0005777
Kiz_CK_c104005_g1_i1	567	.	.	.	.	.	.	.	.	.	.	.	ThiF family	.	.	.	.
Kiz_CK_c104022_g1_i1	342	.	.	.	.	.	.	.	.	.	.	.	VQ motif	.	.	.	.
Kiz_CK_c10405_g1_i1	337	.	.	.	.	.	.	.	gnl|UG|Ta#S61767729	tr|M8A9I5|M8A9I5_TRIUA	.	.	.	.	.	.	.
Kiz_both_c104055_g1_i1	334	.	.	.	.	.	.	.	gnl|UG|Ta#S65675850	.	.	.	PPR repeat family	.	.	.	.
Kiz_DS_c104059_g1_i1	452	.	.	.	.	.	.	.	gnl|UG|Ta#S58854093	.	.	.	.	.	.	.	.
Kiz_both_c10407_g1_i1	281	.	.	.	.	.	.	.	gnl|UG|Ta#S61829534	tr|W5BCJ5|W5BCJ5_WHEAT	.	.	Exo70 exocyst complex subunit	gi|475571418|gb|EMT16239.1|Exocyst complex component 7 [Aegilops tauschii]	.	.	GO:0000145, GO:0006887
Kiz_CK_c104080_g1_i1	272	.	.	.	.	.	.	.	.	.	.	.	NB-ARC domain	gi|475560427|gb|EMT13562.1|Disease resistance protein RPM1 [Aegilops tauschii]	.	.	GO:0043531
Kiz_both_c104090_g1_i1	315	.	.	.	.	.	.	.	gnl|UG|Ta#S61574549	.	.	.	Leucine Rich repeats (2 copies)	.	.	.	.
Kiz_DS_c104091_g1_i1	530	.	.	.	.	.	.	.	.	.	.	.	Papain family cysteine protease	gi|595797767|ref|XP_007201310.1|hypothetical protein PRUPE_ppa007454mg [Prunus persica]	.	.	GO:0008233, GO:0006508, GO:0008234, GO:0016787
Kiz_CK_c104096_g1_i1	326	.	.	.	.	.	.	.	gnl|UG|Ta#S18007684	.	.	.	Bacterial PH domain	gi|326487576|dbj|BAK05460.1|predicted protein [Hordeum vulgare subsp. vulgare]	.	.	GO:0016020, GO:0016021
Kiz_CK_c104099_g1_i1	243	.	.	.	.	.	.	.	.	.	.	.	ABC transporter transmembrane region	gi|473742129|gb|EMS45432.1|ABC transporter B family member 4 [Triticum urartu]	map00230, map00730	.	GO:0000166, GO:0042626, GO:0055085, GO:0016020, GO:0016021, GO:0006810, GO:0005524, GO:0016887
Kiz_CK_c1041_g1_i1	530	.	.	.	.	.	.	.	.	tr|W5BI59|W5BI59_WHEAT	.	.	.	gi|475614965|gb|EMT29273.1|Wall-associated receptor kinase 3 [Aegilops tauschii]	.	.	GO:0016020, GO:0016021, GO:0016310, GO:0004672, GO:0016301, GO:0004674, GO:0005524, GO:0006468
Kiz_CK_c104108_g1_i1	648	.	.	.	.	.	.	.	gnl|UG|Ta#S65662622	.	.	.	Haemolysin-III related	gi|475612031|gb|EMT28280.1|ADIPOR-like receptor [Aegilops tauschii]	.	.	GO:0016020, GO:0016021
Kiz_CK_c104119_g1_i1	364	.	.	.	.	.	.	.	gnl|UG|Ta#S37865997	.	.	.	Transmembrane amino acid transporter protein	gi|326519052|dbj|BAJ92686.1|predicted protein, partial [Hordeum vulgare subsp. vulgare]	.	.	GO:0016020, GO:0016021
Kiz_CK_c104124_g1_i1	739	.	.	.	.	.	.	.	gnl|UG|Ta#S61756557	.	.	.	.	.	.	.	.
Kiz_CK_c104129_g1_i1	446	.	.	.	.	.	.	.	.	.	.	.	Pyridoxal-phosphate dependent enzyme	.	.	.	.
Kiz_CK_c104138_g1_i1	297	.	.	.	.	.	.	.	.	.	.	.	Ribosomal family S4e	.	.	.	.
Kiz_both_c104149_g1_i1	347	.	.	.	AK360671	.	.	.	gnl|UG|Ta#S52545564	.	.	.	.	.	.	.	.
Kiz_DS_c104167_g1_i1	432	.	.	.	.	.	.	.	.	.	.	.	Exo70 exocyst complex subunit	gi|944074358|gb|KQK09842.1|hypothetical protein BRADI_2g50515 [Brachypodium distachyon]	.	.	GO:0000145, GO:0006887
Kiz_both_c104169_g1_i1	298	.	.	.	.	.	.	.	.	.	.	.	Prolyl oligopeptidase, N-terminal beta-propeller domain	.	.	.	.
Kiz_CK_c104186_g1_i1	253	.	.	.	.	.	.	.	.	.	.	.	NB-ARC domain	gi|669027313|emb|CDM80630.1|unnamed protein product [Triticum aestivum]	.	.	GO:0043531
Kiz_CK_c104190_g1_i1	469	.	.	.	.	.	.	.	gnl|UG|Ta#S61787943	.	.	.	.	.	.	.	.
Kiz_both_c104199_g1_i1	393	.	.	.	.	.	.	.	gnl|UG|Ta#S13022574	.	.	.	Protein of unknown function (DUF295)	.	.	.	.
Kiz_both_c104204_g1_i1	321	.	.	.	.	.	.	.	gnl|UG|Ta#S61800512	.	.	.	CRAL/TRIO domain	.	.	.	.
Kiz_both_c104206_g1_i1	830	.	.	.	.	.	.	.	gnl|UG|Ta#S61648523	.	.	.	Protein of unknown function (DUF3615)	.	.	.	.
Kiz_both_c104229_g1_i1	321	.	.	.	.	.	.	.	gnl|UG|Ta#S61780983	.	.	.	.	.	.	.	.
Kiz_both_c104231_g1_i1	295	.	.	.	.	.	.	.	.	.	.	.	Leucine Rich repeats (2 copies)	gi|242032721|ref|XP_002463755.1|hypothetical protein SORBIDRAFT_01g005560 [Sorghum bicolor]	.	.	GO:0016020, GO:0016021, GO:0004672, GO:0005524, GO:0006468
Kiz_both_c104235_g1_i1	519	.	.	.	.	.	.	.	gnl|UG|Ta#S65689408	.	.	.	.	gi|475529732|gb|EMT07802.1|Gibberellin 2-beta-dioxygenase 2 [Aegilops tauschii]	.	.	GO:0051213, GO:0016491, GO:0046872, GO:0055114
Kiz_CK_c104244_g1_i1	363	.	.	.	.	.	.	.	.	.	.	.	Calmodulin binding protein-like	gi|669031899|emb|CDM87116.1|unnamed protein product [Triticum aestivum]	.	.	GO:0005516, GO:0006950
Kiz_both_c104247_g1_i1	269	.	.	.	.	.	.	.	gnl|UG|Ta#S65597369	.	.	.	DYW family of nucleic acid deaminases	gi|475526056|gb|EMT07257.1|Pentatricopeptide repeat-containing protein [Aegilops tauschii]	.	.	GO:0008270
Kiz_CK_c104266_g1_i1	314	.	.	.	.	.	.	.	gnl|UG|Ta#S65657877	.	.	.	.	.	.	.	.
Kiz_DS_c104268_g1_i1	249	Bradi3g44760.1	.	.	.	.	.	.	gnl|UG|Ta#S52542793	.	GLGB_MAIZE	GLGB_MAIZE	.	gi|58618135|gb|AAW80633.1|starch branching enzyme IIb, partial [Aegilops tauschii]	.	.	GO:0003824, GO:0043169, GO:0005975
Kiz_both_c104275_g1_i1	280	Bradi3g09060.1	.	Os02t0236100-01	.	.	.	.	gnl|UG|Ta#S58889045	.	.	.	.	gi|475598473|gb|EMT23949.1|Putative LRR receptor-like serine/threonine-protein kinase [Aegilops tauschii]	.	.	GO:0009560, GO:0000166, GO:0016020, GO:0016021, GO:0016310, GO:0004672, GO:0016740, GO:0016301, GO:0004674, GO:0005524, GO:0006468
Kiz_both_c10428_g1_i1	283	.	.	.	.	.	.	.	gnl|UG|Ta#S65670208	.	.	.	.	.	.	.	.
Kiz_both_c1043_g1_i1	542	.	.	.	.	.	.	.	.	tr|W5GXF9|W5GXF9_WHEAT	.	.	B-box zinc finger	gi|326492846|dbj|BAJ90279.1|predicted protein [Hordeum vulgare subsp. vulgare]	.	.	GO:0008270, GO:0005622
Kiz_CK_c104303_g1_i1	275	.	.	.	.	.	.	.	gnl|UG|Ta#S61631948	.	.	.	NB-ARC domain	gi|474370368|gb|EMS63804.1|Putative disease resistance protein RGA4 [Triticum urartu]	.	.	GO:0003677, GO:0043531
Kiz_both_c104312_g1_i1	735	.	.	.	.	.	.	.	.	.	.	.	Uncharacterised protein family UPF0546	.	.	.	.
Kiz_both_c104367_g1_i1	879	.	.	.	.	.	.	.	gnl|UG|Ta#S61834101	.	.	.	.	gi|475578005|gb|EMT17984.1|Phosphatidylinositol 4-kinase [Aegilops tauschii]	.	.	GO:0048015, GO:0046854, GO:0016310, GO:0016740, GO:0016301, GO:0005622
Kiz_CK_c104375_g1_i1	307	.	.	.	.	.	.	.	.	.	.	.	Leucine Rich repeats (2 copies)	gi|475574746|gb|EMT17073.1|LRR receptor-like serine/threonine-protein kinase GSO1 [Aegilops tauschii]	.	.	GO:0016020, GO:0016021, GO:0016310, GO:0016301, GO:0050832
Kiz_both_c104377_g1_i1	932	.	.	.	.	.	.	.	gnl|UG|Ta#S61830565	.	.	.	.	gi|475595047|gb|EMT22895.1|Importin subunit beta [Aegilops tauschii]	.	.	GO:0006913, GO:0008565, GO:0008536, GO:0005622, GO:0006886
Kiz_CK_c104387_g1_i1	330	.	.	.	.	.	.	.	.	.	.	.	Peptidase dimerisation domain	.	.	.	.
Kiz_DS_c104432_g1_i1	756	.	.	.	AK357244	.	.	.	gnl|UG|Ta#S61649849	.	.	.	DYW family of nucleic acid deaminases	gi|475592188|gb|EMT22008.1|hypothetical protein F775_08915 [Aegilops tauschii]	.	.	GO:0008270, GO:0009507, GO:0031425, GO:0016556
Kiz_CK_c104435_g1_i1	343	.	.	.	.	.	.	.	.	.	.	.	Trehalose-phosphatase	.	.	.	.
Kiz_DS_c104448_g1_i1	358	.	.	.	AK360099	.	gi|39729865|gb|AJ612938.1|AJ612938	.	gnl|UG|Ta#S61780332	.	.	.	.	gi|475574615|gb|EMT17032.1|Exonuclease 1 [Aegilops tauschii]	.	.	GO:0090305, GO:0006281, GO:0003677, GO:0004527, GO:0003824, GO:0004518, GO:0005634, GO:0016788
Kiz_both_c104451_g1_i1	353	.	.	.	.	.	.	.	.	.	.	.	Pentatricopeptide repeat domain	gi|475564887|gb|EMT14640.1|hypothetical protein F775_00992 [Aegilops tauschii]	.	.	GO:0019288, GO:0005829, GO:0016556
Kiz_CK_c104454_g1_i1	443	.	.	.	.	.	.	.	gnl|UG|Ta#S61647712	.	.	.	Uncharacterized conserved protein (DUF2036)	.	.	.	.
Kiz_CK_c104459_g1_i1	397	.	.	.	.	.	.	.	gnl|UG|Ta#S50388685	.	.	.	.	gi|326490997|dbj|BAK05598.1|predicted protein [Hordeum vulgare subsp. vulgare]	.	.	GO:0004672, GO:0004674, GO:0005524, GO:0006468
Kiz_both_c104487_g1_i1	252	.	.	.	.	.	.	.	gnl|UG|Ta#S32614823	.	.	.	.	.	.	.	.
Kiz_both_c104499_g1_i1	522	.	.	.	.	.	.	.	gnl|UG|Ta#S61734790	.	.	.	Multicopper oxidase	gi|475600966|gb|EMT24690.1|Monocopper oxidase-like protein SKU5 [Aegilops tauschii]	.	.	GO:0016491, GO:0005507, GO:0055114
Kiz_CK_c10450_g1_i1	737	.	.	.	.	.	.	.	gnl|UG|Ta#S58884553	.	.	.	.	.	.	.	.
Kiz_CK_c104514_g1_i1	265	.	.	.	.	.	.	.	.	.	.	.	NB-ARC domain	gi|473942176|gb|EMS50371.1|Putative disease resistance protein RGA3 [Triticum urartu]	.	.	GO:0043531
Kiz_CK_c104515_g1_i1	594	.	.	.	.	.	.	.	gnl|UG|Ta#S61664240	.	.	.	Protein tyrosine kinase	gi|475608274|gb|EMT26983.1|Putative LRR receptor-like serine/threonine-protein kinase [Aegilops tauschii]	.	.	GO:0000166, GO:0016020, GO:0016021, GO:0016310, GO:0004672, GO:0016740, GO:0016301, GO:0004674, GO:0005524, GO:0006468
Kiz_both_c104524_g1_i1	459	.	.	.	.	.	.	.	gnl|UG|Ta#S61811398	.	.	.	.	gi|944083723|gb|KQK19075.1|hypothetical protein BRADI_1g46260 [Brachypodium distachyon]	.	.	GO:0055085, GO:0016020, GO:0016021, GO:0034220, GO:0006810, GO:0006811, GO:0005216
Kiz_both_c104526_g1_i1	394	.	.	.	.	.	.	.	gnl|UG|Ta#S58848494	.	.	.	Leucine Rich repeats (2 copies)	gi|475624749|gb|EMT32736.1|Disease resistance protein RPM1 [Aegilops tauschii]	.	.	GO:0043531
Kiz_CK_c104543_g1_i1	360	.	.	.	.	.	.	.	.	.	.	.	CBS domain	.	.	.	.
Kiz_both_c104550_g1_i1	284	.	.	.	AK374299	.	.	.	gnl|UG|Ta#S61737541	.	.	.	.	.	.	.	.
Kiz_CK_c104561_g1_i1	294	.	.	.	.	.	.	.	gnl|UG|Ta#S61580360	.	.	.	.	gi|475562832|gb|EMT14140.1|Cysteine-rich receptor-like protein kinase 41 [Aegilops tauschii]	.	.	GO:0000166, GO:0016310, GO:0004672, GO:0016301, GO:0004674, GO:0005524, GO:0006468
Kiz_both_c104575_g1_i1	252	.	.	.	.	.	.	.	gnl|UG|Ta#S52544769	.	.	.	.	.	.	.	.
Kiz_CK_c104581_g1_i1	328	.	.	.	.	.	.	.	.	.	.	.	Permease family	gi|326499876|dbj|BAJ90773.1|predicted protein [Hordeum vulgare subsp. vulgare]	.	.	GO:0055085, GO:0016020, GO:0016021, GO:1904823, GO:0006810, GO:0005345, GO:0006863, GO:0005215
Kiz_CK_c104586_g1_i1	485	.	.	.	.	.	.	.	.	.	.	.	Cofilin/tropomyosin-type actin-binding protein	.	.	.	.
Kiz_both_c104601_g1_i1	484	.	.	.	.	.	.	.	gnl|UG|Ta#S61809211	.	.	.	.	gi|475573416|gb|EMT16743.1|DNA mismatch repair protein Msh3 [Aegilops tauschii]	.	.	GO:0009410, GO:0007126, GO:0006298, GO:0007129, GO:0003684, GO:0030983, GO:0005524
Kiz_CK_c104606_g1_i1	627	.	.	.	.	.	.	.	.	.	.	.	Annexin	gi|326489251|dbj|BAK01609.1|predicted protein [Hordeum vulgare subsp. vulgare]	.	.	GO:0005509, GO:0005544
Kiz_CK_c104611_g1_i1	397	.	.	.	.	.	.	.	.	.	.	.	Jacalin-like lectin domain	.	.	.	.
Kiz_DS_c104616_g1_i1	456	.	.	.	.	.	.	.	gnl|UG|Ta#S12994301	.	.	.	DYW family of nucleic acid deaminases	gi|473837086|gb|EMS47207.1|hypothetical protein TRIUR3_22087 [Triticum urartu]	.	.	GO:0008270
Kiz_DS_c104650_g1_i1	436	.	.	.	.	.	.	.	.	.	.	.	PPR repeat	.	.	.	.
Kiz_both_c104651_g1_i1	592	.	.	.	.	.	.	.	gnl|UG|Ta#S18010991	.	.	.	.	.	.	.	.
Kiz_CK_c104654_g1_i1	447	.	.	.	.	.	.	.	gnl|UG|Ta#S61782059	.	.	.	.	.	.	.	.
Kiz_both_c104658_g1_i1	498	.	.	.	.	.	.	.	gnl|UG|Ta#S65645160	.	.	.	.	.	.	.	.
Kiz_both_c104662_g1_i1	877	.	.	.	.	.	.	.	gnl|UG|Ta#S61815029	.	.	.	.	gi|473726514|gb|EMS45038.1|hypothetical protein TRIUR3_16001 [Triticum urartu]	.	.	GO:0046872, GO:0030001
Kiz_both_c104687_g1_i1	313	.	.	.	.	.	.	.	gnl|UG|Ta#S61736080	.	.	.	2OG-Fe(II) oxygenase superfamily	gi|475559706|gb|EMT13404.1|Protein SRG1 [Aegilops tauschii]	.	.	GO:0046872, GO:0016491, GO:0055114
Kiz_both_c104694_g1_i1	526	.	.	.	.	.	.	.	gnl|UG|Ta#S61815566	.	.	.	.	.	.	.	.
Kiz_both_c104710_g1_i1	375	.	.	.	.	.	.	.	.	.	.	.	Plant protein of unknown function	gi|475608078|gb|EMT26908.1|hypothetical protein F775_10257 [Aegilops tauschii]	.	.	GO:0016020, GO:0016021
Kiz_both_c104723_g1_i1	240	.	.	.	.	.	.	.	.	.	.	.	Protein kinase domain	gi|326522544|dbj|BAK07734.1|predicted protein [Hordeum vulgare subsp. vulgare]	.	.	GO:0016020, GO:0016021, GO:0004672, GO:0005524, GO:0006468
Kiz_both_c104726_g1_i1	650	.	.	.	.	.	.	.	gnl|UG|Ta#S17987632	.	.	.	C2 domain	.	.	.	.
Kiz_both_c104745_g1_i1	286	.	.	.	.	.	.	.	.	.	.	.	ABC transporter	gi|475572381|gb|EMT16485.1|Pleiotropic drug resistance protein 4 [Aegilops tauschii]	map00230, map00730	.	GO:0000166, GO:0016020, GO:0016021, GO:0006810, GO:0005524, GO:0016887
Kiz_DS_c104755_g1_i1	249	.	.	.	.	.	.	.	gnl|UG|Ta#S61746987	.	.	.	Pentatricopeptide repeat domain	.	.	.	.
Kiz_both_c104770_g1_i1	275	.	.	.	.	.	.	.	gnl|UG|Ta#S65593436	.	.	.	.	.	.	.	.
Kiz_CK_c10478_g1_i1	265	.	.	.	.	.	.	.	.	tr|W5HKX0|W5HKX0_WHEAT	.	.	.	gi|475554876|gb|EMT12320.1|hypothetical protein F775_11049 [Aegilops tauschii]	.	.	GO:0008270
Kiz_CK_c104811_g1_i1	601	.	.	.	.	.	.	.	gnl|UG|Ta#S65635911	.	.	.	.	gi|944051648|gb|KQJ87286.1|hypothetical protein BRADI_4g10149 [Brachypodium distachyon]	.	.	GO:0043531
Kiz_both_c104812_g1_i1	275	.	.	.	.	.	.	.	gnl|UG|Ta#S61830226	.	.	.	.	gi|474150487|gb|EMS56912.1|ABC transporter G family member 3 [Triticum urartu]	map00230, map00730	.	GO:0016020, GO:0016021, GO:0005524, GO:0016887, GO:0005886
Kiz_both_c104815_g1_i1	555	.	.	.	.	.	.	.	gnl|UG|Ta#S61755329	.	.	.	.	gi|944046065|gb|KQJ81706.1|hypothetical protein BRADI_5g02420 [Brachypodium distachyon]	.	.	GO:0003676
Kiz_CK_c104824_g1_i1	380	.	.	.	.	.	.	.	.	.	.	.	Plant protein of unknown function	gi|242093402|ref|XP_002437191.1|hypothetical protein SORBIDRAFT_10g022670 [Sorghum bicolor]	.	ENOG41106YK, ENOG410JUE8	GO:0016020, GO:0016021
Kiz_DS_c104829_g1_i1	391	.	.	.	.	.	.	.	.	.	.	.	Transferase family	gi|474397908|gb|EMS65857.1|Anthranilate N-benzoyltransferase protein 3 [Triticum urartu]	.	.	GO:0016747, GO:0016740
Kiz_both_c104832_g1_i1	383	.	.	.	.	.	.	.	gnl|UG|Ta#S61667393	.	.	.	.	gi|474186392|gb|EMS57944.1|Protein MCM10-like protein [Triticum urartu]	.	.	GO:0006260, GO:0005634
Kiz_CK_c104839_g1_i1	442	.	.	.	.	.	.	.	gnl|UG|Ta#S65611014	.	.	.	SPX domain	gi|475582415|gb|EMT19120.1|Putative membrane protein [Aegilops tauschii]	.	.	GO:0055085, GO:0016020, GO:0016021
Kiz_CK_c104863_g1_i1	308	.	.	.	.	.	.	.	.	.	.	.	POT family	gi|475493964|gb|EMT03740.1|Peptide transporter PTR2 [Aegilops tauschii]	.	.	GO:0016020, GO:0016021, GO:0006810, GO:0005215
Kiz_DS_c104869_g1_i1	558	.	.	.	.	.	.	.	gnl|UG|Ta#S32671023	.	.	.	Cytochrome P450	gi|473936822|gb|EMS50169.1|Cytochrome P450 71A1 [Triticum urartu]	.	.	GO:0005506, GO:0016705, GO:0046872, GO:0016491, GO:0020037, GO:0055114, GO:0004497
Kiz_both_c104878_g1_i1	373	.	.	.	.	.	.	.	gnl|UG|Ta#S61862136	.	.	.	.	.	.	.	.
Kiz_CK_c104886_g1_i1	828	.	.	.	.	.	.	.	gnl|UG|Ta#S65703993	.	.	.	.	gi|48843849|gb|AAT47108.1|putative polyprotein [Oryza sativa Japonica Group]	.	COG2801, KOG0017	GO:0015074, GO:0003676
Kiz_both_c10489_g1_i1	2159	.	.	.	.	.	.	.	.	.	.	.	NB-ARC domain	gi|474350580|gb|EMS62981.1|Disease resistance protein RPS2 [Triticum urartu]	.	.	GO:0043531
Kiz_DS_c104890_g1_i1	252	.	.	.	.	.	.	.	.	.	.	.	Leucine rich repeat	gi|475482843|gb|EMT03007.1|Putative LRR receptor-like serine/threonine-protein kinase [Aegilops tauschii]	.	.	GO:0000166, GO:0016020, GO:0016021, GO:0016310, GO:0004672, GO:0016740, GO:0016301, GO:0004674, GO:0005524, GO:0006468
Kiz_CK_c104895_g1_i1	432	.	.	.	.	.	.	.	gnl|UG|Ta#S61792625	.	.	.	Leucine Rich repeats (2 copies)	.	.	.	.
Kiz_both_c10493_g1_i1	775	.	.	.	.	.	.	.	.	tr|W5F4N8|W5F4N8_WHEAT	.	.	.	gi|475601891|gb|EMT24972.1|Dihydrolipoyllysine-residue acetyltransferase component of pyruvate dehydrogenase complex [Aegilops tauschii]	.	.	GO:0008152, GO:0006084, GO:0016746, GO:0009507, GO:0016132, GO:0009941, GO:0022626, GO:0016740, GO:0016126, GO:0005886
Kiz_both_c104930_g1_i1	482	.	.	.	.	.	.	.	.	.	.	.	Cytochrome P450	gi|473750046|gb|EMS45598.1|Cytochrome P450 99A2 [Triticum urartu]	.	.	GO:0005506, GO:0016705, GO:0016491, GO:0046872, GO:0016020, GO:0016021, GO:0020037, GO:0055114, GO:0004497
Kiz_CK_c104939_g1_i1	436	.	.	.	.	.	.	.	gnl|UG|Ta#S61530633	.	.	.	GDP-fucose protein O-fucosyltransferase	.	.	.	.
Kiz_CK_c104943_g1_i1	578	.	.	.	.	.	.	.	.	.	.	.	Kinesin motor	gi|475448231|gb|EMT01624.1|Kinesin-like protein KIF15 [Aegilops tauschii]	map00230, map00730	.	GO:0000166, GO:0003777, GO:0006275, GO:0000281, GO:0000280, GO:0008017, GO:0000911, GO:0005524, GO:0010389, GO:0007018
Kiz_both_c104946_g1_i1	278	.	.	.	.	.	.	.	.	.	.	.	.	gi|475584275|gb|EMT19730.1|Putative glutaredoxin-C14 [Aegilops tauschii]	.	.	GO:0015035, GO:0045454, GO:0009055, GO:0055114, GO:0005623
Kiz_CK_c10495_g1_i1	247	.	.	.	.	.	.	.	.	.	.	.	Ribosomal protein S7p/S5e	gi|294889088|ref|XP_002772687.1|40S ribosomal protein S5, putative [Perkinsus marinus ATCC 50983]	.	KOG3291, COG0049	GO:0005840, GO:0006412
Kiz_both_c104956_g1_i1	300	.	.	.	.	.	.	.	.	.	.	.	MutS domain II	gi|473891708|gb|EMS48756.1|DNA mismatch repair protein MSH2 [Triticum urartu]	.	.	GO:0006281, GO:0003677, GO:0000166, GO:0015074, GO:0006298, GO:0032300, GO:0030983, GO:0005524, GO:0006974, GO:0003676
Kiz_both_c104985_g1_i1	300	.	.	.	.	.	.	.	gnl|UG|Ta#S61774382	.	.	.	.	gi|326504776|dbj|BAK06679.1|predicted protein [Hordeum vulgare subsp. vulgare]	map00230, map00730	.	GO:0003777, GO:0000166, GO:0008017, GO:0005874, GO:0005524, GO:0007018
Kiz_both_c104995_g1_i1	614	.	.	.	.	.	.	.	gnl|UG|Ta#S65712348	.	.	.	.	gi|944223129|gb|KQK87533.1|hypothetical protein SETIT_039743mg, partial [Setaria italica]	.	ENOG410JXFU, ENOG411040G	GO:0006508, GO:0004252
Kiz_DS_c104997_g1_i1	409	.	.	.	.	.	.	.	gnl|UG|Ta#S52543047	.	.	.	Leucine rich repeat	gi|474207091|gb|EMS58716.1|Putative disease resistance protein RGA3 [Triticum urartu]	.	.	GO:0043531
Kiz_CK_c105001_g1_i1	300	.	.	.	.	.	.	.	gnl|UG|Ta#S61729920	.	.	.	Kinesin motor domain	.	.	.	.
Kiz_DS_c10502_g1_i1	254	.	.	.	.	.	.	.	gnl|UG|Ta#S32694164	.	.	.	Heavy-metal-associated domain	gi|474394890|gb|EMS65620.1|hypothetical protein TRIUR3_16636 [Triticum urartu]	.	.	GO:0046872, GO:0030001
Kiz_DS_c105033_g1_i1	482	.	.	.	.	.	.	.	.	.	.	.	PPR repeat	gi|474066192|gb|EMS54140.1|hypothetical protein TRIUR3_08732 [Triticum urartu]	.	.	GO:0008270
Kiz_CK_c105034_g1_i1	487	.	.	.	.	.	.	.	.	.	.	.	NAD dependent epimerase/dehydratase family	gi|814961446|gb|AKE39813.1|NAD dependent epimerase/dehydratase family protein [Corynebacterium camporealensis]	.	.	GO:0050662, GO:0003824, GO:0016021, GO:0009401
Kiz_DS_c105055_g1_i1	506	.	.	.	.	.	.	.	gnl|UG|Ta#S65656547	.	.	.	Plant protein of unknown function	gi|474122686|gb|EMS56121.1|hypothetical protein TRIUR3_13883 [Triticum urartu]	.	.	GO:0016020, GO:0016021
Kiz_both_c105066_g1_i1	271	.	.	.	.	.	.	.	gnl|UG|Ta#S61740786	.	.	.	Ras-induced vulval development antagonist	.	.	.	.
Kiz_both_c105067_g1_i1	426	.	.	.	.	.	.	.	gnl|UG|Ta#S61829597	.	.	.	.	.	.	.	.
Kiz_both_c105074_g1_i1	320	.	.	.	.	.	.	.	gnl|UG|Ta#S65604914	.	.	.	non-haem dioxygenase in morphine synthesis N-terminal	gi|475533247|gb|EMT08353.1|Protein SRG1 [Aegilops tauschii]	.	.	GO:0046872, GO:0016491, GO:0055114
Kiz_CK_c105076_g1_i1	826	.	.	.	.	.	.	.	gnl|UG|Ta#S61549076	.	.	.	C2 domain	.	.	.	.
Kiz_both_c105077_g1_i1	481	.	.	.	.	.	.	.	gnl|UG|Ta#S61729572	.	.	.	Leucine rich repeat N-terminal domain	gi|475573210|gb|EMT16678.1|LRR receptor-like serine/threonine-protein kinase GSO1 [Aegilops tauschii]	.	.	GO:0016020, GO:0016021, GO:0016310, GO:0016301
Kiz_CK_c105078_g1_i1	433	.	.	.	.	.	.	.	gnl|UG|Ta#S65645847	.	.	.	.	.	.	.	.
Kiz_both_c10510_g1_i1	347	.	.	.	.	.	.	.	gnl|UG|Ta#S61688314	tr|W5IBQ6|W5IBQ6_WHEAT	.	.	Seed dormancy control	.	.	.	.
Kiz_both_c105102_g1_i1	398	.	.	.	.	.	.	.	gnl|UG|Ta#S65622661	.	.	.	NB-ARC domain	gi|474277337|gb|EMS61126.1|Disease resistance protein RPM1 [Triticum urartu]	.	.	GO:0043531
Kiz_both_c105116_g1_i1	560	.	.	.	.	.	.	.	.	.	.	.	NB-ARC domain	gi|473942176|gb|EMS50371.1|Putative disease resistance protein RGA3 [Triticum urartu]	.	.	GO:0043531
Kiz_CK_c105130_g1_i1	241	.	.	.	AK359207	.	.	.	gnl|UG|Ta#S16200734	.	.	.	.	.	.	.	.
Kiz_CK_c105134_g1_i1	338	.	.	.	.	.	.	.	gnl|UG|Ta#S61746598	.	.	.	.	.	.	.	.
Kiz_DS_c105143_g1_i1	506	.	.	.	.	.	.	.	.	.	.	.	Transferase family	gi|474419471|gb|EMS67449.1|Agmatine coumaroyltransferase-1 [Triticum urartu]	.	.	GO:0016747, GO:0016740
Kiz_CK_c10516_g1_i1	306	.	.	.	.	.	.	.	.	tr|W5EQY2|W5EQY2_WHEAT	.	.	.	gi|474169735|gb|EMS57546.1|Non-hemolytic phospholipase C [Triticum urartu]	.	.	GO:0008152, GO:0003824, GO:0016788
Kiz_CK_c10516_g2_i1	273	.	.	.	.	.	.	.	.	tr|W5EQY2|W5EQY2_WHEAT	.	.	.	gi|474169735|gb|EMS57546.1|Non-hemolytic phospholipase C [Triticum urartu]	.	.	GO:0008152, GO:0003824, GO:0016788
Kiz_both_c105165_g1_i1	463	.	.	.	.	.	.	.	gnl|UG|Ta#S61724500	.	.	.	BTB/POZ domain	.	.	.	.
Kiz_both_c105168_g1_i1	331	.	.	.	.	.	.	.	.	.	.	.	Cytochrome P450	gi|474150960|gb|EMS56958.1|Cytochrome P450 71C2 [Triticum urartu]	.	.	GO:0005506, GO:0046872, GO:0016491, GO:0016705, GO:0016020, GO:0016021, GO:0020037, GO:0055114, GO:0004497
Kiz_both_c10517_g1_i1	669	.	.	.	AK358415	.	.	.	.	tr|W5HQK4|W5HQK4_WHEAT	.	.	PPR repeat family	.	.	.	.
Kiz_CK_c105185_g1_i1	340	.	.	.	.	.	.	.	gnl|UG|Ta#S61867759	.	.	.	.	.	.	.	.
Kiz_both_c105192_g1_i1	926	.	.	.	.	.	.	.	gnl|UG|Ta#S65662491	.	.	.	.	.	.	.	.
Kiz_CK_c10520_g1_i1	332	.	.	.	.	.	.	.	.	.	.	.	Subtilase family	gi|474276334|gb|EMS61069.1|Subtilisin-like protease [Triticum urartu]	.	.	GO:0008233, GO:0006508, GO:0008236, GO:0004252, GO:0016787
Kiz_CK_c105202_g1_i1	346	.	.	.	.	.	.	.	gnl|UG|Ta#S65702348	.	.	.	.	gi|475553970|gb|EMT12132.1|Eukaryotic translation initiation factor 3 subunit A [Aegilops tauschii]	map00230, map00730	.	GO:0003743, GO:0000166, GO:0003723, GO:0015074, GO:0004386, GO:0005524, GO:0016787, GO:0003676, GO:0006413
Kiz_CK_c105211_g1_i1	776	.	.	.	.	.	.	.	.	.	.	.	NB-ARC domain	gi|326513140|dbj|BAK06810.1|predicted protein [Hordeum vulgare subsp. vulgare]	.	.	GO:0043531
Kiz_CK_c105212_g1_i1	334	.	.	.	.	.	.	.	gnl|UG|Ta#S65703555	.	.	.	Guanine nucleotide exchange factor in Golgi transport N-terminal	gi|473792907|gb|EMS46365.1|Pattern formation protein EMB30 [Triticum urartu]	.	.	GO:0032012, GO:0005086, GO:0043547
Kiz_DS_c105221_g1_i1	265	.	.	.	.	.	.	.	.	.	.	.	UDP-glucoronosyl and UDP-glucosyl transferase	gi|475597937|gb|EMT23767.1|Anthocyanidin 5,3-O-glucosyltransferase [Aegilops tauschii]	.	.	GO:0008152, GO:0016757, GO:0016758, GO:0016740
Kiz_CK_c105246_g1_i1	695	.	.	.	.	.	.	.	gnl|UG|Ta#S61812267	.	.	.	.	.	.	.	.
Kiz_both_c105276_g1_i1	1043	.	.	.	.	.	.	.	gnl|UG|Ta#S65681559	.	.	.	.	gi|475612537|gb|EMT28441.1|Disease resistance protein RPM1 [Aegilops tauschii]	.	.	GO:0043531
Kiz_both_c105280_g1_i1	534	.	.	.	.	.	.	.	gnl|UG|Ta#S65702139	.	.	.	.	.	.	.	.
Kiz_both_c105282_g1_i1	744	.	.	.	.	.	.	.	gnl|UG|Ta#S65665982	.	.	.	.	.	.	.	.
Kiz_both_c105292_g1_i1	549	.	.	.	.	.	.	.	gnl|UG|Ta#S61861185	.	.	.	.	.	.	.	.
Kiz_both_c105309_g1_i1	424	.	.	.	.	.	.	.	.	.	.	.	.	gi|944083054|gb|KQK18406.1|hypothetical protein BRADI_1g42301 [Brachypodium distachyon]	.	.	GO:0016020, GO:0016021
Kiz_both_c105326_g1_i1	413	.	.	.	.	.	.	.	.	.	.	.	Peroxidase	gi|474220055|gb|EMS59252.1|Peroxidase 4 [Triticum urartu]	map00940	.	GO:0006979, GO:0004601, GO:0016491, GO:0046872, GO:0020037, GO:0055114, GO:0098869, GO:0005576, GO:0042744
Kiz_both_c105328_g1_i1	536	.	.	.	.	.	.	.	.	.	.	.	Domain of unknown function (DUF4378)	.	.	.	.
Kiz_CK_c105348_g1_i1	296	.	.	.	.	.	.	.	.	.	.	.	Protein of unknown function (DUF1264)	gi|302819578|ref|XP_002991459.1|hypothetical protein SELMODRAFT_161673 [Selaginella moellendorffii]	.	COG0642, KOG0519	GO:0000155, GO:0023014, GO:0007165, GO:0000160, GO:0005622
Kiz_CK_c105349_g1_i1	292	.	.	.	.	.	.	.	.	.	.	.	NADH:flavin oxidoreductase / NADH oxidase family	gi|475556170|gb|EMT12588.1|12-oxophytodienoate reductase 1 [Aegilops tauschii]	.	.	GO:0003824, GO:0016491, GO:0010181, GO:0055114
Kiz_both_c105353_g1_i1	1364	.	.	.	.	.	.	.	gnl|UG|Ta#S65627951	.	.	.	Protein kinase domain	gi|326491369|dbj|BAK02075.1|predicted protein [Hordeum vulgare subsp. vulgare]	.	.	GO:0016020, GO:0016021, GO:0004672, GO:0005524, GO:0006468
Kiz_both_c105371_g1_i1	627	.	.	.	.	.	.	.	gnl|UG|Ta#S61746822	.	.	.	.	.	.	.	.
Kiz_both_c105380_g1_i1	470	.	.	.	.	.	.	.	gnl|UG|Ta#S61751231	.	.	.	PPR repeat family	.	.	.	.
Kiz_CK_c105393_g1_i1	299	.	.	.	.	.	.	.	gnl|UG|Ta#S65637286	.	.	.	.	gi|475610136|gb|EMT27634.1|Clavaminate synthase-like protein [Aegilops tauschii]	.	.	GO:0016491, GO:0055114
Kiz_both_c1054_g1_i1	558	.	.	.	.	.	.	.	gnl|UG|Ta#S52545095	tr|W5BTH8|W5BTH8_WHEAT	.	.	.	gi|474093275|gb|EMS54959.1|Cell division protein ftsZ-like protein 2-1, chloroplastic [Triticum urartu]	map00230, map00730	.	GO:0000166, GO:0005525, GO:0005737, GO:0051301, GO:0003924
Kiz_DS_c105414_g1_i1	394	.	.	.	.	.	.	.	.	.	.	.	PPR repeat family	gi|475623817|gb|EMT32379.1|Pentatricopeptide repeat-containing protein [Aegilops tauschii]	.	.	GO:0005739, GO:0004672, GO:0004674, GO:0005524, GO:0006468
Kiz_both_c105417_g1_i1	298	Bradi1g28310.3	.	.	AK366687	.	.	.	gnl|UG|Ta#S52543353	.	.	.	PAP_fibrillin	gi|474326914|gb|EMS62506.1|putative plastid-lipid-associated protein 12, chloroplastic [Triticum urartu]	.	.	GO:0009507, GO:0016020, GO:0009535, GO:0009941, GO:0009534
Kiz_both_c10542_g1_i1	242	.	.	.	.	.	.	.	.	tr|W5HF96|W5HF96_WHEAT	.	.	PPR repeat	.	.	.	.
Kiz_both_c105427_g1_i1	568	.	.	.	.	.	.	.	gnl|UG|Ta#S58857393	.	.	.	.	.	.	.	.
Kiz_both_c105432_g1_i1	1002	.	.	.	.	.	.	.	.	.	.	.	Plant protein of unknown function	gi|475608080|gb|EMT26910.1|hypothetical protein F775_10258 [Aegilops tauschii]	.	.	GO:0016020, GO:0016021
Kiz_CK_c105435_g1_i1	308	.	.	.	.	.	.	.	.	.	.	.	Leucine Rich repeats (2 copies)	gi|473942086|gb|EMS50366.1|Receptor-like protein 12 [Triticum urartu]	.	.	GO:0016020, GO:0016021
Kiz_CK_c105446_g1_i1	263	.	.	.	AK360897	.	.	.	.	.	.	.	FAD binding domain of DNA photolyase	.	.	.	.
Kiz_both_c105455_g1_i1	654	.	.	.	AK376552	.	.	.	gnl|UG|Ta#S61726861	.	.	.	.	.	.	.	.
Kiz_both_c105458_g1_i1	432	.	.	.	AK358730	.	.	.	gnl|UG|Ta#S22386355	.	.	.	PPR repeat family	.	.	.	.
Kiz_both_c105462_g1_i1	378	.	.	.	.	.	.	.	gnl|UG|Ta#S12868249	.	.	.	Leucine rich repeat N-terminal domain	gi|326491369|dbj|BAK02075.1|predicted protein [Hordeum vulgare subsp. vulgare]	.	.	GO:0016020, GO:0016021, GO:0004672, GO:0005524, GO:0006468
Kiz_CK_c105465_g1_i1	557	.	.	.	.	.	.	.	.	.	.	.	Leucine Rich repeats (2 copies)	.	.	.	.
Kiz_both_c105467_g1_i1	499	.	.	.	.	.	.	.	.	.	.	.	.	.	.	.	.
Kiz_CK_c105483_g1_i1	1156	.	.	.	.	.	.	.	gnl|UG|Ta#S61812111	.	.	.	N-terminal C2 in EEIG1 and EHBP1 proteins	.	.	.	.
Kiz_both_c105496_g1_i1	456	.	.	.	.	.	.	.	.	.	.	.	Domain of unknown function (DUF4409)	.	.	.	.
Kiz_both_c105505_g1_i1	585	.	.	.	.	.	.	.	.	.	.	.	Dienelactone hydrolase family	gi|475535173|gb|EMT08698.1|Endo-1,3;1,4-beta-D-glucanase [Aegilops tauschii]	.	.	GO:0016787
Kiz_both_c105508_g1_i1	374	.	.	.	.	.	.	.	.	.	.	.	Xyloglucan fucosyltransferase	gi|475548253|gb|EMT11039.1|Galactoside 2-alpha-L-fucosyltransferase [Aegilops tauschii]	map00603, map00601	.	GO:0016757, GO:0036065, GO:0016020, GO:0016740, GO:0008107, GO:0042546
Kiz_both_c10551_g1_i1	451	.	.	.	.	.	.	.	.	tr|M7YR29|M7YR29_TRIUA	.	.	.	.	.	.	.
Kiz_DS_c105514_g1_i1	497	.	.	.	.	.	.	.	gnl|UG|Ta#S58904634	.	.	.	.	gi|669027101|emb|CDM80316.1|unnamed protein product [Triticum aestivum]	.	.	GO:0000166, GO:0004672, GO:0004674, GO:0005524, GO:0006468
Kiz_both_c105518_g1_i1	522	.	.	.	.	.	.	.	gnl|UG|Ta#S32551816	.	.	.	.	gi|475626013|gb|EMT33161.1|Protein TRANSPARENT TESTA 12 [Aegilops tauschii]	.	.	GO:0055085, GO:0015297, GO:0016020, GO:0016021, GO:0006855, GO:0015238
Kiz_both_c105529_g1_i1	544	.	.	.	.	.	.	.	.	.	.	.	.	gi|474360066|gb|EMS63266.1|putative cation transporter HKT7 [Triticum urartu]	.	.	GO:0006814, GO:0006812, GO:0055085, GO:0006813, GO:0009651, GO:0098655, GO:0016020, GO:0016021, GO:0008324, GO:0005886
Kiz_CK_c105537_g1_i1	399	.	.	.	AK355551	.	.	.	gnl|UG|Ta#S61543435	.	.	.	BT1 family	gi|669029817|emb|CDM84145.1|unnamed protein product [Triticum aestivum]	.	.	GO:0016020, GO:0016021, GO:0006810
Kiz_CK_c105541_g1_i1	271	.	.	.	.	.	.	.	.	.	.	.	RNA polymerase I specific transcription initiation factor RRN3	gi|475594882|gb|EMT22842.1|hypothetical protein F775_01666 [Aegilops tauschii]	.	.	GO:0016020, GO:0016021
Kiz_DS_c105544_g1_i1	433	.	.	.	.	.	.	.	gnl|UG|Ta#S12982417	.	.	.	.	.	.	.	.
Kiz_both_c105547_g1_i1	367	.	.	.	.	.	.	.	gnl|UG|Ta#S13136551	.	.	.	Domain of unknown function DUF221	gi|473745288|gb|EMS45497.1|Uncharacterized membrane protein C24H6.13 [Triticum urartu]	.	.	GO:0016020, GO:0016021
Kiz_both_c105548_g1_i1	361	.	.	.	.	.	.	.	gnl|UG|Ta#S61657875	.	.	.	.	gi|475625337|gb|EMT32938.1|hypothetical protein F775_01321 [Aegilops tauschii]	.	.	GO:0003723
Kiz_CK_c105552_g1_i1	253	.	.	.	.	.	.	.	.	.	.	.	Protein tyrosine kinase	gi|473763470|gb|EMS45864.1|G-type lectin S-receptor-like serine/threonine-protein kinase RLK1 [Triticum urartu]	.	.	GO:0000166, GO:0016020, GO:0016021, GO:0016310, GO:0004672, GO:0016301, GO:0004674, GO:0030246, GO:0005524, GO:0006468
Kiz_both_c105553_g1_i1	454	.	.	.	.	.	.	.	gnl|UG|Ta#S52543209	.	.	.	Cytochrome P450	gi|326511631|dbj|BAJ91960.1|predicted protein [Hordeum vulgare subsp. vulgare]	.	.	GO:0005506, GO:0016491, GO:0016705, GO:0046872, GO:0016020, GO:0016021, GO:0020037, GO:0055114, GO:0004497
Kiz_CK_c105559_g1_i1	253	.	.	.	.	.	.	.	gnl|UG|Ta#S65701100	.	.	.	.	.	.	.	.
Kiz_DS_c105567_g1_i1	301	.	.	.	AK372006	.	.	.	.	.	.	.	PPR repeat family	.	.	.	.
Kiz_CK_c105580_g1_i1	284	.	.	.	.	.	.	.	.	.	.	.	PPR repeat family	.	.	.	.
Kiz_CK_c105588_g1_i1	334	.	.	.	.	.	.	.	.	.	.	.	Aldo/keto reductase family	.	.	.	.
Kiz_both_c10559_g1_i1	508	.	.	.	AK362948	.	.	.	.	tr|W5BEH9|W5BEH9_WHEAT	.	.	PPR repeat family	.	.	.	.
Kiz_CK_c105608_g1_i1	781	.	.	.	.	.	.	.	gnl|UG|Ta#S65648867	.	.	.	Leucine Rich repeats (2 copies)	gi|474139483|gb|EMS56468.1|Putative disease resistance protein RGA3 [Triticum urartu]	.	.	GO:0043531
Kiz_both_c105609_g1_i1	264	.	.	.	.	.	.	.	gnl|UG|Ta#S61668643	.	.	.	RNA dependent RNA polymerase	gi|475610604|gb|EMT27792.1|Putative RNA-dependent RNA polymerase 1 [Aegilops tauschii]	.	.	GO:0000166, GO:0003968, GO:0001172, GO:0003676
Kiz_CK_c105611_g1_i1	497	.	.	.	.	.	.	.	gnl|UG|Ta#S61780350	.	.	.	.	.	.	.	.
Kiz_DS_c105625_g1_i1	249	.	.	.	.	.	gi|164701310|gb|FD472985.1|FD472985	.	.	.	CA1P_WHEAT	CA1P_WHEAT	.	gi|353227771|emb|CCE25835.1|2-carboxy-D-arabinitol 1-phosphate (CA1P) phosphatase, partial [Triticum aestivum]	map00627	.	GO:0008152, GO:0009570, GO:0009507, GO:0003824, GO:0004619, GO:0016311, GO:0016787, GO:0047538, GO:0009536
Kiz_CK_c10563_g1_i1	365	.	.	.	.	.	.	.	.	tr|W5BJN5|W5BJN5_WHEAT	.	.	.	gi|475429900|gb|EMT01182.1|GDSL esterase/lipase [Aegilops tauschii]	.	.	GO:0016788
Kiz_CK_c10563_g1_i2	514	.	.	.	.	.	.	.	.	tr|W5BJN5|W5BJN5_WHEAT	.	.	.	gi|475429900|gb|EMT01182.1|GDSL esterase/lipase [Aegilops tauschii]	.	.	GO:0016788
Kiz_CK_c105630_g1_i1	302	.	.	.	.	.	.	.	gnl|UG|Ta#S65698618	.	.	.	Glycosyl hydrolases family 17	gi|474408098|gb|EMS66645.1|Glucan endo-1,3-beta-glucosidase 3 [Triticum urartu]	.	.	GO:0004553, GO:0005975, GO:0016787
Kiz_both_c105633_g1_i1	441	.	.	.	.	.	.	.	gnl|UG|Ta#S13208321	.	.	.	.	.	.	.	.
Kiz_CK_c105649_g1_i1	402	.	.	.	.	.	.	.	.	.	.	.	VQ motif	.	.	.	.
Kiz_CK_c105662_g1_i1	469	.	.	.	.	.	.	.	gnl|UG|Ta#S61580383	.	.	.	Coatomer beta subunit appendage platform	gi|293336098|ref|NP_001170748.1|uncharacterized protein LOC100384840 [Zea mays]	.	COG5096, KOG1058	GO:0005737, GO:0006886
Kiz_DS_c105666_g1_i1	269	.	.	.	.	.	.	.	gnl|UG|Ta#S58898918	.	.	.	3-beta hydroxysteroid dehydrogenase/isomerase family	gi|326511986|dbj|BAJ95974.1|predicted protein [Hordeum vulgare subsp. vulgare]	.	.	GO:0050662, GO:0003824
Kiz_CK_c10567_g1_i1	508	.	.	.	.	.	.	.	.	tr|M7ZF44|M7ZF44_TRIUA	.	.	.	.	.	.	.
Kiz_both_c105679_g1_i1	367	.	.	.	AK357682	.	.	.	.	.	.	.	.	gi|300681425|emb|CBH32517.1|steroid reductase, putative, expressed [Triticum aestivum]	map00984	.	GO:0003865, GO:0005737, GO:0016627, GO:0006629, GO:0016020, GO:0016021, GO:0055114, GO:0008202
Kiz_CK_c1057_g1_i1	312	.	.	.	.	.	.	.	.	tr|M7ZR90|M7ZR90_TRIUA	.	.	Glycosyl transferase family 8	gi|475498877|gb|EMT04111.1|Glycosyltransferase QUASIMODO1 [Aegilops tauschii]	map00520	.	GO:0016757, GO:0047262, GO:0071555, GO:0016740, GO:0045489, GO:0000139, GO:0005794
Kiz_both_c10570_g1_i2	425	.	.	.	.	.	.	.	.	tr|W5F8P8|W5F8P8_WHEAT	.	.	Transferase family	gi|475564210|gb|EMT14479.1|3'-N-debenzoyl-2'-deoxytaxol N-benzoyltransferase [Aegilops tauschii]	.	.	GO:0009805, GO:0016747, GO:0009963, GO:0009611, GO:0016740, GO:0009627, GO:0034976
Kiz_CK_c105703_g1_i1	326	.	.	.	.	.	.	.	.	.	ACCO_PRUMU	ACCO_PRUMU	non-haem dioxygenase in morphine synthesis N-terminal	gi|858936270|gb|AKO62677.1|1-aminocyclopropane-1-carboxylate oxidase [Prunus salicina]	.	.	GO:0046872, GO:0016491, GO:0055114
Kiz_DS_c105721_g1_i1	1044	.	.	.	.	.	.	.	.	.	.	.	ABC transporter transmembrane region	gi|475563351|gb|EMT14253.1|ABC transporter C family member 10 [Aegilops tauschii]	map00230, map00730	.	GO:0000166, GO:0042626, GO:0055085, GO:0016020, GO:0016021, GO:0006810, GO:0005524, GO:0016887
Kiz_both_c105738_g1_i1	270	.	.	.	.	.	.	.	.	.	.	.	.	gi|475485043|gb|EMT03152.1|Signal recognition particle receptor subunit alpha [Aegilops tauschii]	map00230, map00730	.	GO:0005525, GO:0006614, GO:0003924, GO:0005047, GO:0006810, GO:0005785, GO:0006886
Kiz_both_c10574_g1_i2	436	.	.	.	.	.	.	.	.	tr|M7YMZ6|M7YMZ6_TRIUA	.	.	.	gi|475382014|gb|EMT00647.1|Disease resistance protein RPM1 [Aegilops tauschii]	.	.	GO:0043531
Kiz_both_c105750_g1_i1	442	.	.	.	.	.	.	.	gnl|UG|Ta#S61670549	.	.	.	Protein of unknown function (DUF1668)	.	.	.	.
Kiz_CK_c105776_g1_i1	267	.	.	.	.	.	.	.	gnl|UG|Ta#S58887315	.	.	.	.	.	.	.	.
Kiz_both_c105782_g1_i1	753	.	.	.	.	.	.	.	gnl|UG|Ta#S65705862	.	.	.	.	.	.	.	.
Kiz_CK_c105815_g1_i1	304	Bradi3g21280.1	.	.	AK252469.1	.	.	.	.	.	.	.	Protein of unknown function (DUF3252)	.	.	.	.
Kiz_both_c105835_g1_i1	602	.	.	.	.	.	.	.	gnl|UG|Ta#S61656997	.	.	.	.	.	.	.	.
Kiz_both_c105837_g1_i1	241	.	.	.	.	.	.	.	.	.	.	.	60s Acidic ribosomal protein	gi|703109922|ref|XP_010099432.1|60S acidic ribosomal protein P1-1 [Morus notabilis]	.	.	GO:0003735, GO:0030529, GO:0006414, GO:0005840, GO:0005622
Kiz_both_c105841_g1_i1	688	.	.	.	.	.	.	.	.	.	.	.	Helicase conserved C-terminal domain	.	.	.	.
Kiz_both_c105850_g1_i1	430	.	.	.	.	.	.	.	gnl|UG|Ta#S61614770	.	.	.	.	.	.	.	.
Kiz_both_c105871_g1_i1	528	.	.	.	.	.	.	.	gnl|UG|Ta#S61793323	.	.	.	zinc-binding in reverse transcriptase	gi|474092229|gb|EMS54944.1|Sulfotransferase 17 [Triticum urartu]	.	.	GO:0016740, GO:0008146
Kiz_CK_c105875_g1_i1	642	.	.	.	.	.	.	.	.	.	.	.	Ribosomal L18 C-terminal region	.	.	.	.
Kiz_both_c105876_g1_i1	269	.	.	.	.	.	.	.	.	.	.	.	.	gi|474121962|gb|EMS56072.1|Calcineurin B-like protein 1 [Triticum urartu]	.	.	GO:0005509
Kiz_both_c105877_g1_i1	326	.	.	.	.	.	.	.	gnl|UG|Ta#S61728781	.	.	.	RNA dependent RNA polymerase	.	.	.	.
Kiz_both_c105880_g1_i1	316	.	.	.	.	.	.	.	gnl|UG|Ta#S65611509	.	.	.	jmjN domain	.	.	.	.
Kiz_CK_c105902_g1_i1	384	.	.	.	.	.	.	.	gnl|UG|Ta#S61579047	.	.	.	Protein kinase domain	gi|669027791|emb|CDM81359.1|unnamed protein product [Triticum aestivum]	.	.	GO:0000166, GO:0004672, GO:0004674, GO:0005524, GO:0006468
Kiz_CK_c105903_g1_i1	315	Bradi2g45370.1	Sb03g029770.1	.	.	.	.	.	.	.	.	.	Glycosyl transferases group 1	gi|475542229|gb|EMT09928.1|Putative glycosyltransferase [Aegilops tauschii]	.	.	GO:0001666, GO:0016740
Kiz_CK_c10591_g1_i1	382	.	.	.	.	.	.	.	.	tr|W5FLJ7|W5FLJ7_WHEAT	.	.	.	gi|475606615|gb|EMT26455.1|Transcription factor MYB46 [Aegilops tauschii]	.	.	GO:0003677
Kiz_both_c10593_g1_i1	296	.	.	.	.	.	.	.	.	tr|W5BPD2|W5BPD2_WHEAT	.	.	.	.	.	.	.
Kiz_both_c105931_g1_i1	467	.	.	.	.	.	.	.	gnl|UG|Ta#S61706768	.	.	.	.	gi|475626254|gb|EMT33264.1|Disease resistance protein RPS2 [Aegilops tauschii]	.	.	GO:0000166, GO:0043531, GO:0005524
Kiz_both_c105940_g1_i1	509	.	.	.	.	.	.	.	gnl|UG|Ta#S52546841	.	.	.	Protein tyrosine kinase	gi|326514196|dbj|BAJ92248.1|predicted protein [Hordeum vulgare subsp. vulgare]	.	.	GO:0016020, GO:0016021, GO:0004672, GO:0004674, GO:0005524, GO:0006468
Kiz_CK_c105957_g1_i1	396	.	.	.	.	.	.	.	gnl|UG|Ta#S65609431	.	.	.	PPR repeat family	.	.	.	.
Kiz_CK_c105963_g1_i1	609	.	.	.	AK361529	.	.	.	gnl|UG|Ta#S65682912	.	.	.	Protein of unknown function (DUF3493)	gi|326517956|dbj|BAK07230.1|predicted protein, partial [Hordeum vulgare subsp. vulgare]	.	.	GO:0016020, GO:0016021
Kiz_both_c105965_g1_i1	262	Bradi2g43710.1	.	.	.	.	.	.	.	.	.	.	.	gi|669029267|emb|CDM83421.1|unnamed protein product [Triticum aestivum]	map00230, map00730	.	GO:0000166, GO:0004386, GO:0016787, GO:0005524, GO:0003676
Kiz_CK_c105970_g1_i1	337	.	.	.	.	.	.	.	.	.	.	.	NB-ARC domain	gi|475521338|gb|EMT06610.1|hypothetical protein F775_43404 [Aegilops tauschii]	.	.	GO:0043531
Kiz_CK_c105978_g1_i1	435	.	.	.	.	.	.	.	gnl|UG|Ta#S18012490	.	.	.	.	gi|475516141|gb|EMT05932.1|Aspartic proteinase nepenthesin-2 [Aegilops tauschii]	.	.	GO:0004190, GO:0006508
Kiz_DS_c105997_g1_i1	733	.	.	.	.	.	gi|197724030|gb|FM208397.1|FM208397	.	.	.	.	.	Alpha/beta hydrolase family	gi|474164461|gb|EMS57377.1|putative hydrolase yugF [Triticum urartu]	.	.	GO:0003824, GO:0016787
Kiz_both_c105998_g1_i1	305	.	.	.	.	.	.	.	gnl|UG|Ta#S65620017	.	.	.	.	gi|222628711|gb|EEE60843.1|hypothetical protein OsJ_14468 [Oryza sativa Japonica Group]	.	ENOG41105G1, ENOG410JVY7	GO:0016747, GO:0016020, GO:0003676, GO:0006633
Kiz_CK_c106002_g1_i1	697	.	.	.	.	.	.	.	gnl|UG|Ta#S61756150	.	.	.	.	.	.	.	.
Kiz_both_c106019_g1_i1	427	.	.	.	.	.	.	.	.	.	.	.	Leucine rich repeat	gi|475591667|gb|EMT21840.1|Putative LRR receptor-like serine/threonine-protein kinase [Aegilops tauschii]	.	.	GO:0016020, GO:0016021, GO:0016310, GO:0004672, GO:0016301, GO:0005524, GO:0006468
Kiz_CK_c106048_g1_i1	382	.	.	.	AK373944	.	.	.	.	.	.	.	PPR repeat	gi|474066192|gb|EMS54140.1|hypothetical protein TRIUR3_08732 [Triticum urartu]	.	.	GO:0008270
Kiz_both_c106081_g1_i1	363	.	.	.	.	.	.	.	gnl|UG|Ta#S61810689	.	.	.	.	gi|474012515|gb|EMS52601.1|E3 ubiquitin-protein ligase RGLG1 [Triticum urartu]	.	.	GO:0016874
Kiz_both_c106129_g1_i1	336	.	.	.	.	.	.	.	.	.	.	.	.	gi|474353596|gb|EMS63064.1|Ubiquitin carboxyl-terminal hydrolase 13 [Triticum urartu]	.	.	GO:0016787
Kiz_DS_c106130_g1_i1	416	.	.	.	AK360892	.	.	.	gnl|UG|Ta#S52542515	.	.	.	Photosystem II Pbs27	gi|326499962|dbj|BAJ90816.1|predicted protein, partial [Hordeum vulgare subsp. vulgare]	.	.	GO:0010207
Kiz_DS_c106133_g1_i1	453	.	.	.	AK370754	.	.	.	gnl|UG|Ta#S65647457	.	LOX23_HORVU	LOX23_HORVU	Lipoxygenase	gi|475531432|gb|EMT08075.1|Lipoxygenase 2.3, chloroplastic [Aegilops tauschii]	.	.	GO:0016702, GO:0016491, GO:0046872, GO:0055114
Kiz_both_c106136_g1_i1	478	.	.	.	.	.	.	.	gnl|UG|Ta#S58887129	.	.	.	Protein tyrosine kinase	gi|475515510|gb|EMT05864.1|Lectin-domain containing receptor kinase A4.2 [Aegilops tauschii]	.	.	GO:0000166, GO:0016020, GO:0016021, GO:0016310, GO:0004672, GO:0016301, GO:0030246, GO:0004674, GO:0005524, GO:0006468
Kiz_DS_c106144_g1_i1	748	.	.	.	.	.	.	.	gnl|UG|Ta#S61757193	.	.	.	.	.	.	.	.
Kiz_CK_c106160_g1_i1	249	.	.	.	.	.	.	.	.	.	.	.	Targeting protein for Xklp2 (TPX2)	.	.	.	.
Kiz_both_c106162_g1_i1	495	.	.	.	.	.	.	.	.	.	.	.	Protein of unknown function, DUF594	.	.	.	.
Kiz_both_c106217_g1_i1	646	.	.	.	.	.	.	.	gnl|UG|Ta#S61753922	.	.	.	.	gi|474410258|gb|EMS66761.1|Protein argonaute MEL1 [Triticum urartu]	.	.	GO:0003676
Kiz_both_c106218_g1_i1	261	.	.	.	.	.	.	.	.	.	.	.	Ankyrin repeat	.	.	.	.
Kiz_both_c106234_g1_i1	295	.	.	.	.	.	gi|11223909|gb|BF292845.1|BF292845	.	.	.	.	.	.	gi|326525733|dbj|BAJ88913.1|predicted protein, partial [Hordeum vulgare subsp. vulgare]	.	.	GO:0016491, GO:0003824, GO:0055114
Kiz_both_c106238_g1_i1	353	.	.	.	.	.	.	.	gnl|UG|Ta#S61790477	.	.	.	.	gi|474219377|gb|EMS59171.1|Telomerase reverse transcriptase [Triticum urartu]	.	.	GO:0003721, GO:0003677, GO:0003964, GO:0007000, GO:0051276, GO:0050000, GO:0007004, GO:0000723, GO:0003720
Kiz_DS_c106250_g1_i1	391	.	.	.	AK360892	.	.	.	gnl|UG|Ta#S52542515	.	.	.	Photosystem II Pbs27	gi|326499962|dbj|BAJ90816.1|predicted protein, partial [Hordeum vulgare subsp. vulgare]	.	.	GO:0010207
Kiz_CK_c106254_g1_i1	319	.	.	.	.	.	.	.	gnl|UG|Ta#S22381624	.	.	.	DJ-1/PfpI family	.	.	.	.
Kiz_CK_c106256_g1_i1	327	.	.	.	AK358819	.	.	.	gnl|UG|Ta#S61801646	.	.	.	N2,N2-dimethylguanosine tRNA methyltransferase	gi|475487107|gb|EMT03276.1|Putative N(2),N(2)-dimethylguanosine tRNA methyltransferase 1 [Aegilops tauschii]	.	.	GO:0003723, GO:0008033, GO:0008168, GO:0004809, GO:0016740, GO:0030488, GO:0032259
Kiz_DS_c10626_g1_i1	376	.	.	.	.	.	.	.	.	tr|W5BPT0|W5BPT0_WHEAT	.	.	Subtilase family	gi|357166967|ref|XP_003580939.1|PREDICTED: subtilisin-like protease SBT1.7 [Brachypodium distachyon]	.	ENOG410JTD6, COG1404	GO:0005618, GO:0008233, GO:0006508, GO:0004252, GO:0008236, GO:0016787
Kiz_DS_c10626_g2_i1	266	.	.	.	.	.	.	.	.	tr|W5BPT0|W5BPT0_WHEAT	.	.	.	gi|944045817|gb|KQJ81458.1|hypothetical protein BRADI_5g00840, partial [Brachypodium distachyon]	.	.	GO:0006508, GO:0004252, GO:0016787
Kiz_CK_c106273_g1_i1	275	.	.	.	.	.	.	.	.	.	.	.	MSP (Major sperm protein) domain	gi|669031934|emb|CDM87154.1|unnamed protein product [Triticum aestivum]	.	.	GO:0005789
Kiz_CK_c106275_g1_i1	314	.	.	.	.	.	.	.	.	.	.	.	Protein of unknown function (DUF1162)	.	.	.	.
Kiz_both_c106277_g1_i1	252	.	.	.	.	.	.	.	gnl|UG|Ta#S61757409	.	.	.	Domain of unknown function DUF221	gi|473745288|gb|EMS45497.1|Uncharacterized membrane protein C24H6.13 [Triticum urartu]	.	.	GO:0016020, GO:0016021
Kiz_both_c106281_g1_i1	445	.	.	.	.	.	.	.	.	.	ACCO_PRUMU	ACCO_PRUMU	2OG-Fe(II) oxygenase superfamily	gi|452090908|gb|AGF95124.1|1-aminocyclopropane-1-carboxylate oxidase, partial [Prunus persica]	.	.	GO:0046872, GO:0016491, GO:0055114
Kiz_CK_c106311_g1_i1	256	.	.	.	.	.	.	.	.	.	.	.	.	.	.	.	.
Kiz_both_c106341_g1_i1	549	.	.	.	.	.	.	.	gnl|UG|Ta#S65698965	.	.	.	Transmembrane amino acid transporter protein	gi|475508830|gb|EMT05141.1|hypothetical protein F775_07364 [Aegilops tauschii]	.	.	GO:0016020, GO:0016021
Kiz_both_c106345_g1_i1	307	.	.	.	.	.	.	.	gnl|UG|Ta#S65669365	.	.	.	.	gi|475496246|gb|EMT03893.1|hypothetical protein F775_20645 [Aegilops tauschii]	.	.	GO:0008270
Kiz_both_c106351_g1_i1	414	.	.	.	.	.	.	.	.	.	.	.	Endonuclease/Exonuclease/phosphatase family	gi|110289411|gb|AAP54617.2|retrotransposon protein, putative, unclassified [Oryza sativa Japonica Group]	.	KOG1075, ENOG410Y65V	GO:0016020, GO:0016021, GO:0003676
Kiz_both_c10637_g1_i1	709	Bradi1g68757.2	.	.	AK377137	.	.	.	gnl|UG|Ta#S61797045	tr|W5E7D3|W5E7D3_WHEAT	.	.	Anaphase-promoting complex, cyclosome, subunit 3	.	.	.	.
Kiz_CK_c106378_g1_i1	271	.	.	.	.	.	.	.	gnl|UG|Ta#S52544180	.	.	.	Transferase family	gi|326502394|dbj|BAJ95260.1|predicted protein [Hordeum vulgare subsp. vulgare]	.	.	GO:0016747
Kiz_CK_c10638_g1_i1	295	.	.	.	.	.	.	.	.	tr|W5AS76|W5AS76_WHEAT	.	.	.	gi|326504440|dbj|BAJ91052.1|predicted protein [Hordeum vulgare subsp. vulgare]	.	.	GO:0006629, GO:0016787
Kiz_both_c106386_g1_i1	747	.	.	.	.	.	.	.	gnl|UG|Ta#S65699928	.	.	.	.	.	.	.	.
Kiz_both_c106399_g1_i1	257	.	.	.	.	.	.	.	gnl|UG|Ta#S61688176	.	.	.	Wall-associated receptor kinase galacturonan-binding	gi|473782087|gb|EMS46125.1|Wall-associated receptor kinase 3 [Triticum urartu]	.	.	GO:0000166, GO:0016020, GO:0016021, GO:0016310, GO:0004672, GO:0016301, GO:0030247, GO:0004674, GO:0005524, GO:0006468
Kiz_CK_c1064_g1_i2	367	.	.	.	.	.	.	.	gnl|UG|Ta#S65650781	tr|M7ZGI9|M7ZGI9_TRIUA	.	.	Leucine rich repeat	gi|669030181|emb|CDM84628.1|unnamed protein product [Triticum aestivum]	.	.	GO:0043531
Kiz_both_c106411_g1_i1	404	.	.	.	.	.	.	.	gnl|UG|Ta#S61849795	.	.	.	.	gi|112361875|gb|ABI15898.1|predicted leucine rich repeat protein [Triticum dicoccoides]	.	.	GO:0016020, GO:0016021
Kiz_CK_c10642_g1_i1	245	.	.	.	.	.	.	.	.	.	.	.	AMP-binding enzyme	gi|115450503|ref|NP_001048852.1|Os03g0130100 [Oryza sativa Japonica Group]	.	KOG1176, COG0318	GO:0008152, GO:0003824
Kiz_CK_c106423_g1_i1	401	.	.	.	.	.	.	.	gnl|UG|Ta#S65709291	.	.	.	Zinc knuckle	gi|475614770|gb|EMT29198.1|hypothetical protein F775_01107 [Aegilops tauschii]	.	.	GO:0008270, GO:0046872, GO:0003676
Kiz_CK_c106453_g1_i1	305	.	.	.	.	.	.	.	gnl|UG|Ta#S22378079	.	.	.	.	.	.	.	.
Kiz_CK_c106458_g1_i1	288	.	.	.	.	.	gi|9426340|gb|BE428497.1|BE428497	.	.	.	.	.	.	gi|475612222|gb|EMT28334.1|Reticuline oxidase [Aegilops tauschii]	.	.	GO:0050660, GO:0016491, GO:0055114
Kiz_both_c106470_g1_i1	283	.	.	.	.	.	.	.	gnl|UG|Ta#S61779390	.	.	.	.	gi|134102|sp|P08823.1|RUBA_WHEATRecName: Full=RuBisCO large subunit-binding protein subunit alpha, chloroplastic; AltName: Full=60 kDa chaperonin subunit alpha; AltName: Full=CPN-60 alpha; Flags: Precursor	.	.	GO:0000166, GO:0005737, GO:0009507, GO:0042026, GO:0005524, GO:0009536, GO:0006457
Kiz_both_c106481_g1_i1	355	.	.	.	.	.	.	.	gnl|UG|Ta#S61744577	.	.	.	Protein kinase domain	gi|475506247|gb|EMT04823.1|Wall-associated receptor kinase 3 [Aegilops tauschii]	.	.	GO:0000166, GO:0016020, GO:0005509, GO:0016021, GO:0016310, GO:0004672, GO:0016301, GO:0004674, GO:0005524, GO:0006468
Kiz_both_c106483_g1_i1	422	.	.	.	.	.	.	.	gnl|UG|Ta#S58857636	.	.	.	.	.	.	.	.
Kiz_DS_c106490_g1_i1	283	.	.	.	.	.	.	.	gnl|UG|Ta#S61831258	.	.	.	.	gi|475537005|gb|EMT09011.1|Origin recognition complex subunit 3 [Aegilops tauschii]	.	.	GO:0003677, GO:0006260, GO:0000808, GO:0000911, GO:0005664
Kiz_CK_c106495_g1_i1	764	.	.	.	.	.	.	.	.	.	.	.	Catalase	.	.	.	.
Kiz_both_c106506_g1_i1	824	.	.	.	.	.	.	.	gnl|UG|Ta#S61829393	.	.	.	Rad17 cell cycle checkpoint protein	gi|475579846|gb|EMT18443.1|Cell cycle checkpoint protein RAD17 [Aegilops tauschii]	.	.	GO:0006281, GO:0006282, GO:0045893, GO:0033044, GO:0006355, GO:0007049, GO:0007126, GO:0043687, GO:0005634, GO:0006259
Kiz_CK_c106507_g1_i1	258	.	.	.	.	.	.	.	.	.	.	.	NB-ARC domain	gi|521311581|gb|AGP75914.1|CNL2 [Triticum monococcum subsp. monococcum]	.	.	GO:0043531
Kiz_both_c106508_g1_i1	1006	.	.	.	.	.	.	.	gnl|UG|Ta#S61832505	.	.	.	Protein of unknown function (DUF544)	.	.	.	.
Kiz_both_c106547_g1_i1	503	.	.	.	.	.	.	.	.	.	.	.	.	gi|326500876|dbj|BAJ95104.1|predicted protein [Hordeum vulgare subsp. vulgare]	map00230, map00240	.	GO:0003677, GO:0006260, GO:0003887, GO:0009360, GO:0071897, GO:0005524
Kiz_both_c10655_g1_i1	321	.	.	.	.	.	.	.	gnl|UG|Ta#S61750870	tr|W5C8S6|W5C8S6_WHEAT	.	.	.	.	.	.	.
Kiz_both_c106553_g1_i1	696	Bradi4g41650.1	.	.	AK367116	.	.	.	gnl|UG|Ta#S61800074	.	.	.	5-formyltetrahydrofolate cyclo-ligase family	.	.	.	.
Kiz_CK_c106560_g1_i1	479	.	.	.	.	.	.	.	.	.	.	.	Helicase conserved C-terminal domain	.	.	.	.
Kiz_CK_c106561_g1_i1	432	.	.	.	.	.	.	.	.	.	.	.	GDSL-like Lipase/Acylhydrolase	gi|475568825|gb|EMT15594.1|GDSL esterase/lipase [Aegilops tauschii]	.	.	GO:0016788
Kiz_DS_c106580_g1_i1	268	.	.	.	.	.	.	.	.	.	.	.	PPR repeat	.	.	.	.
Kiz_CK_c106584_g1_i1	312	.	.	.	.	.	.	.	.	.	.	.	Leucine Rich Repeat	.	.	.	.
Kiz_both_c106587_g1_i1	474	.	.	.	.	.	.	.	.	.	.	.	Ribosomal protein S5, C-terminal domain	gi|557950052|gb|AHA44495.1|40S ribosomal-like protein [Pectinaria gouldii]	.	.	GO:0003723, GO:0003735, GO:0030529, GO:0015935, GO:0005840, GO:0006412
Kiz_CK_c106592_g1_i1	357	.	.	.	.	.	.	.	.	.	.	.	PPR repeat family	.	.	.	.
Kiz_CK_c106598_g1_i1	340	.	.	.	.	.	.	.	.	.	.	.	Alpha/beta hydrolase family	.	.	.	.
Kiz_CK_c106600_g1_i1	280	.	.	.	.	.	.	.	.	.	.	.	PPR repeat	.	.	.	.
Kiz_CK_c106626_g1_i1	252	.	.	.	.	.	.	.	.	.	.	.	DnaJ C terminal domain	gi|255652879|ref|NP_001157380.1|DnaJ (Hsp40) homolog 1 [Bombyx mori]	.	COG0484, KOG0712	GO:0031072, GO:0009408, GO:0046872, GO:0051082, GO:0005524, GO:0006457
Kiz_both_c106630_g1_i1	556	.	.	.	.	.	.	.	.	.	.	.	Ribosomal RNA adenine dimethylase	gi|475621375|gb|EMT31450.1|Dimethyladenosine transferase [Aegilops tauschii]	.	.	GO:0000154, GO:0046085, GO:0008649, GO:0005739, GO:0006364, GO:0031167, GO:0008168, GO:0016740, GO:0032259, GO:0000179
Kiz_both_c106641_g1_i1	347	.	.	.	AK364262	.	.	.	.	.	.	.	Protein tyrosine kinase	gi|326505588|dbj|BAJ95465.1|predicted protein [Hordeum vulgare subsp. vulgare]	.	.	GO:0016020, GO:0016021, GO:0005509, GO:0004672, GO:0004674, GO:0005524, GO:0006468
Kiz_both_c106664_g1_i1	544	.	.	.	.	.	.	.	.	.	.	.	Terpene synthase, N-terminal domain	gi|326367366|gb|ADZ55289.1|ent-kaurene synthase [Triticum aestivum]	.	.	GO:0008152, GO:0000287, GO:0046872, GO:0016829, GO:0010333
Kiz_both_c106666_g1_i1	265	.	.	.	.	.	.	.	gnl|UG|Ta#S65664709	.	.	.	.	gi|474357474|gb|EMS63173.1|Cation/H(+) antiporter 15 [Triticum urartu]	.	.	GO:0006812, GO:0055085, GO:0015299, GO:0016020, GO:0016021, GO:1902600, GO:0006810
Kiz_both_c106672_g1_i1	318	.	.	.	.	.	.	.	gnl|UG|Ta#S13207814	.	.	.	.	.	.	.	.
Kiz_both_c106684_g1_i1	546	.	.	.	.	.	.	.	gnl|UG|Ta#S61603454	.	.	.	.	.	.	.	.
Kiz_DS_c106687_g1_i1	344	.	.	.	.	.	.	.	gnl|UG|Ta#S65633749	.	.	.	Protein tyrosine kinase	gi|474247316|gb|EMS60053.1|Putative receptor protein kinase ZmPK1 [Triticum urartu]	.	.	GO:0000166, GO:0048544, GO:0016020, GO:0016021, GO:0016310, GO:0016740, GO:0004672, GO:0016301, GO:0004674, GO:0005524, GO:0006468
Kiz_both_c106688_g1_i1	632	.	.	.	.	.	.	.	gnl|UG|Ta#S61748425	.	.	.	.	.	.	.	.
Kiz_DS_c106689_g1_i1	321	.	.	.	.	.	.	.	gnl|UG|Ta#S61536339	.	.	.	.	gi|475584471|gb|EMT19785.1|ATP-dependent Clp protease ATP-binding subunit clpC [Aegilops tauschii]	.	.	GO:0000166, GO:0008233, GO:0006508, GO:0005524
Kiz_both_c10669_g1_i1	519	.	.	.	.	.	.	.	.	tr|M7ZX95|M7ZX95_TRIUA	.	.	Glutathione S-transferase, C-terminal domain	gi|474152336|gb|EMS56995.1|putative glutathione S-transferase GSTU6 [Triticum urartu]	.	.	GO:0016740
Kiz_CK_c106704_g1_i1	299	.	.	.	.	.	.	.	.	.	.	.	.	gi|473949845|gb|EMS50668.1|hypothetical protein TRIUR3_13543 [Triticum urartu]	.	.	GO:0055085, GO:0016020, GO:0016021
Kiz_both_c106707_g1_i1	313	.	.	.	.	.	.	.	.	.	.	.	Aldehyde dehydrogenase family	.	.	.	.
Kiz_DS_c106708_g1_i1	348	.	.	.	.	.	.	.	.	.	.	.	Serine carboxypeptidase	gi|474389568|gb|EMS65233.1|Serine carboxypeptidase-like 50 [Triticum urartu]	.	.	GO:0004180, GO:0004185, GO:0006508
Kiz_both_c106717_g1_i1	351	.	.	.	.	.	.	.	.	.	.	.	PPR repeat	gi|475563892|gb|EMT14400.1|hypothetical protein F775_09464 [Aegilops tauschii]	.	.	GO:0008270
Kiz_both_c106741_g1_i1	275	.	.	.	.	.	.	.	.	.	.	.	NB-ARC domain	gi|326498251|dbj|BAJ98553.1|predicted protein [Hordeum vulgare subsp. vulgare]	.	.	GO:0043531
Kiz_CK_c106742_g1_i1	368	.	.	.	.	.	.	.	gnl|UG|Ta#S61635171	.	.	.	.	gi|297720507|ref|NP_001172615.1|Os01g0810750 [Oryza sativa Japonica Group]	.	ENOG410IH16, COG0515	GO:0004672, GO:0005524, GO:0006468
Kiz_both_c10675_g1_i1	508	.	.	.	.	.	.	.	.	tr|W5AAV6|W5AAV6_WHEAT	.	.	.	gi|326508446|dbj|BAJ99490.1|predicted protein, partial [Hordeum vulgare subsp. vulgare]	.	.	GO:0005506, GO:0016705, GO:0046872, GO:0016491, GO:0020037, GO:0055114, GO:0004497
Kiz_both_c106752_g1_i1	539	.	.	.	.	.	.	.	gnl|UG|Ta#S32425702	.	.	.	.	.	.	.	.
Kiz_CK_c106753_g1_i1	320	.	.	.	.	.	.	.	gnl|UG|Ta#S61638447	.	.	.	.	gi|475605829|gb|EMT26208.1|Putative disease resistance protein RGA1 [Aegilops tauschii]	.	.	GO:0043531
Kiz_both_c106765_g1_i1	537	.	.	.	.	.	.	.	gnl|UG|Ta#S61811227	.	.	.	.	.	.	.	.
Kiz_both_c106779_g1_i1	285	.	.	.	.	.	.	.	.	.	.	.	UvrD/REP helicase N-terminal domain	gi|326517054|dbj|BAJ96519.1|predicted protein [Hordeum vulgare subsp. vulgare]	map00230, map00730	.	GO:0003677, GO:0032508, GO:0004003, GO:0016787, GO:0005524
Kiz_CK_c106784_g1_i1	446	.	.	.	.	.	.	.	.	.	.	.	Pectinacetylesterase	gi|326530147|dbj|BAK08353.1|predicted protein [Hordeum vulgare subsp. vulgare]	.	.	GO:0016787
Kiz_both_c106791_g1_i1	360	.	.	.	.	.	.	.	gnl|UG|Ta#S65628613	.	.	.	.	gi|473987301|gb|EMS51757.1|ABC transporter B family member 11 [Triticum urartu]	map00230, map00730	.	GO:0042626, GO:0000166, GO:0055085, GO:0016020, GO:0016021, GO:0006810, GO:0005524, GO:0016887
Kiz_CK_c10680_g1_i1	367	.	.	.	.	.	.	.	.	.	.	.	Protein tyrosine kinase	gi|475561925|gb|EMT13879.1|Putative LRR receptor-like serine/threonine-protein kinase [Aegilops tauschii]	.	.	GO:0016020, GO:0016021, GO:0016310, GO:0004672, GO:0016301, GO:0005524, GO:0006468
Kiz_DS_c10680_g1_i2	428	.	.	.	.	.	.	.	gnl|UG|Ta#S65692151	.	.	.	Protein tyrosine kinase	gi|475561927|gb|EMT13881.1|Putative LRR receptor-like serine/threonine-protein kinase [Aegilops tauschii]	.	.	GO:0016310, GO:0004672, GO:0016301, GO:0004674, GO:0005524, GO:0006468
Kiz_CK_c106814_g1_i1	243	.	.	.	.	.	.	.	gnl|UG|Ta#S13164895	.	.	.	NLI interacting factor-like phosphatase	gi|326519640|dbj|BAK00193.1|predicted protein [Hordeum vulgare subsp. vulgare]	map00627	.	GO:0016020, GO:0016021, GO:0016791, GO:0016311
Kiz_CK_c106827_g1_i1	326	.	.	.	.	.	.	.	.	.	.	.	Proteasome subunit	.	.	.	.
Kiz_both_c106845_g1_i1	312	.	.	.	.	.	.	.	.	.	.	.	Regulator of Vps4 activity in the MVB pathway	gi|475557167|gb|EMT12782.1|hypothetical protein F775_03772 [Aegilops tauschii]	.	.	GO:0015031
Kiz_DS_c106849_g1_i1	406	.	.	.	.	.	.	.	.	.	.	.	Adenosylmethionine decarboxylase	.	.	.	.
Kiz_CK_c106876_g1_i1	521	.	.	.	.	.	.	.	gnl|UG|Ta#S61850221	.	.	.	.	gi|326496661|dbj|BAJ98357.1|predicted protein, partial [Hordeum vulgare subsp. vulgare]	.	.	GO:0006508, GO:0004252
Kiz_CK_c106878_g1_i1	391	.	.	.	.	.	.	.	gnl|UG|Ta#S61852272	.	.	.	.	gi|473966783|gb|EMS51266.1|Lecithin-cholesterol acyltransferase-like 1 [Triticum urartu]	.	.	GO:0016746, GO:0008374, GO:0006629, GO:0016740
Kiz_both_c10688_g1_i1	399	.	.	.	.	.	.	.	.	tr|W5FWU1|W5FWU1_WHEAT	.	.	Domain of unknown function (DUF3598)	gi|475407812|gb|EMT00874.1|hypothetical protein F775_05319 [Aegilops tauschii]	.	.	GO:0000023, GO:0043085, GO:0019252, GO:0009793, GO:0019288, GO:0010027, GO:0016226, GO:0006655
Kiz_both_c106892_g1_i1	748	.	.	.	.	.	.	.	gnl|UG|Ta#S61736727	.	.	.	.	gi|473741902|gb|EMS45414.1|hypothetical protein TRIUR3_30692 [Triticum urartu]	.	.	GO:0016020, GO:0016021
Kiz_both_c106897_g1_i1	308	.	.	.	.	.	.	.	gnl|UG|Ta#S58898918	.	.	.	.	gi|326511986|dbj|BAJ95974.1|predicted protein [Hordeum vulgare subsp. vulgare]	.	.	GO:0050662, GO:0003824
Kiz_DS_c106899_g1_i1	340	.	.	.	.	.	.	.	gnl|UG|Ta#S65679950	.	.	.	.	gi|474447555|gb|EMS68656.1|Protein kinase APK1B, chloroplastic [Triticum urartu]	.	.	GO:0000166, GO:0043531, GO:0016310, GO:0004672, GO:0016301, GO:0005524, GO:0006468
Kiz_CK_c10692_g1_i1	335	.	.	.	.	.	.	.	.	tr|W5BC66|W5BC66_WHEAT	.	.	Protein kinase domain	gi|764399115|gb|AJR22381.1|CBL-interacting protein kinase 22 [Triticum aestivum]	.	.	GO:0000166, GO:0007165, GO:0016310, GO:0016740, GO:0004672, GO:0016301, GO:0004674, GO:0005524, GO:0006468
Kiz_CK_c106926_g1_i1	647	.	.	.	.	.	.	.	.	.	.	.	NB-ARC domain	gi|669030181|emb|CDM84628.1|unnamed protein product [Triticum aestivum]	.	.	GO:0043531
Kiz_both_c106941_g1_i1	450	.	.	.	.	.	.	.	.	.	.	.	UDP-glucoronosyl and UDP-glucosyl transferase	gi|473736947|gb|EMS45314.1|UDP-glycosyltransferase 85A4 [Triticum urartu]	.	.	GO:0008152, GO:0016757, GO:0016758, GO:0016740
Kiz_both_c106972_g1_i1	264	.	.	.	AK371342	.	.	.	.	.	.	.	PPR repeat family	.	.	.	.
Kiz_CK_c106979_g1_i1	345	.	.	.	.	.	.	.	gnl|UG|Ta#S65620749	.	.	.	.	gi|669027253|emb|CDM80552.1|unnamed protein product [Triticum aestivum]	map00982	.	GO:0050660, GO:0016491, GO:0050661, GO:0055114, GO:0004497, GO:0004499
Kiz_CK_c106985_g1_i1	483	.	.	.	.	.	.	.	gnl|UG|Ta#S61830310	.	.	.	.	gi|475587044|gb|EMT20440.1|Putative protein phosphatase 2C 12 [Aegilops tauschii]	map04660, map04658, map00627	.	GO:0004722, GO:0003824, GO:0006470
Kiz_CK_c106992_g1_i1	787	.	.	.	.	.	.	.	.	.	.	.	Serine carboxypeptidase S28	gi|326499536|dbj|BAJ86079.1|predicted protein [Hordeum vulgare subsp. vulgare]	.	.	GO:0006508, GO:0008236
Kiz_DS_c1070_g1_i1	392	.	.	.	.	.	.	.	.	.	.	.	FAR1 DNA-binding domain	gi|944083940|gb|KQK19292.1|hypothetical protein BRADI_1g47460 [Brachypodium distachyon]	.	.	GO:0006355
Kiz_DS_c10700_g1_i1	387	.	.	.	.	.	.	.	.	.	.	.	Protein kinase domain	gi|475591662|gb|EMT21835.1|Putative LRR receptor-like serine/threonine-protein kinase [Aegilops tauschii]	.	.	GO:0016020, GO:0016021, GO:0016310, GO:0004672, GO:0016301, GO:0005524, GO:0006468
Kiz_both_c107013_g1_i1	374	.	.	.	AK374172	.	.	.	gnl|UG|Ta#S61771851	.	.	.	.	.	.	.	.
Kiz_CK_c107015_g1_i1	342	.	.	.	.	.	.	.	.	.	.	.	NB-ARC domain	gi|475596200|gb|EMT23299.1|Putative disease resistance protein RGA3 [Aegilops tauschii]	.	.	GO:0043531
Kiz_CK_c107019_g1_i1	244	.	.	.	.	.	.	.	.	.	.	.	Peroxidase	gi|669030837|emb|CDM85523.1|unnamed protein product [Triticum aestivum]	map00940	.	GO:0006979, GO:0004601, GO:0046872, GO:0016491, GO:0020037, GO:0055114, GO:0098869, GO:0005576, GO:0042744
Kiz_both_c107028_g1_i1	686	.	.	.	.	.	.	.	gnl|UG|Ta#S65613569	.	.	.	.	.	.	.	.
Kiz_both_c107033_g1_i1	621	.	.	.	.	.	.	.	gnl|UG|Ta#S61765766	.	.	.	.	.	.	.	.
Kiz_both_c107035_g1_i1	363	.	.	.	.	.	.	.	gnl|UG|Ta#S12883623	.	.	.	Leucine rich repeat	.	.	.	.
Kiz_both_c107041_g1_i1	539	.	.	.	.	.	.	.	.	.	.	.	AMP-binding enzyme	gi|595860900|ref|XP_007211234.1|hypothetical protein PRUPE_ppa004215mg [Prunus persica]	.	.	GO:0008152, GO:0003824
Kiz_both_c10705_g1_i1	509	.	.	.	.	.	.	.	.	tr|W5FLX3|W5FLX3_WHEAT	.	.	.	gi|357161583|ref|XP_003579137.1|PREDICTED: putative disease resistance RPP13-like protein 3 isoform X1 [Brachypodium distachyon]	.	KOG4658, COG4886	GO:0043531
Kiz_CK_c107063_g1_i1	403	.	.	.	AK356857	.	.	.	gnl|UG|Ta#S65670951	.	.	.	.	gi|326516098|dbj|BAJ88072.1|predicted protein, partial [Hordeum vulgare subsp. vulgare]	.	.	GO:0016020, GO:0016021, GO:0015171, GO:0003333
Kiz_both_c107090_g1_i1	716	.	.	.	.	.	.	.	gnl|UG|Ta#S61666893	.	.	.	FBD	.	.	.	.
Kiz_CK_c107093_g1_i1	409	.	.	.	.	.	.	.	gnl|UG|Ta#S61695366	.	.	.	.	gi|326517256|dbj|BAJ99994.1|predicted protein, partial [Hordeum vulgare subsp. vulgare]	.	.	GO:0043531
Kiz_CK_c107099_g1_i1	252	.	.	.	.	.	.	.	.	.	.	.	Ribosomal protein S2	.	.	.	.
Kiz_DS_c10710_g1_i1	398	.	.	.	.	.	.	.	gnl|UG|Ta#S61860916	.	.	.	PPR repeat	.	.	.	.
Kiz_both_c10712_g1_i1	588	.	.	.	.	.	.	.	gnl|UG|Ta#S61726016	.	.	.	.	.	.	.	.
Kiz_CK_c107124_g1_i1	486	.	.	.	.	.	.	.	.	.	.	.	'Cold-shock' DNA-binding domain	gi|156383918|ref|XP_001633079.1|predicted protein [Nematostella vectensis]	.	ENOG410ZH8Y, ENOG410IF27	GO:0003677, GO:0006355, GO:0003676
Kiz_CK_c107141_g1_i1	400	.	.	.	.	.	.	.	.	.	.	.	NB-ARC domain	gi|721612811|ref|XP_010239445.1|PREDICTED: putative disease resistance protein At3g14460 [Brachypodium distachyon]	.	.	GO:0043531
Kiz_CK_c107148_g1_i1	627	.	.	.	.	.	.	.	gnl|UG|Ta#S65709337	.	.	.	Retrotransposon gag protein	.	.	.	.
Kiz_both_c107154_g1_i1	298	.	.	.	AK354337	.	.	.	gnl|UG|Ta#S61808169	.	.	.	X8 domain	gi|475568581|gb|EMT15518.1|Glucan endo-1,3-beta-glucosidase 13 [Aegilops tauschii]	.	.	GO:0004553, GO:0009505, GO:0005975, GO:0016787, GO:0046658, GO:0005886
Kiz_CK_c107171_g1_i1	402	.	.	.	.	.	.	.	gnl|UG|Ta#S61533576	.	.	.	NB-ARC domain	gi|475580955|gb|EMT18729.1|Disease resistance protein RPM1 [Aegilops tauschii]	.	.	GO:0043531
Kiz_DS_c107181_g1_i1	486	.	.	.	.	.	.	.	gnl|UG|Ta#S61829205	.	.	.	.	.	.	.	.
Kiz_CK_c10719_g1_i2	455	.	.	.	.	.	.	.	.	.	.	.	Protein kinase domain	gi|944053784|gb|KQJ89422.1|hypothetical protein BRADI_4g25571, partial [Brachypodium distachyon]	.	.	GO:0000166, GO:0004672, GO:0004674, GO:0005524, GO:0006468
Kiz_both_c107223_g1_i1	444	.	.	.	.	.	.	.	gnl|UG|Ta#S61840867	.	.	.	.	gi|474317340|gb|EMS62154.1|hypothetical protein TRIUR3_29639 [Triticum urartu]	.	.	GO:0016020, GO:0016021
Kiz_DS_c107227_g1_i1	256	.	.	.	.	.	.	.	gnl|UG|Ta#S65676271	.	.	.	.	.	.	.	.
Kiz_both_c107231_g1_i1	363	.	.	.	.	.	.	.	gnl|UG|Ta#S12887384	.	.	.	.	.	.	.	.
Kiz_CK_c107232_g1_i1	271	.	.	.	.	.	.	.	gnl|UG|Ta#S61812287	.	.	.	KIP1-like protein	gi|475597997|gb|EMT23791.1|hypothetical protein F775_02084 [Aegilops tauschii]	.	.	GO:0003779
Kiz_DS_c10724_g1_i1	461	.	.	.	.	.	gi|49603151|gb|AJ716569.1|AJ716569	.	.	tr|W5HKS9|W5HKS9_WHEAT	.	.	.	.	.	.	.
Kiz_CK_c107241_g1_i1	494	.	.	.	AK355824	.	.	.	.	.	.	.	RhoGAP domain	gi|326509653|dbj|BAJ87042.1|predicted protein [Hordeum vulgare subsp. vulgare]	.	.	GO:0007165
Kiz_CK_c107242_g1_i1	248	.	.	.	.	.	.	.	.	.	.	.	Retinal pigment epithelial membrane protein	gi|475527001|gb|EMT07393.1|hypothetical protein F775_10578 [Aegilops tauschii]	.	.	GO:0016702, GO:0055114
Kiz_CK_c107249_g1_i1	316	Bradi3g46270.1	.	.	AK357093	.	gi|39728559|gb|AJ611632.1|AJ611632	.	.	.	.	.	PPR repeat family	.	.	.	.
Kiz_both_c107256_g1_i1	282	.	.	.	.	.	.	.	gnl|UG|Ta#S65686754	.	.	.	.	gi|475557852|gb|EMT12925.1|Putative serine/threonine-protein kinase receptor [Aegilops tauschii]	.	.	GO:0000166, GO:0048544, GO:0016020, GO:0016021, GO:0016310, GO:0016740, GO:0004672, GO:0016301, GO:0004674, GO:0005524, GO:0006468
Kiz_both_c107291_g1_i1	251	.	.	.	AK354198	.	.	.	.	.	.	.	Protein kinase domain	gi|326493910|dbj|BAJ85417.1|predicted protein [Hordeum vulgare subsp. vulgare]	.	.	GO:0000166, GO:0016020, GO:0016021, GO:0016310, GO:0004672, GO:0016740, GO:0016301, GO:0004674, GO:0005524, GO:0006468
Kiz_both_c107336_g1_i1	387	.	.	.	.	.	.	.	gnl|UG|Ta#S61758562	.	.	.	.	gi|475523214|gb|EMT06849.1|hypothetical protein F775_42280 [Aegilops tauschii]	.	.	GO:0016020, GO:0016021, GO:0003676
Kiz_CK_c107341_g1_i1	956	.	.	.	.	.	.	.	gnl|UG|Ta#S61538935	.	.	.	.	gi|475519172|gb|EMT06294.1|Putative disease resistance protein RXW24L [Aegilops tauschii]	.	.	GO:0043531
Kiz_both_c107343_g1_i1	347	.	.	.	.	.	.	.	.	.	.	.	.	gi|474407426|gb|EMS66607.1|Protein SOMBRERO [Triticum urartu]	.	.	GO:0003677, GO:0006351, GO:0006355, GO:0005634
Kiz_CK_c107353_g1_i1	325	.	.	.	.	.	.	.	gnl|UG|Ta#S61812267	.	.	.	.	.	.	.	.
Kiz_both_c107364_g1_i1	402	.	.	.	.	.	.	.	.	.	.	.	.	.	.	.	.
Kiz_CK_c107369_g1_i1	274	.	.	.	AK356307	.	.	.	.	.	.	.	.	gi|514743959|ref|XP_004960513.1|PREDICTED: probable clathrin assembly protein At4g32285 [Setaria italica]	.	KOG0251, ENOG410XQ90	GO:0048268, GO:0030276, GO:0005543, GO:0030136, GO:0005545
Kiz_both_c107387_g1_i1	243	.	.	.	.	.	.	.	.	.	.	.	.	gi|475581597|gb|EMT18882.1|Putative protein phosphatase 2C 1 [Aegilops tauschii]	.	.	GO:0035970, GO:0010155, GO:0009507, GO:0071482, GO:0003824, GO:0046777, GO:0010207, GO:0010027
Kiz_both_c107388_g1_i1	423	Bradi5g16980.1	.	.	.	.	.	.	gnl|UG|Ta#S52540993	.	.	.	Elongation factor Tu domain 2	gi|475559072|gb|EMT13261.1|Elongation factor G, chloroplastic [Aegilops tauschii]	map00230, map00730	.	GO:0005525, GO:0043085, GO:0009507, GO:0003746, GO:0003924, GO:0019252, GO:0016226, GO:0034660, GO:0042793, GO:0009941, GO:0006354, GO:0006414, GO:0009902, GO:0009845, GO:0005622, GO:0048046, GO:0000166, GO:0000023, GO:0005739, GO:0045893, GO:0010207, GO:0010228, GO:0048481, GO:0010027, GO:0035304, GO:0009791, GO:0009793, GO:0009658
Kiz_CK_c107396_g1_i1	447	.	.	.	.	.	.	.	.	.	.	.	Glyceraldehyde 3-phosphate dehydrogenase, NAD binding domain	gi|354549338|gb|AER27744.1|glyceraldehyde-3-phosphate dehydrogenase [Hypsizygus marmoreus]	map01130, map00010, map00710	.	GO:0051287, GO:0016491, GO:0050661, GO:0006096, GO:0055114, GO:0004365, GO:0016620, GO:0006006
Kiz_CK_c107398_g1_i1	689	.	.	.	.	.	.	.	gnl|UG|Ta#S52545375	.	.	.	Glycosyl hydrolase family 1	gi|475610013|gb|EMT27587.1|Beta-galactosidase [Aegilops tauschii]	.	.	GO:0004553, GO:0005975
Kiz_both_c1074_g1_i1	304	.	.	.	.	.	.	.	.	tr|M7YYN8|M7YYN8_TRIUA	.	.	.	.	.	.	.
Kiz_both_c107404_g1_i1	353	Bradi5g10010.1	.	.	.	.	.	.	gnl|UG|Ta#S61690895	.	.	.	.	.	.	.	.
Kiz_CK_c107407_g1_i1	339	.	Sb03g045730.1	.	AK360734	.	.	.	gnl|UG|Ta#S61708336	.	.	.	Ankyrin repeat	.	.	.	.
Kiz_DS_c107415_g1_i1	291	.	.	.	.	.	.	.	.	.	.	.	Domain of unknown function (DUF4220)	gi|475553377|gb|EMT11984.1|hypothetical protein F775_00068 [Aegilops tauschii]	.	.	GO:0016020, GO:0016021
Kiz_CK_c107439_g1_i1	286	.	.	.	.	.	.	.	.	.	.	.	NB-ARC domain	gi|475612650|gb|EMT28475.1|Disease resistance protein RPM1 [Aegilops tauschii]	.	.	GO:0043531
Kiz_CK_c10744_g1_i2	571	.	.	.	.	.	.	.	.	tr|M7ZJR8|M7ZJR8_TRIUA	.	.	.	gi|473888395|gb|EMS48344.1|putative methyltransferase TARBP1 [Triticum urartu]	.	.	GO:0001510, GO:0008173, GO:0003723, GO:0006396, GO:0008168, GO:0016740, GO:0032259
Kiz_both_c107441_g1_i1	490	.	.	.	.	.	.	.	gnl|UG|Ta#S61710708	.	.	.	.	gi|944071063|gb|KQK06547.1|hypothetical protein BRADI_2g26926, partial [Brachypodium distachyon]	.	.	GO:0043531
Kiz_both_c107442_g1_i1	519	.	.	.	AK363001	.	.	.	gnl|UG|Ta#S65628374	.	.	.	.	gi|473749318|gb|EMS45564.1|Protein DAMAGED DNA-BINDING 2 [Triticum urartu]	.	.	GO:0003677, GO:0006281, GO:0003684, GO:0080008, GO:0005634
Kiz_CK_c107447_g1_i1	317	.	.	.	.	.	.	.	.	.	.	.	.	.	.	.	.
Kiz_CK_c107459_g1_i1	288	.	.	.	.	.	.	.	gnl|UG|Ta#S17983922	.	.	.	.	gi|475548729|gb|EMT11137.1|1-aminocyclopropane-1-carboxylate oxidase [Aegilops tauschii]	.	.	GO:0016491, GO:0055114
Kiz_CK_c107467_g1_i1	625	.	.	.	.	.	.	.	.	.	.	.	XH domain	.	.	.	.
Kiz_both_c107480_g1_i1	345	.	.	.	.	.	.	.	.	.	.	.	Mitochondrial carrier protein	gi|373431364|gb|AEY70618.1|ADP/ATP carrier protein, partial [Chaetopsina fulva]	.	.	GO:0055085, GO:0016020, GO:0016021, GO:0006810, GO:0005215, GO:0005743
Kiz_CK_c107481_g1_i1	297	.	.	.	.	.	.	.	gnl|UG|Ta#S17989129	.	.	.	.	gi|475623783|gb|EMT32362.1|3'-N-debenzoyl-2'-deoxytaxol N-benzoyltransferase [Aegilops tauschii]	.	.	GO:0016747, GO:0016740
Kiz_CK_c107483_g1_i1	691	.	.	.	.	.	.	.	.	.	.	.	.	gi|326494006|dbj|BAJ85465.1|predicted protein [Hordeum vulgare subsp. vulgare]	.	.	GO:0016757, GO:0016740
Kiz_CK_c107491_g1_i1	408	.	.	.	.	.	.	.	.	.	.	.	Membrane transport protein	gi|474301625|gb|EMS61619.1|hypothetical protein TRIUR3_03614 [Triticum urartu]	.	.	GO:0055085, GO:0016020, GO:0016021
Kiz_both_c107498_g1_i1	567	.	.	.	.	.	.	.	gnl|UG|Ta#S61528189	.	.	.	Hpt domain	gi|475549931|gb|EMT11353.1|Histidine-containing phosphotransfer protein 4 [Aegilops tauschii]	.	.	GO:0000160, GO:0004871, GO:0005622
Kiz_both_c107508_g1_i1	323	.	.	.	.	.	.	.	.	.	.	.	PPR repeat	.	.	.	.
Kiz_CK_c107510_g1_i1	543	.	.	.	.	.	.	.	.	.	.	.	DnaJ domain	gi|291001593|ref|XP_002683363.1|predicted protein [Naegleria gruberi]	.	COG0484, KOG0714	GO:0051082, GO:0006457
Kiz_both_c107536_g1_i1	354	.	.	.	.	.	.	.	gnl|UG|Ta#S65598377	.	.	.	.	.	.	.	.
Kiz_both_c10756_g1_i1	468	.	.	.	.	.	.	.	.	tr|W4ZR23|W4ZR23_WHEAT	.	.	.	.	.	.	.
Kiz_both_c107564_g1_i1	272	.	.	.	.	.	.	.	gnl|UG|Ta#S61811245	.	.	.	.	.	.	.	.
Kiz_both_c107591_g1_i1	301	.	.	.	.	.	.	.	.	.	.	.	Protein tyrosine kinase	gi|473748908|gb|EMS45556.1|Cysteine-rich receptor-like protein kinase 29 [Triticum urartu]	.	.	GO:0000166, GO:0016310, GO:0004672, GO:0016301, GO:0004674, GO:0005524, GO:0006468
Kiz_CK_c107595_g1_i1	755	.	.	.	.	.	.	.	gnl|UG|Ta#S65712403	.	.	.	.	.	.	.	.
Kiz_both_c107608_g1_i1	245	.	.	.	.	.	.	.	.	.	.	.	PPR repeat family	gi|669028444|emb|CDM82244.1|unnamed protein product [Triticum aestivum]	.	.	GO:0008270, GO:0009451
Kiz_both_c107642_g1_i1	604	.	.	.	.	.	.	.	gnl|UG|Ta#S58859005	.	.	.	tRNA synthetases class II (D, K and N)	gi|357161053|ref|XP_003578963.1|PREDICTED: aspartate--tRNA ligase 2, cytoplasmic-like isoform X2 [Brachypodium distachyon]	map00970	KOG0556, COG0017	GO:0006418, GO:0000166, GO:0005737, GO:0004812, GO:0004815, GO:0006422, GO:0016874, GO:0006412, GO:0005524
Kiz_CK_c107645_g1_i1	299	.	.	.	.	.	.	.	.	.	.	.	Leucine rich repeat	gi|326505078|dbj|BAK02926.1|predicted protein [Hordeum vulgare subsp. vulgare]	.	.	GO:0016020, GO:0016021, GO:0004672, GO:0005524, GO:0006468
Kiz_CK_c107652_g1_i1	320	.	.	.	.	.	.	.	gnl|UG|Ta#S61810048	.	.	.	.	.	.	.	.
Kiz_CK_c107658_g1_i1	276	.	.	.	.	.	.	.	.	.	.	.	NB-ARC domain	gi|474270605|gb|EMS60860.1|putative disease resistance protein RXW24L [Triticum urartu]	.	.	GO:0043531
Kiz_both_c107681_g1_i1	276	.	.	.	.	.	.	.	gnl|UG|Ta#S61529834	.	.	.	.	gi|474392022|gb|EMS65430.1|DNA repair protein rhp54 [Triticum urartu]	.	.	GO:0005524
Kiz_both_c107683_g1_i1	676	.	.	.	.	.	.	.	gnl|UG|Ta#S61539243	.	.	.	.	gi|474419304|gb|EMS67411.1|hypothetical protein TRIUR3_12786 [Triticum urartu]	.	.	GO:0016020, GO:0016021
Kiz_CK_c107692_g1_i1	405	.	.	.	.	.	.	.	gnl|UG|Ta#S61831393	.	.	.	SAP domain	gi|474201429|gb|EMS58498.1|Poly [ADP-ribose] polymerase 2-A [Triticum urartu]	.	.	GO:0016757, GO:0006471, GO:0016740, GO:0003950, GO:0005634, GO:0006303
Kiz_both_c107693_g1_i1	308	.	.	.	.	.	.	.	gnl|UG|Ta#S58839413	.	.	.	Serine carboxypeptidase	gi|669028582|emb|CDM82442.1|unnamed protein product [Triticum aestivum]	.	.	GO:0004185, GO:0006508
Kiz_both_c107699_g1_i1	271	.	.	.	.	.	.	.	.	.	.	.	.	.	.	.	.
Kiz_CK_c107704_g1_i1	253	.	.	.	.	.	.	.	.	.	.	.	NAD dependent epimerase/dehydratase family	gi|325191302|emb|CCA26087.1|conserved hypothetical protein [Albugo laibachii Nc14]	.	.	GO:0016857, GO:0005975
Kiz_CK_c107707_g1_i1	465	.	.	.	.	.	.	.	gnl|UG|Ta#S15881839	.	.	.	Sulfotransferase domain	gi|474240940|gb|EMS59784.1|Flavonol sulfotransferase-like protein [Triticum urartu]	.	.	GO:0008146, GO:0016740
Kiz_CK_c10771_g1_i1	670	.	.	.	.	.	.	.	.	tr|W5I254|W5I254_WHEAT	.	.	.	.	.	.	.
Kiz_both_c107719_g1_i1	520	.	.	.	.	.	.	.	gnl|UG|Ta#S65704140	.	.	.	.	.	.	.	.
Kiz_DS_c107730_g1_i1	558	.	.	.	.	.	.	.	gnl|UG|Ta#S61805704	.	.	.	.	gi|475482436|gb|EMT02982.1|Putative GMC-type oxidoreductase [Aegilops tauschii]	.	.	GO:0016614, GO:0016491, GO:0050660, GO:0055114
Kiz_CK_c107739_g1_i1	253	.	.	.	.	.	.	.	gnl|UG|Ta#S22386201	.	.	.	.	.	.	.	.
Kiz_DS_c10775_g1_i1	281	.	.	.	.	.	.	.	.	tr|T1LXJ5|T1LXJ5_TRIUA	.	.	.	gi|326520047|dbj|BAK03948.1|predicted protein [Hordeum vulgare subsp. vulgare]	.	.	GO:0000166, GO:0048544, GO:0016020, GO:0016021, GO:0016310, GO:0016740, GO:0004672, GO:0016301, GO:0004674, GO:0005524, GO:0006468
Kiz_both_c107756_g1_i1	344	.	.	.	.	.	.	.	gnl|UG|Ta#S65633464	.	.	.	Cytochrome P450	gi|440577587|emb|CBY78882.1|KO2 protein [Aegilops speltoides]	.	.	GO:0005506, GO:0016491, GO:0046872, GO:0016705, GO:0020037, GO:0055114, GO:0004497
Kiz_DS_c107764_g1_i1	316	.	.	.	.	.	gi|11224157|gb|BF293093.1|BF293093	.	.	.	.	.	.	.	.	.	.
Kiz_both_c107766_g1_i1	1047	.	.	.	.	.	.	.	gnl|UG|Ta#S50377335	.	.	.	.	gi|475536266|gb|EMT08889.1|Putative E3 ubiquitin-protein ligase ARI1 [Aegilops tauschii]	.	.	GO:0008270, GO:0046872, GO:0016874, GO:0004842, GO:0016567
Kiz_DS_c107783_g1_i1	297	.	.	.	.	.	.	.	gnl|UG|Ta#S37888574	.	.	.	Wall-associated receptor kinase galacturonan-binding	gi|474048521|gb|EMS53547.1|Wall-associated receptor kinase 5 [Triticum urartu]	.	.	GO:0000166, GO:0016020, GO:0016021, GO:0005509, GO:0016310, GO:0004672, GO:0016301, GO:0030247, GO:0004674, GO:0005524, GO:0006468
Kiz_both_c107785_g1_i1	279	.	.	.	AK251773.1	.	.	.	gnl|UG|Ta#S61582055	.	.	.	.	gi|475611191|gb|EMT28011.1|Putative LRR receptor-like serine/threonine-protein kinase [Aegilops tauschii]	.	.	GO:0016020, GO:0016021, GO:0016310, GO:0004672, GO:0016301, GO:0004674, GO:0005524, GO:0006468
Kiz_both_c107790_g1_i1	348	.	.	.	.	.	.	.	.	.	.	.	C2 domain	gi|475536719|gb|EMT08962.1|E3 ubiquitin-protein ligase NEDD4-like protein [Aegilops tauschii]	.	.	GO:0016874
Kiz_both_c107797_g1_i1	244	.	.	.	.	.	.	.	.	.	.	.	NAD dependent epimerase/dehydratase family	.	.	.	.
Kiz_CK_c107803_g1_i1	577	.	.	.	.	.	.	.	.	.	.	.	ABC transporter transmembrane region	gi|326515040|dbj|BAJ99881.1|predicted protein [Hordeum vulgare subsp. vulgare]	map00230, map00730	.	GO:0042626, GO:0000166, GO:0055085, GO:0016020, GO:0016021, GO:0006810, GO:0005524, GO:0016887
Kiz_CK_c107805_g1_i1	299	.	.	.	.	.	.	.	gnl|UG|Ta#S65651513	.	.	.	Leucine Rich Repeat	.	.	.	.
Kiz_CK_c107809_g1_i1	433	.	.	.	.	.	.	.	gnl|UG|Ta#S32557744	.	.	.	.	.	.	.	.
Kiz_CK_c107841_g1_i1	240	.	.	.	AK372869	.	.	.	gnl|UG|Ta#S65589343	.	.	.	.	gi|326521876|dbj|BAK04066.1|predicted protein [Hordeum vulgare subsp. vulgare]	.	.	GO:0003677
Kiz_DS_c107842_g1_i1	288	.	.	.	.	.	.	.	gnl|UG|Ta#S65637115	.	.	.	.	.	.	.	.
Kiz_both_c10785_g1_i1	292	.	.	.	.	.	.	.	.	tr|W5A4W2|W5A4W2_WHEAT	.	.	.	gi|475584270|gb|EMT19726.1|hypothetical protein F775_13070 [Aegilops tauschii]	.	.	GO:0005739, GO:0003690, GO:0006355
Kiz_both_c107861_g1_i1	406	.	.	.	.	.	.	.	.	.	.	.	Protein of unknown function (DUF632)	.	.	.	.
Kiz_both_c107884_g1_i1	273	.	.	.	.	.	.	.	gnl|UG|Ta#S61828791	.	.	.	Plant mobile domain	.	.	.	.
Kiz_both_c10791_g1_i1	1050	.	.	.	.	.	.	.	gnl|UG|Ta#S61757524	tr|W5F638|W5F638_WHEAT	.	.	Mitochondrial carrier protein	gi|326489049|dbj|BAK01508.1|predicted protein [Hordeum vulgare subsp. vulgare]	.	.	GO:0016020, GO:0016021, GO:0006810
Kiz_CK_c107912_g1_i1	280	.	.	.	.	.	.	.	.	.	.	.	Protein of unknown function (DUF632)	.	.	.	.
Kiz_both_c107913_g1_i1	550	.	.	.	.	.	.	.	gnl|UG|Ta#S61536510	.	.	.	.	gi|475519297|gb|EMT06317.1|Putative 91 kDa protein in cob intron [Aegilops tauschii]	.	.	GO:0000374, GO:0005739, GO:0006397, GO:0090351, GO:0010228, GO:0009845, GO:0040007
Kiz_DS_c10793_g1_i1	309	.	.	.	.	.	.	.	.	tr|M7Z6K7|M7Z6K7_TRIUA	.	.	Plant phosphoribosyltransferase C-terminal	gi|474210197|gb|EMS58828.1|Multiple C2 and transmembrane domain-containing protein 1 [Triticum urartu]	.	.	GO:0016020, GO:0016021
Kiz_both_c107931_g1_i1	297	.	.	.	.	.	.	.	.	.	.	.	Salt stress response/antifungal	gi|475529788|gb|EMT07812.1|Cysteine-rich receptor-like protein kinase 10 [Aegilops tauschii]	.	.	GO:0016310, GO:0004672, GO:0016301, GO:0004674, GO:0005524, GO:0006468
Kiz_CK_c107937_g1_i1	410	.	.	.	.	.	.	.	.	.	.	.	Protein tyrosine kinase	gi|326516870|dbj|BAJ96427.1|predicted protein [Hordeum vulgare subsp. vulgare]	.	.	GO:0000166, GO:0004672, GO:0004674, GO:0005524, GO:0006468
Kiz_CK_c107943_g1_i1	252	.	.	.	.	.	.	.	.	.	.	.	.	gi|475623945|gb|EMT32424.1|LRR receptor-like serine/threonine-protein kinase RCH1 [Aegilops tauschii]	.	.	GO:0016020, GO:0016021, GO:0016310, GO:0016301, GO:0005524
Kiz_CK_c107946_g1_i1	331	.	.	.	.	.	.	.	gnl|UG|Ta#S65599597	.	.	.	.	gi|475355466|gb|EMT00457.1|Putative methyltransferase TARBP1 [Aegilops tauschii]	.	.	GO:0001510, GO:0008173, GO:0003723, GO:0006396, GO:0016740, GO:0008168, GO:0032259
Kiz_both_c107958_g1_i1	574	.	.	.	.	.	.	.	gnl|UG|Ta#S65700420	.	.	.	.	gi|475601432|gb|EMT24824.1|Putative disease resistance protein RGA1 [Aegilops tauschii]	.	.	GO:0043531
Kiz_DS_c107961_g1_i1	305	.	.	.	.	.	gi|11224549|gb|BF293485.1|BF293485	.	gnl|UG|Ta#S12943259	.	AMY1_HORVU	AMY1_HORVU	.	gi|409192429|gb|AFV30572.1|alpha-amylase 1, partial [Hordeum vulgare subsp. spontaneum]	.	.	GO:0003824, GO:0005975
Kiz_both_c107970_g1_i1	262	.	.	.	.	.	.	.	.	.	.	.	Ribosomal protein L1p/L10e family	gi|471222701|ref|XP_004030147.1|hypothetical protein IMG5_167050 [Ichthyophthirius multifiliis]	.	.	GO:0003723, GO:0003735, GO:0015934, GO:0006412
Kiz_both_c107978_g1_i1	325	.	.	.	.	.	.	.	.	.	.	.	Regulator of chromosome condensation (RCC1) repeat	gi|475575094|gb|EMT17174.1|Putative E3 ubiquitin-protein ligase HERC1 [Aegilops tauschii]	.	.	GO:0046872, GO:0016874
Kiz_both_c107981_g1_i1	590	.	.	.	.	.	.	.	gnl|UG|Ta#S65642660	.	.	.	.	gi|474365604|gb|EMS63484.1|Histidyl-tRNA synthetase [Triticum urartu]	.	.	GO:0006418, GO:0005737, GO:0004812
Kiz_CK_c108006_g1_i1	373	.	.	.	.	.	.	.	gnl|UG|Ta#S61779511	.	.	.	.	gi|960468950|ref|XP_014754714.1|PREDICTED: putative ubiquitin-conjugating enzyme E2 38 [Brachypodium distachyon]	.	ENOG410ITJE, COG5078	GO:0061630, GO:0031625, GO:0005737, GO:0016567
Kiz_both_c108015_g1_i1	280	Bradi1g61340.1	.	.	AK362690	.	.	.	gnl|UG|Ta#S61800560	.	.	.	.	.	.	.	.
Kiz_DS_c108020_g1_i1	246	.	.	.	.	.	.	.	.	.	.	.	Ring finger domain	gi|475561188|gb|EMT13724.1|RING finger protein [Aegilops tauschii]	.	.	GO:0008270, GO:0046872, GO:0016567, GO:0004842
Kiz_CK_c108023_g1_i1	387	.	.	.	.	.	.	.	gnl|UG|Ta#S65706298	.	.	.	PPR repeat	gi|475607066|gb|EMT26579.1|hypothetical protein F775_06134 [Aegilops tauschii]	.	.	GO:0008270
Kiz_CK_c108026_g1_i1	401	.	.	.	.	.	.	.	.	.	.	.	.	gi|326513276|dbj|BAK06878.1|predicted protein [Hordeum vulgare subsp. vulgare]	map04660, map04658, map00627	.	GO:0004722, GO:0003824, GO:0006470
Kiz_both_c108034_g1_i1	627	.	.	.	.	.	.	.	gnl|UG|Ta#S61830430	.	.	.	.	.	.	.	.
Kiz_both_c108039_g1_i1	329	.	.	.	AK361459	.	.	.	.	.	.	.	.	gi|326492700|dbj|BAJ90206.1|predicted protein [Hordeum vulgare subsp. vulgare]	map00860	.	GO:0015995, GO:0032259, GO:0046406
Kiz_CK_c108058_g1_i1	240	Bradi3g42937.1	.	.	AK249735.1	.	.	.	gnl|UG|Ta#S61827697	.	.	.	Eukaryotic and archaeal DNA primase small subunit	gi|357142240|ref|XP_003572504.1|PREDICTED: DNA primase small subunit-like [Brachypodium distachyon]	map00230, map00240	COG1467, KOG2851	GO:0006260, GO:0003899, GO:0016740, GO:0006269, GO:1990077, GO:0003896
Kiz_CK_c108093_g1_i1	241	.	.	.	.	.	.	.	.	.	.	.	JmjC domain, hydroxylase	.	.	.	.
Kiz_DS_c108105_g1_i1	268	.	.	.	.	.	.	.	.	.	.	.	Beta-lactamase superfamily domain	.	.	.	.
Kiz_CK_c108109_g1_i1	340	.	.	.	.	.	.	.	gnl|UG|Ta#S12942198	.	.	.	.	.	.	.	.
Kiz_CK_c108115_g1_i1	309	.	.	.	.	.	.	.	gnl|UG|Ta#S61720900	.	.	.	PPR repeat	gi|475545954|gb|EMT10574.1|hypothetical protein F775_16580 [Aegilops tauschii]	.	.	GO:0008270
Kiz_both_c108126_g1_i1	288	.	.	.	.	.	.	.	gnl|UG|Ta#S61718808	.	.	.	F-box-like	.	.	.	.
Kiz_DS_c108138_g1_i1	375	.	.	.	.	.	.	.	.	.	.	.	Auxin canalisation	.	.	.	.
Kiz_CK_c108150_g1_i1	266	.	.	.	.	.	.	.	.	.	.	.	Leucine Rich repeats (2 copies)	gi|475532347|gb|EMT08219.1|Receptor-like protein kinase [Aegilops tauschii]	.	.	GO:0016020, GO:0016021, GO:0016310, GO:0004672, GO:0016301, GO:0005524, GO:0006468
Kiz_both_c108159_g1_i1	465	.	.	.	.	.	.	.	.	.	.	.	Galactose binding lectin domain	gi|475545043|gb|EMT10431.1|Beta-galactosidase 7 [Aegilops tauschii]	map00600, map00604, map00531, map00511, map00052	.	GO:0008152, GO:0004565, GO:0004553, GO:0030246, GO:0005975, GO:0016787, GO:0016798
Kiz_CK_c10816_g1_i1	281	.	.	.	.	.	gi|9426720|gb|BE428877.1|BE428877	.	.	.	.	.	.	gi|676233842|gb|AIM18726.1|high-affinity potassium uptake transporter HKT2-7B [Triticum aestivum]	.	.	GO:0055085, GO:0071805, GO:0006812, GO:0015079, GO:0016020, GO:0016021, GO:0008324
Kiz_CK_c108191_g1_i1	370	.	.	.	.	.	.	.	gnl|UG|Ta#S61797907	.	.	.	.	.	.	.	.
Kiz_DS_c108205_g1_i1	393	.	.	.	.	.	.	.	gnl|UG|Ta#S61838513	.	.	.	.	gi|573924780|ref|XP_006649951.1|PREDICTED: uncharacterized protein LOC102719748 [Oryza brachyantha]	.	KOG1929, ENOG410XPFH	GO:0008270, GO:0046872
Kiz_CK_c10821_g1_i1	348	.	.	.	.	.	.	.	.	tr|W5G6G8|W5G6G8_WHEAT	.	.	.	gi|473754024|gb|EMS45656.1|hypothetical protein TRIUR3_31326 [Triticum urartu]	.	.	GO:0046872
Kiz_both_c108215_g1_i1	556	.	.	.	.	.	.	.	gnl|UG|Ta#S65692811	.	.	.	.	.	.	.	.
Kiz_CK_c108217_g1_i1	430	.	.	.	.	.	.	.	.	.	.	.	Male sterility protein	gi|474054784|gb|EMS53770.1|Fatty acyl-CoA reductase 3 [Triticum urartu]	.	.	GO:0055114, GO:0080019
Kiz_DS_c108242_g1_i1	251	.	.	.	.	.	.	.	gnl|UG|Ta#S61808709	.	.	.	Insulinase (Peptidase family M16)	gi|669029722|emb|CDM84014.1|unnamed protein product [Triticum aestivum]	.	.	GO:0046872, GO:0003824, GO:0006508, GO:0004222
Kiz_DS_c108249_g1_i1	598	.	.	.	.	.	.	.	gnl|UG|Ta#S12995489	.	.	.	.	.	.	.	.
Kiz_both_c108256_g1_i1	518	.	.	.	.	.	.	.	.	.	.	.	WD domain, G-beta repeat	gi|125542384|gb|EAY88523.1|hypothetical protein OsI_09994 [Oryza sativa Indica Group]	.	KOG0274, ENOG410XRWX	GO:0046872, GO:0009536
Kiz_both_c10826_g1_i1	1069	.	.	.	.	.	.	.	gnl|UG|Ta#S61806969	.	.	.	.	.	.	.	.
Kiz_DS_c108267_g1_i1	622	.	.	.	.	.	.	.	.	.	.	.	Protein tyrosine kinase	gi|944080554|gb|KQK15906.1|hypothetical protein BRADI_1g25712 [Brachypodium distachyon]	.	.	GO:0016020, GO:0016021, GO:0004672, GO:0005524, GO:0006468
Kiz_both_c108272_g1_i1	395	.	.	Os03t0566600-01	.	.	.	.	.	.	.	.	Methyltransferase FkbM domain	gi|475548399|gb|EMT11067.1|hypothetical protein F775_19588 [Aegilops tauschii]	.	.	GO:0005794, GO:0005886
Kiz_both_c1083_g1_i1	1661	.	.	.	.	.	.	.	gnl|UG|Ta#S61823656	.	.	.	.	.	.	.	.
Kiz_both_c10831_g2_i1	1042	.	.	.	.	.	.	.	gnl|UG|Ta#S61667555	.	.	.	.	.	.	.	.
Kiz_both_c108313_g1_i1	275	.	.	.	.	.	.	.	gnl|UG|Ta#S50379962	.	.	.	.	gi|115467378|ref|NP_001057288.1|Os06g0248400 [Oryza sativa Japonica Group]	.	ENOG410IYKT, ENOG4111NY1	GO:0016757, GO:0016740, GO:0003950
Kiz_CK_c108320_g1_i1	426	.	.	.	.	.	.	.	gnl|UG|Ta#S61832550	.	.	.	tRNA synthetases class II (A)	.	.	.	.
Kiz_DS_c108341_g1_i1	345	.	.	.	.	.	.	.	.	.	.	.	PPR repeat	gi|475613938|gb|EMT28927.1|hypothetical protein F775_10857 [Aegilops tauschii]	.	.	GO:0008270
Kiz_both_c108346_g1_i1	253	.	.	.	.	.	.	.	gnl|UG|Ta#S65665834	.	.	.	NB-ARC domain	gi|575868674|gb|AHH02470.1|NBS-LRR protein [Triticum aestivum]	.	.	GO:0043531
Kiz_both_c108361_g1_i1	506	.	.	.	.	.	.	.	gnl|UG|Ta#S61811394	.	.	.	.	gi|475617235|gb|EMT30048.1|hypothetical protein F775_04929 [Aegilops tauschii]	.	.	GO:0007062, GO:0006281, GO:0033044, GO:0045132, GO:0007131, GO:0009506, GO:0042138
Kiz_CK_c108367_g1_i1	267	.	.	.	.	.	.	.	.	.	.	.	NB-ARC domain	gi|474370368|gb|EMS63804.1|Putative disease resistance protein RGA4 [Triticum urartu]	.	.	GO:0003677, GO:0043531
Kiz_both_c108370_g1_i1	306	.	.	.	AK364488	.	.	.	gnl|UG|Ta#S61613015	.	.	.	.	.	.	.	.
Kiz_both_c108372_g1_i1	612	.	.	.	.	.	.	.	gnl|UG|Ta#S58856256	.	.	.	hAT family C-terminal dimerisation region	gi|944052569|gb|KQJ88207.1|hypothetical protein BRADI_4g16382 [Brachypodium distachyon]	.	.	GO:0003677, GO:0046983, GO:0016020, GO:0016021, GO:0003676
Kiz_both_c108375_g1_i1	428	.	.	.	.	.	.	.	gnl|UG|Ta#S65657434	.	.	.	.	gi|475623346|gb|EMT32178.1|PHD finger protein [Aegilops tauschii]	.	.	GO:0008270, GO:0046872, GO:0003682
Kiz_both_c108381_g1_i1	380	.	.	.	.	.	.	.	gnl|UG|Ta#S32619470	.	.	.	.	gi|944060588|gb|KQJ96178.1|hypothetical protein BRADI_3g21426 [Brachypodium distachyon]	.	.	GO:0006508, GO:0016020, GO:0016021, GO:0008234
Kiz_both_c108382_g1_i1	504	.	.	.	.	.	.	.	.	.	.	.	Ribonuclease HII	gi|475540581|gb|EMT09631.1|Ribonuclease H2 subunit A [Aegilops tauschii]	.	.	GO:0090305, GO:0016070, GO:0003723, GO:0090502, GO:0004518, GO:0004519, GO:0004523, GO:0016787, GO:0003676
Kiz_CK_c108388_g1_i1	283	.	.	.	.	.	.	.	.	.	.	.	Hsp90 protein	gi|67462296|gb|AAY67881.1|heat shock protein 90 [Lamtostyla sp. LPJ-2005]	.	.	GO:0006950, GO:0051082, GO:0005524, GO:0006457
Kiz_CK_c108393_g1_i1	324	.	.	.	.	.	.	.	.	.	.	.	Transferase family	gi|474429054|gb|EMS67861.1|Anthocyanin 5-aromatic acyltransferase [Triticum urartu]	.	.	GO:0016746, GO:0016747, GO:0016740
Kiz_both_c108408_g1_i1	267	.	.	.	.	.	.	.	gnl|UG|Ta#S61684447	.	.	.	.	.	.	.	.
Kiz_CK_c10841_g1_i1	287	Bradi2g31660.2	.	.	AK362803	.	.	.	gnl|UG|Ta#S52541284	tr|W5A9D2|W5A9D2_WHEAT	.	.	Triose-phosphate Transporter family	gi|474226240|gb|EMS59463.1|Triose phosphate/phosphate translocator TPT, chloroplastic [Triticum urartu]	.	.	GO:0016020, GO:0016021, GO:0006810, GO:0005215
Kiz_both_c108415_g1_i1	327	.	.	.	.	.	.	.	gnl|UG|Ta#S61657386	.	.	.	.	.	.	.	.
Kiz_both_c108430_g1_i1	325	.	.	.	.	.	.	.	gnl|UG|Ta#S65703555	.	.	.	Guanine nucleotide exchange factor in Golgi transport N-terminal	gi|473792907|gb|EMS46365.1|Pattern formation protein EMB30 [Triticum urartu]	.	.	GO:0032012, GO:0005086, GO:0043547
Kiz_both_c108431_g1_i1	616	.	.	.	.	.	.	.	gnl|UG|Ta#S61757326	.	.	.	.	.	.	.	.
Kiz_both_c108437_g1_i1	323	Bradi1g58260.1	.	.	.	.	.	.	gnl|UG|Ta#S61832301	.	.	.	Leucine Rich Repeat	gi|475601819|gb|EMT24947.1|Putative LRR receptor-like serine/threonine-protein kinase [Aegilops tauschii]	.	.	GO:0016020, GO:0016021, GO:0016310, GO:0004672, GO:0016301, GO:0005524, GO:0006468
Kiz_both_c108443_g1_i1	328	.	.	.	.	.	.	.	.	.	.	.	Prenyltransferase and squalene oxidase repeat	gi|475395691|gb|EMT00739.1|Cycloartenol synthase [Aegilops tauschii]	.	.	GO:0016866, GO:0016853
Kiz_both_c108459_g1_i1	340	.	.	.	.	.	.	.	gnl|UG|Ta#S58860512	.	.	.	Peptidase M16 inactive domain	gi|669029722|emb|CDM84014.1|unnamed protein product [Triticum aestivum]	.	.	GO:0046872, GO:0003824, GO:0006508, GO:0004222
Kiz_both_c1085_g1_i1	1022	.	.	.	.	.	.	.	gnl|UG|Ta#S61669038	tr|M7Y675|M7Y675_TRIUA	.	.	Formyl transferase, C-terminal domain	gi|475527328|gb|EMT07438.1|Methionyl-tRNA formyltransferase [Aegilops tauschii]	map00970, map00670	.	GO:0003824, GO:0009058, GO:0071951, GO:0016740, GO:0016742, GO:0004479, GO:0006413
Kiz_DS_c108527_g1_i1	249	.	.	.	.	.	.	.	.	.	.	.	RNA recognition motif. (a.k.a. RRM, RBD, or RNP domain)	.	.	.	.
Kiz_CK_c10853_g1_i1	366	.	.	.	.	.	.	.	.	tr|T1MEX1|T1MEX1_TRIUA	.	.	.	gi|218191129|gb|EEC73556.1|hypothetical protein OsI_07986 [Oryza sativa Indica Group]	.	KOG1032, ENOG410XRQQ	GO:0009536
Kiz_both_c10854_g1_i1	259	Bradi1g69370.1	.	.	.	.	.	.	gnl|UG|Ta#S58894288	tr|W5E5C7|W5E5C7_WHEAT	.	.	Mitochondrial carrier protein	.	.	.	.
Kiz_CK_c108547_g1_i1	357	.	.	.	.	.	.	.	.	.	.	.	Leucine Rich repeats (2 copies)	gi|473942086|gb|EMS50366.1|Receptor-like protein 12 [Triticum urartu]	.	.	GO:0016020, GO:0016021
Kiz_both_c10855_g1_i2	572	.	.	.	AK362819	.	gi|39727502|gb|AJ610575.1|AJ610575	.	.	tr|W5EIS6|W5EIS6_WHEAT	.	.	Ribosomal protein L18e/L15	gi|475587987|gb|EMT20721.1|putative 50S ribosomal protein L15, chloroplastic [Aegilops tauschii]	.	.	GO:0003735, GO:0030529, GO:0009941, GO:0006354, GO:0015934, GO:0005840, GO:0006412, GO:0000311, GO:0005622
Kiz_both_c108561_g1_i1	292	.	.	.	.	.	.	.	.	.	.	.	Sodium/hydrogen exchanger family	gi|475511742|gb|EMT05423.1|Sodium/hydrogen exchanger 7 [Aegilops tauschii]	.	.	GO:0006812, GO:0055085, GO:0015299, GO:0015297, GO:0016020, GO:0016021, GO:1902600, GO:0006810
Kiz_both_c108562_g1_i1	271	.	.	.	.	.	.	.	gnl|UG|Ta#S61621189	.	.	.	S1 RNA binding domain	gi|473997722|gb|EMS52112.1|Elongation factor Ts [Triticum urartu]	.	.	GO:0003746, GO:0006414, GO:0006412, GO:0003676, GO:0005622
Kiz_CK_c108583_g1_i1	258	.	.	.	.	.	.	.	gnl|UG|Ta#S65718673	.	.	.	.	gi|473910529|gb|EMS49533.1|Putative disease resistance RPP13-like protein 1 [Triticum urartu]	.	.	GO:0043531
Kiz_CK_c10859_g1_i1	365	.	.	.	.	.	.	.	.	tr|M7ZJU4|M7ZJU4_TRIUA	.	.	.	.	.	.	.
Kiz_both_c108604_g1_i1	344	.	.	.	.	.	.	.	gnl|UG|Ta#S26023979	.	.	.	NB-ARC domain	gi|326519937|dbj|BAK03893.1|predicted protein [Hordeum vulgare subsp. vulgare]	.	.	GO:0043531
Kiz_CK_c10862_g1_i1	241	.	.	.	.	.	.	.	.	tr|M7ZP82|M7ZP82_TRIUA	.	.	.	gi|473929169|gb|EMS49889.1|Reticuline oxidase-like protein [Triticum urartu]	.	.	GO:0016491, GO:0050660, GO:0055114
Kiz_CK_c108622_g1_i1	242	.	.	.	.	.	.	.	gnl|UG|Ta#S65646776	.	.	.	.	.	.	.	.
Kiz_CK_c108628_g1_i1	255	.	.	.	.	.	.	.	gnl|UG|Ta#S61832101	.	.	.	.	.	.	.	.
Kiz_CK_c108642_g1_i1	277	.	.	.	.	.	.	.	gnl|UG|Ta#S65660808	.	.	.	PPR repeat	gi|326490870|dbj|BAJ90102.1|predicted protein [Hordeum vulgare subsp. vulgare]	.	.	GO:0008270
Kiz_both_c108643_g1_i1	323	.	.	.	.	.	.	.	.	.	.	.	PPR repeat	.	.	.	.
Kiz_CK_c108652_g1_i1	301	.	.	.	.	.	.	.	.	.	.	.	Leucine rich repeat	gi|474392154|gb|EMS65463.1|LRR receptor-like serine/threonine-protein kinase GSO1 [Triticum urartu]	.	.	GO:0016020, GO:0016021, GO:0016310, GO:0016301
Kiz_CK_c108653_g1_i1	309	.	.	.	.	.	.	.	.	.	.	.	NAC domain	gi|551546214|ref|XP_005761040.1|hypothetical protein EMIHUDRAFT_438269 [Emiliania huxleyi CCMP1516]	.	.	GO:0006351, GO:0006355
Kiz_both_c108658_g1_i1	327	.	.	.	.	.	.	.	.	.	.	.	TPR repeat	.	.	.	.
Kiz_CK_c108668_g1_i1	319	.	.	.	AK368922	.	.	.	.	.	.	.	.	.	.	.	.
Kiz_CK_c10867_g1_i1	805	.	.	.	.	.	.	.	.	tr|W5CMQ0|W5CMQ0_WHEAT	.	.	.	.	.	.	.
Kiz_both_c108695_g1_i1	470	.	.	.	.	.	.	.	gnl|UG|Ta#S65656709	.	.	.	gag-polypeptide of LTR copia-type	gi|31249714|gb|AAP46207.1|putative retrotransposon protein [Oryza sativa Japonica Group]	.	.	GO:0008270, GO:0046872, GO:0015074, GO:0003676
Kiz_both_c108697_g1_i1	285	.	.	.	.	.	.	.	gnl|UG|Ta#S61539580	.	.	.	PPR repeat family	gi|475544516|gb|EMT10346.1|Pentatricopeptide repeat-containing protein [Aegilops tauschii]	.	.	GO:0008270
Kiz_both_c108699_g1_i1	475	.	.	.	.	.	.	.	gnl|UG|Ta#S61789954	.	.	.	.	gi|474448428|gb|EMS68739.1|Serine/threonine-protein kinase SAPK4 [Triticum urartu]	.	.	GO:0000166, GO:0016310, GO:0004672, GO:0016301, GO:0004674, GO:0005524, GO:0006468
Kiz_DS_c1087_g1_i1	508	.	.	.	.	.	.	.	.	tr|A0A077S2Q7|A0A077S2Q7_WHEAT	.	.	.	gi|474394603|gb|EMS65596.1|Ubiquitin-like-specific protease 1D [Triticum urartu]	.	.	GO:0008233, GO:0006508, GO:0008234
Kiz_CK_c108700_g1_i1	494	.	.	.	.	.	.	.	.	.	.	.	Domain of unknown function (DUF4228)	.	.	.	.
Kiz_CK_c108726_g1_i1	471	.	.	.	.	.	.	.	.	.	.	.	AAA ATPase domain	gi|474299984|gb|EMS61605.1|Disease resistance protein RPH8A [Triticum urartu]	.	.	GO:0043531
Kiz_CK_c108732_g1_i1	423	.	.	.	.	.	.	.	gnl|UG|Ta#S58891650	.	.	.	Ankyrin repeats (many copies)	gi|669031895|emb|CDM87110.1|unnamed protein product [Triticum aestivum]	.	.	GO:0016020, GO:0016021
Kiz_both_c10874_g1_i1	754	.	.	.	.	.	.	.	.	tr|M7Z722|M7Z722_TRIUA	.	.	.	.	.	.	.
Kiz_CK_c108749_g1_i1	389	.	.	.	.	.	.	.	.	.	.	.	Glycosyl hydrolases family 16	.	.	.	.
Kiz_DS_c108763_g1_i1	376	.	.	.	.	.	gi|49603892|gb|AJ745218.1|AJ745218	.	.	.	.	.	Domain of unknown function	gi|475559760|gb|EMT13418.1|hypothetical protein F775_02592 [Aegilops tauschii]	.	.	GO:0016020, GO:0016021
Kiz_CK_c108778_g1_i1	301	.	.	.	.	.	.	.	gnl|UG|Ta#S61864489	.	.	.	Leucine Rich repeats (2 copies)	gi|473860604|gb|EMS47511.1|Disease resistance RPP13-like protein 4 [Triticum urartu]	.	.	GO:0043531
Kiz_both_c108780_g1_i1	253	.	.	.	.	.	.	.	.	.	.	.	.	gi|474205012|gb|EMS58669.1|DNA polymerase III subunit gamma/tau [Triticum urartu]	map00230, map00240	.	GO:0003677, GO:0006260, GO:0003887, GO:0009360, GO:0071897, GO:0005524
Kiz_CK_c108783_g1_i1	518	.	.	.	.	.	.	.	gnl|UG|Ta#S61516398	.	.	.	.	gi|404415275|gb|AFR67777.1|AP2 domain CBF protein [Triticum aestivum]	.	.	GO:0003677, GO:0003700, GO:0006351, GO:0006355, GO:0005634
Kiz_DS_c108790_g1_i1	244	.	.	.	.	.	.	.	.	.	.	.	Leucine Rich repeats (2 copies)	gi|475624923|gb|EMT32790.1|Disease resistance protein RPM1 [Aegilops tauschii]	.	.	GO:0043531
Kiz_both_c108795_g1_i1	340	.	.	.	.	.	.	.	.	.	.	.	Aldo/keto reductase family	.	.	.	.
Kiz_CK_c1088_g1_i1	475	.	.	.	.	.	.	.	.	.	.	.	Leucine Rich repeats (2 copies)	gi|669031839|emb|CDM87026.1|unnamed protein product [Triticum aestivum]	.	.	GO:0016020, GO:0016021, GO:0043531
Kiz_CK_c10880_g1_i1	386	.	.	.	.	.	.	.	.	.	.	.	Leucine Rich repeats (2 copies)	gi|473901565|gb|EMS49188.1|Disease resistance protein RPM1 [Triticum urartu]	.	.	GO:0043531
Kiz_both_c108820_g1_i1	370	Bradi1g30520.1	.	.	AK369346	.	.	.	gnl|UG|Ta#S61637781	.	.	.	.	gi|474373911|gb|EMS64075.1|Sucrose-phosphate synthase 1 [Triticum urartu]	map00500	.	GO:0016157, GO:0005985
Kiz_both_c108829_g1_i1	310	.	.	.	.	.	.	.	gnl|UG|Ta#S65683877	.	.	.	.	.	.	.	.
Kiz_CK_c108830_g1_i1	309	.	.	.	.	.	.	.	.	.	.	.	.	gi|475548115|gb|EMT11006.1|Rho GTPase-activating protein 22 [Aegilops tauschii]	.	.	GO:0007165
Kiz_DS_c108838_g1_i1	668	.	.	.	.	.	.	.	gnl|UG|Ta#S32598302	.	.	.	.	.	.	.	.
Kiz_CK_c108857_g1_i1	503	.	.	.	.	.	.	.	.	.	.	.	Domain of unknown function (DUF4413)	.	.	.	.
Kiz_both_c108863_g1_i1	406	.	.	.	.	.	.	.	.	.	.	.	BTB/POZ domain	.	.	.	.
Kiz_CK_c108919_g1_i1	431	.	.	.	AK360162	.	.	.	.	.	.	.	FAR1 DNA-binding domain	gi|326506660|dbj|BAJ91371.1|predicted protein [Hordeum vulgare subsp. vulgare]	.	.	GO:0008270, GO:0006355
Kiz_DS_c108920_g1_i1	251	.	.	.	.	.	.	.	gnl|UG|Ta#S61531251	.	.	.	.	gi|475578857|gb|EMT18203.1|S-locus-specific glycoprotein BS29-2 [Aegilops tauschii]	.	.	GO:0000166, GO:0048544, GO:0004672, GO:0005524, GO:0006468
Kiz_both_c108927_g1_i1	256	.	.	.	.	.	.	.	gnl|UG|Ta#S61777635	.	.	.	.	.	.	.	.
Kiz_CK_c108933_g1_i1	355	.	.	.	.	.	.	.	.	.	.	.	NB-ARC domain	gi|2792210|gb|AAB96980.1|NBS-LRR type resistance protein, partial [Hordeum vulgare subsp. vulgare]	.	.	GO:0043531
Kiz_CK_c108951_g1_i1	433	.	.	.	.	.	.	.	.	.	.	.	gag-polypeptide of LTR copia-type	.	.	.	.
Kiz_both_c108962_g1_i1	281	.	.	.	.	.	.	.	gnl|UG|Ta#S61648528	.	.	.	.	.	.	.	.
Kiz_CK_c108967_g1_i1	664	Bradi5g12070.1	.	.	AK367467	.	.	.	gnl|UG|Ta#S65685989	.	.	.	.	gi|326498485|dbj|BAJ98670.1|predicted protein [Hordeum vulgare subsp. vulgare]	.	.	GO:0022891, GO:0055085, GO:0016020, GO:0016021, GO:0022857, GO:0006810, GO:0005215
Kiz_DS_c10897_g1_i1	352	.	.	.	.	.	.	.	.	tr|A0A077RY29|A0A077RY29_WHEAT	.	.	.	gi|326523367|dbj|BAJ88724.1|predicted protein [Hordeum vulgare subsp. vulgare]	.	.	GO:0055085, GO:0016020, GO:0016021, GO:0006810
Kiz_both_c108980_g1_i1	365	.	.	.	.	.	.	.	gnl|UG|Ta#S61828421	.	.	.	.	gi|475575527|gb|EMT17293.1|U-box domain-containing protein 9 [Aegilops tauschii]	.	.	GO:0016567, GO:0004842
Kiz_DS_c108985_g1_i1	457	.	.	.	.	.	.	.	gnl|UG|Ta#S65667028	.	.	.	PPR repeat	gi|475572565|gb|EMT16538.1|hypothetical protein F775_08209 [Aegilops tauschii]	.	.	GO:0008270
Kiz_both_c108987_g1_i1	437	.	.	.	.	.	.	.	.	.	.	.	PPR repeat	gi|475595269|gb|EMT22979.1|hypothetical protein F775_14271 [Aegilops tauschii]	.	.	GO:0016788
Kiz_DS_c10900_g1_i1	1088	.	.	.	.	.	.	.	gnl|UG|Ta#S65707368	.	.	.	.	.	.	.	.
Kiz_CK_c109021_g1_i1	315	.	.	.	.	.	.	.	gnl|UG|Ta#S61788872	.	.	.	.	.	.	.	.
Kiz_DS_c109055_g1_i1	241	.	.	Os04t0185600-00	.	.	.	.	.	.	PHT15_ORYSJ	PHT15_ORYSJ	.	gi|12744952|gb|AAK06857.1|phosphate transporter, partial [Oryza rufipogon]	.	.	GO:0055085, GO:0016020, GO:0016021, GO:0022857, GO:0006810, GO:0005215
Kiz_CK_c10906_g1_i1	422	.	.	.	.	.	.	.	gnl|UG|Ta#S61810237	tr|W5G5L8|W5G5L8_WHEAT	.	.	.	gi|326517527|dbj|BAK03682.1|predicted protein [Hordeum vulgare subsp. vulgare]	.	.	GO:0006281, GO:0003677, GO:0006260, GO:0006310, GO:0005634, GO:0003676
Kiz_CK_c109076_g1_i1	557	.	.	.	.	.	.	.	.	.	.	.	NB-ARC domain	gi|475593838|gb|EMT22508.1|Putative disease resistance RPP13-like protein 1 [Aegilops tauschii]	.	.	GO:0043531
Kiz_CK_c109077_g1_i1	309	.	.	.	.	.	.	.	.	.	.	.	ZIP Zinc transporter	gi|475625920|gb|EMT33129.1|Zinc transporter 5 [Aegilops tauschii]	.	.	GO:0055085, GO:0046873, GO:0016020, GO:0016021, GO:0030001, GO:0005385, GO:0071577, GO:0006810, GO:0006811
Kiz_both_c109106_g1_i1	281	.	.	.	.	.	.	.	gnl|UG|Ta#S61737195	.	.	.	.	gi|474261842|gb|EMS60551.1|Disease resistance protein RPM1 [Triticum urartu]	.	.	GO:0043531
Kiz_CK_c109114_g1_i1	406	.	.	.	.	.	.	.	gnl|UG|Ta#S61779630	.	.	.	.	gi|473942625|gb|EMS50422.1|Kinesin-4 [Triticum urartu]	map00230, map00730	.	GO:0003777, GO:0000166, GO:0005739, GO:0008017, GO:0009060, GO:0005524, GO:0009845, GO:0007018
Kiz_both_c109136_g1_i1	526	.	.	.	.	.	.	.	.	.	.	.	Protein kinase domain	gi|475515510|gb|EMT05864.1|Lectin-domain containing receptor kinase A4.2 [Aegilops tauschii]	.	.	GO:0000166, GO:0016020, GO:0016021, GO:0016310, GO:0004672, GO:0016301, GO:0030246, GO:0004674, GO:0005524, GO:0006468
Kiz_DS_c109138_g1_i1	418	.	.	.	.	.	.	.	gnl|UG|Ta#S65682330	.	.	.	.	.	.	.	.
Kiz_DS_c109151_g1_i1	324	.	.	.	.	.	.	.	.	.	.	.	PPR repeat family	.	.	.	.
Kiz_CK_c109158_g1_i1	376	.	.	.	.	.	.	.	.	.	.	.	Diacylglycerol kinase catalytic domain	.	.	.	.
Kiz_both_c109173_g1_i1	372	.	.	.	.	.	.	.	gnl|UG|Ta#S22371676	.	.	.	Protein of unknown function, DUF393	gi|475548469|gb|EMT11084.1|hypothetical protein F775_17921 [Aegilops tauschii]	.	.	GO:0010287
Kiz_CK_c109174_g1_i1	331	.	.	.	.	.	.	.	.	.	.	.	Hemerythrin HHE cation binding domain	.	.	.	.
Kiz_CK_c109177_g1_i1	255	.	.	.	.	.	.	.	gnl|UG|Ta#S61775859	.	.	.	.	gi|475596180|gb|EMT23289.1|Lupus brain antigen 1-like protein [Aegilops tauschii]	.	.	GO:0005524
Kiz_DS_c109194_g1_i1	385	.	.	.	.	.	.	.	gnl|UG|Ta#S61786374	.	.	.	MuDR family transposase	.	.	.	.
Kiz_both_c1092_g1_i1	1617	.	.	.	.	.	gi|39727307|gb|AJ610380.1|AJ610380	.	.	tr|W5EUA8|W5EUA8_WHEAT	.	.	.	.	.	.	.
Kiz_CK_c109204_g1_i1	248	.	.	.	.	.	.	.	.	.	.	.	Protein kinase domain	gi|829101640|ref|XP_001008201.3|kinase domain protein [Tetrahymena thermophila SB210]	.	.	GO:0000166, GO:0005737, GO:0005516, GO:0016310, GO:0016301, GO:0018105, GO:0035556, GO:0046777, GO:0009931, GO:0004683, GO:0004672, GO:0004674, GO:0005524, GO:0005634, GO:0006468
Kiz_CK_c109257_g1_i1	255	.	.	.	.	.	.	.	gnl|UG|Ta#S65655829	.	.	.	.	.	.	.	.
Kiz_CK_c10926_g1_i1	357	.	.	.	.	.	.	.	gnl|UG|Ta#S61710603	tr|W5HJJ4|W5HJJ4_WHEAT	.	.	Peroxidase	gi|475591852|gb|EMT21900.1|Peroxidase 55 [Aegilops tauschii]	map00940	.	GO:0006979, GO:0004601, GO:0016491, GO:0046872, GO:0020037, GO:0055114, GO:0098869, GO:0005576, GO:0042744
Kiz_both_c109293_g1_i1	290	.	.	.	.	.	.	.	gnl|UG|Ta#S52543125	.	.	.	.	.	.	.	.
Kiz_both_c10930_g1_i1	1648	.	.	.	.	.	.	.	gnl|UG|Ta#S61706685	.	.	.	.	.	.	.	.
Kiz_CK_c109303_g1_i1	262	Bradi3g17310.1	Sb07g005307.1	Os08t0190100-01	.	.	.	.	.	.	GL811_ORYSJ	GL811_ORYSJ	Cupin	gi|736543804|gb|AJA71637.1|germin-like protein [Triticum aestivum]	.	.	GO:0046872, GO:0030145, GO:0005576, GO:0045735
Kiz_both_c109306_g1_i1	633	.	.	.	AK360783	.	.	.	.	.	.	.	.	.	.	.	.
Kiz_both_c109312_g1_i1	249	.	.	.	.	.	.	.	.	.	.	.	.	gi|475550894|gb|EMT11545.1|Midasin [Aegilops tauschii]	map00230, map00730	.	GO:0000166, GO:0000027, GO:0005524, GO:0005634, GO:0016887
Kiz_CK_c109330_g1_i1	288	.	.	.	.	.	.	.	gnl|UG|Ta#S16242525	.	.	.	.	.	.	.	.
Kiz_CK_c109337_g1_i1	527	.	.	.	.	.	.	.	.	.	.	.	Ribosomal protein L3	gi|470459157|ref|XP_004341325.1|ribosomal protein L3, putative [Acanthamoeba castellanii str. Neff]	.	.	GO:0003735, GO:0030529, GO:0005840, GO:0006412, GO:0005622
Kiz_both_c109345_g1_i1	268	.	.	.	.	.	.	.	gnl|UG|Ta#S16216847	.	.	.	.	.	.	.	.
Kiz_both_c109348_g1_i1	356	.	.	.	.	.	.	.	gnl|UG|Ta#S65696245	.	.	.	.	gi|474420544|gb|EMS67520.1|DNA topoisomerase 6 subunit A [Triticum urartu]	.	.	GO:0003743, GO:0003677, GO:0003824, GO:0000737, GO:0005694, GO:0005524, GO:0016853, GO:0006413, GO:0006259
Kiz_CK_c109372_g1_i1	399	.	.	.	.	.	gi|49603716|gb|AJ717134.1|AJ717134	.	.	.	.	.	Exo70 exocyst complex subunit	gi|475591292|gb|EMT21710.1|hypothetical protein F775_22139 [Aegilops tauschii]	.	.	GO:0000145, GO:0006887
Kiz_DS_c109395_g1_i1	408	.	.	.	.	.	.	.	.	.	.	.	Protein of unknown function, DUF594	gi|475601277|gb|EMT24768.1|hypothetical protein F775_06098 [Aegilops tauschii]	.	.	GO:0016020, GO:0016021
Kiz_DS_c109417_g1_i1	374	.	.	.	.	.	.	.	gnl|UG|Ta#S61813198	.	.	.	Plant protein of unknown function	gi|475354847|gb|EMT00445.1|hypothetical protein F775_02655 [Aegilops tauschii]	.	.	GO:0016020, GO:0016021
Kiz_CK_c109434_g1_i1	368	.	.	.	.	.	.	.	.	.	.	.	.	gi|474414253|gb|EMS67055.1|Germin-like protein 8-9 [Triticum urartu]	.	.	GO:0046872, GO:0030145, GO:0005576, GO:0045735
Kiz_DS_c109437_g1_i1	369	.	.	.	.	.	.	.	gnl|UG|Ta#S61811478	.	.	.	.	gi|669027517|emb|CDM80943.1|unnamed protein product [Triticum aestivum]	.	.	GO:0000166, GO:0004672, GO:0030247, GO:0005524, GO:0006468
Kiz_both_c109443_g1_i1	452	.	.	.	.	.	gi|39726619|gb|AJ609692.1|AJ609692	.	.	.	.	.	.	gi|326526501|dbj|BAJ97267.1|predicted protein [Hordeum vulgare subsp. vulgare]	.	.	GO:0016020, GO:0016021
Kiz_CK_c109454_g1_i1	326	.	.	.	.	.	.	.	.	.	.	.	Elongation factor Tu GTP binding domain	gi|146448840|gb|ABQ41399.1|elongation factor 1A, partial [Ceratiomyxa fruticulosa]	map00230, map00730	.	GO:0005525, GO:0000166, GO:0005737, GO:0003746, GO:0003924, GO:0006414
Kiz_DS_c109460_g1_i1	254	.	.	.	.	.	.	.	gnl|UG|Ta#S16245589	.	.	.	Skp1 family, tetramerisation domain	gi|474403505|gb|EMS66287.1|SKP1-like protein 11 [Triticum urartu]	.	.	GO:0006511
Kiz_both_c109464_g1_i1	268	.	.	.	.	.	.	.	gnl|UG|Ta#S58886318	.	.	.	.	.	.	.	.
Kiz_CK_c109475_g1_i1	323	.	.	.	.	.	.	.	gnl|UG|Ta#S65699362	.	.	.	Leucine Rich repeats (2 copies)	gi|357153349|ref|XP_003576423.1|PREDICTED: probable LRR receptor-like serine/threonine-protein kinase At1g34110 [Brachypodium distachyon]	.	.	GO:0043531, GO:0004672, GO:0005524, GO:0006468
Kiz_both_c109479_g1_i1	412	.	.	.	.	.	.	.	gnl|UG|Ta#S61737273	.	.	.	Tyrosyl-DNA phosphodiesterase	gi|326521102|dbj|BAJ96754.1|predicted protein [Hordeum vulgare subsp. vulgare]	.	.	GO:0006281, GO:0008270, GO:0016818, GO:0008081, GO:0005634, GO:0003676
Kiz_CK_c10948_g1_i1	474	.	.	.	.	.	.	.	.	.	.	.	Cytidylyltransferase	gi|557764259|ref|XP_005181838.1|PREDICTED: ethanolamine-phosphate cytidylyltransferase isoform X2 [Musca domestica]	.	.	GO:0016779, GO:0003824, GO:0009058, GO:0016740
Kiz_both_c109482_g1_i1	284	Bradi1g64130.2	Sb01g037100.1	Os03t0315800-01	AK249382.1	.	gi|39730151|gb|AJ613224.1|AJ613224	.	gnl|UG|Ta#S58900763	.	.	.	S1 RNA binding domain	gi|149391139|gb|ABR25587.1|30S ribosomal protein S1, partial [Oryza sativa Indica Group]	.	ENOG410IJEZ, COG0539	GO:0005840, GO:0003676
Kiz_both_c109493_g1_i1	245	.	.	.	.	.	.	.	gnl|UG|Ta#S61789712	.	.	.	.	.	.	.	.
Kiz_both_c109494_g1_i1	377	.	.	.	.	.	.	.	gnl|UG|Ta#S61790088	.	.	.	HECT-domain (ubiquitin-transferase)	gi|669028673|emb|CDM82562.1|unnamed protein product [Triticum aestivum]	.	.	GO:0016874, GO:0004842, GO:0016567
Kiz_CK_c109513_g1_i1	250	.	.	.	.	.	.	.	gnl|UG|Ta#S65720988	.	.	.	.	gi|475559456|gb|EMT13340.1|Putative receptor protein kinase ZmPK1 [Aegilops tauschii]	.	.	GO:0000166, GO:0048544, GO:0016020, GO:0016021, GO:0016310, GO:0004672, GO:0016740, GO:0016301, GO:0004674, GO:0005524, GO:0006468
Kiz_both_c109523_g1_i1	250	.	.	.	.	.	.	.	gnl|UG|Ta#S52541312	.	.	.	Chalcone-flavanone isomerase	gi|475604557|gb|EMT25778.1|Chalcone--flavonone isomerase 1B-1 [Aegilops tauschii]	map00941	.	GO:0045430, GO:0016872, GO:0009813, GO:0016853
Kiz_CK_c109524_g1_i1	830	.	.	.	.	.	.	.	.	.	.	.	Domain of unknown function	gi|944066498|gb|KQK02089.1|hypothetical protein BRADI_3g60305 [Brachypodium distachyon]	.	.	GO:0016020, GO:0016021
Kiz_CK_c109545_g1_i1	296	.	.	.	.	.	.	.	.	.	.	.	NB-ARC domain	.	.	.	.
Kiz_CK_c109568_g1_i1	912	.	.	.	AK375651	.	.	.	gnl|UG|Ta#S61690309	.	.	.	Seed dormancy control	gi|326513212|dbj|BAK06846.1|predicted protein [Hordeum vulgare subsp. vulgare]	.	.	GO:0003700, GO:0006351, GO:0006355, GO:0043565
Kiz_both_c109615_g1_i1	371	.	.	.	.	.	.	.	.	.	.	.	Protein kinase domain	gi|475559565|gb|EMT13372.1|Putative cyclin-dependent kinase F-2 [Aegilops tauschii]	.	.	GO:0000166, GO:0016310, GO:0004672, GO:0016301, GO:0004674, GO:0005524, GO:0006468
Kiz_both_c10963_g1_i1	741	.	.	Os05t0445900-01	.	.	.	.	gnl|UG|Ta#S61596384	tr|W4ZPM1|W4ZPM1_WHEAT	.	.	HhH-GPD superfamily base excision DNA repair protein	gi|473794751|gb|EMS46483.1|Protein ROS1 [Triticum urartu]	.	.	GO:0006281, GO:0003824, GO:0006284, GO:0051539
Kiz_CK_c109632_g1_i1	553	.	.	.	.	.	.	.	gnl|UG|Ta#S61650112	.	.	.	.	.	.	.	.
Kiz_both_c109645_g1_i1	245	.	.	.	.	.	.	.	gnl|UG|Ta#S65690309	.	.	.	OPT oligopeptide transporter protein	gi|475600343|gb|EMT24509.1|Putative metal-nicotianamine transporter YSL12 [Aegilops tauschii]	.	.	GO:0055085, GO:0016020, GO:0016021
Kiz_both_c10966_g1_i1	1013	.	.	.	.	.	.	.	gnl|UG|Ta#S12908264	.	.	.	.	.	.	.	.
Kiz_DS_c10966_g1_i2	910	.	.	.	.	.	.	.	gnl|UG|Ta#S12908264	.	.	.	.	.	.	.	.
Kiz_CK_c109664_g1_i1	344	.	.	.	.	.	.	.	.	.	.	.	FHA domain	gi|475570578|gb|EMT16058.1|hypothetical protein F775_03880 [Aegilops tauschii]	.	.	GO:0003700, GO:0006355
Kiz_DS_c109689_g1_i1	497	.	.	.	.	.	.	.	gnl|UG|Ta#S52546745	.	.	.	.	gi|475538748|gb|EMT09297.1|hypothetical protein F775_18031 [Aegilops tauschii]	.	.	GO:0000023, GO:0009570, GO:0019252, GO:0003729, GO:0006397
Kiz_both_c109695_g1_i1	307	.	.	.	AK357630	.	.	.	gnl|UG|Ta#S52542317	.	KASC1_HORVU	KASC1_HORVU	Beta-ketoacyl synthase, N-terminal domain	gi|474363345|gb|EMS63377.1|3-oxoacyl-[acyl-carrier-protein] synthase I, chloroplastic [Triticum urartu]	.	.	GO:0008152, GO:0003824, GO:0016740
Kiz_both_c109697_g1_i1	403	.	.	.	AK374710	.	gi|39728009|gb|AJ611082.1|AJ611082	.	.	.	.	.	EF hand	gi|474146901|gb|EMS56778.1|Calcium-dependent protein kinase 32 [Triticum urartu]	.	.	GO:0005509, GO:0016310, GO:0004672, GO:0016301, GO:0005524, GO:0006468
Kiz_both_c1097_g1_i1	885	.	.	.	.	.	.	.	gnl|UG|Ta#S61708734	tr|W5E815|W5E815_WHEAT	.	.	UDP-glucoronosyl and UDP-glucosyl transferase	gi|326497175|dbj|BAK02172.1|predicted protein [Hordeum vulgare subsp. vulgare]	.	.	GO:0008152, GO:0016757, GO:0016758, GO:0016740
Kiz_CK_c109726_g1_i1	361	.	.	.	.	.	.	.	.	.	.	.	PMR5 N terminal Domain	gi|475390379|gb|EMT00707.1|hypothetical protein F775_16048 [Aegilops tauschii]	.	.	GO:0016020, GO:0016021
Kiz_both_c109740_g1_i1	389	.	.	.	.	.	gi|49603374|gb|AJ716792.1|AJ716792	.	.	.	.	.	.	.	.	.	.
Kiz_both_c109742_g1_i1	324	.	.	.	.	.	.	.	gnl|UG|Ta#S37933833	.	.	.	Leucine Rich repeats (2 copies)	gi|960451776|ref|XP_010227572.2|PREDICTED: probable LRR receptor-like serine/threonine-protein kinase At3g47570 [Brachypodium distachyon]	.	.	GO:0000166, GO:0016020, GO:0016021, GO:0016310, GO:0004672, GO:0016740, GO:0016301, GO:0004674, GO:0005524, GO:0006468
Kiz_both_c109746_g1_i1	251	.	.	.	.	.	gi|49603651|gb|AJ717069.1|AJ717069	.	gnl|UG|Ta#S65607466	.	.	.	.	gi|475576796|gb|EMT17640.1|Disease resistance protein RPM1 [Aegilops tauschii]	.	.	GO:0043531
Kiz_both_c10975_g1_i1	977	.	.	.	.	.	.	.	.	.	.	.	Domain of unknown function (DUF1719)	.	.	.	.
Kiz_both_c109750_g1_i1	1334	.	.	.	.	.	.	.	gnl|UG|Ta#S61692716	.	.	.	Protein kinase domain	gi|475614198|gb|EMT29005.1|Putative cysteine-rich receptor-like protein kinase 33 [Aegilops tauschii]	.	.	GO:0016310, GO:0004672, GO:0016301, GO:0005524, GO:0006468
Kiz_CK_c109755_g1_i1	386	.	.	.	.	.	.	.	gnl|UG|Ta#S16226735	.	.	.	.	gi|326510575|dbj|BAJ87504.1|predicted protein [Hordeum vulgare subsp. vulgare]	map00511	.	GO:0004560, GO:0005975
Kiz_both_c109770_g1_i1	346	.	.	.	.	.	.	.	gnl|UG|Ta#S32719013	.	.	.	SAM dependent carboxyl methyltransferase	gi|475582526|gb|EMT19155.1|Jasmonate O-methyltransferase [Aegilops tauschii]	.	.	GO:0008168, GO:0016740, GO:0032259
Kiz_both_c10980_g1_i1	617	.	.	.	.	.	.	.	.	.	.	.	PPR repeat family	.	.	.	.
Kiz_CK_c109803_g1_i1	447	.	.	.	.	.	.	.	gnl|UG|Ta#S61729966	.	.	.	.	gi|474313331|gb|EMS61985.1|hypothetical protein TRIUR3_01924 [Triticum urartu]	.	.	GO:0016020, GO:0016021, GO:0009506
Kiz_CK_c109808_g1_i1	374	.	.	.	.	.	.	.	.	.	.	.	PPR repeat	.	.	.	.
Kiz_CK_c10982_g1_i1	463	.	.	.	AK375428	.	.	.	.	tr|W5DU90|W5DU90_WHEAT	.	.	.	gi|326504664|dbj|BAK06623.1|predicted protein [Hordeum vulgare subsp. vulgare]	.	.	GO:0016787, GO:0046856
Kiz_both_c109823_g1_i1	320	Bradi4g25417.1	.	.	.	.	.	.	gnl|UG|Ta#S61782473	.	.	.	.	gi|944053758|gb|KQJ89396.1|hypothetical protein BRADI_4g25417 [Brachypodium distachyon]	.	ENOG410XS40, KOG2581	GO:0008541, GO:0006511
Kiz_both_c109834_g1_i1	316	.	.	.	.	.	.	.	.	.	.	.	Sulfotransferase domain	gi|475611264|gb|EMT28030.1|Flavonol sulfotransferase-like protein [Aegilops tauschii]	.	.	GO:0016740, GO:0008146
Kiz_CK_c109835_g1_i1	354	.	.	.	.	.	.	.	gnl|UG|Ta#S58908011	.	.	.	.	.	.	.	.
Kiz_both_c109838_g1_i1	325	.	.	.	.	.	.	.	.	.	.	.	Importin-beta N-terminal domain	gi|326496316|dbj|BAJ94620.1|predicted protein [Hordeum vulgare subsp. vulgare]	.	.	GO:0006913, GO:0008565, GO:0008536, GO:0005622, GO:0006886
Kiz_CK_c109860_g1_i1	278	.	.	.	.	.	.	.	gnl|UG|Ta#S17989066	.	.	.	Xylanase inhibitor C-terminal	gi|475571368|gb|EMT16228.1|Aspartic proteinase nepenthesin-1 [Aegilops tauschii]	.	.	GO:0004190, GO:0006508
Kiz_both_c10987_g1_i1	503	.	.	.	.	.	.	.	gnl|UG|Ta#S61801624	tr|T1NWM7|T1NWM7_TRIUA	.	.	PPR repeat family	.	.	.	.
Kiz_both_c109886_g1_i1	320	.	.	.	.	.	.	.	gnl|UG|Ta#S58863763	.	.	.	PPR repeat family	.	.	.	.
Kiz_both_c109892_g1_i1	261	.	.	.	AK366706	.	.	.	.	.	.	.	Leucine Rich Repeat	gi|326531810|dbj|BAJ97909.1|predicted protein, partial [Hordeum vulgare subsp. vulgare]	.	.	GO:0016020, GO:0016021, GO:0004672, GO:0005524, GO:0006468
Kiz_CK_c1099_g1_i1	704	.	.	.	.	.	.	.	.	tr|M8ASR5|M8ASR5_TRIUA	.	.	.	gi|669029047|emb|CDM83099.1|unnamed protein product [Triticum aestivum]	map00230, map00730	.	GO:0000166, GO:0003777, GO:0008017, GO:0005874, GO:0005524, GO:0007018
Kiz_both_c109919_g1_i1	347	.	.	.	.	.	.	.	.	.	.	.	Dehydrin	.	.	.	.
Kiz_CK_c109929_g1_i1	257	.	.	.	.	.	.	.	gnl|UG|Ta#S52544001	.	.	.	.	gi|326487276|dbj|BAJ89622.1|predicted protein [Hordeum vulgare subsp. vulgare]	.	.	GO:0003677, GO:0006355, GO:0005634
Kiz_both_c10997_g1_i2	505	.	.	.	.	.	.	.	gnl|UG|Ta#S61808645	.	.	.	.	gi|242092504|ref|XP_002436742.1|hypothetical protein SORBIDRAFT_10g007990 [Sorghum bicolor]	map00230, map00730	.	GO:0004386, GO:0005524
Kiz_DS_c110007_g1_i1	289	.	.	.	.	.	.	.	.	.	.	.	NB-ARC domain	gi|475571799|gb|EMT16347.1|Putative disease resistance protein RGA4 [Aegilops tauschii]	.	.	GO:0043531, GO:0004672, GO:0005524, GO:0006468
Kiz_CK_c110014_g1_i1	291	.	.	.	.	.	.	.	.	.	.	.	.	.	.	.	.
Kiz_DS_c110018_g1_i1	443	Bradi4g29070.1	.	.	.	.	.	.	.	.	.	.	.	gi|326500490|dbj|BAK06334.1|predicted protein [Hordeum vulgare subsp. vulgare]	.	.	GO:0045273, GO:0016491, GO:0005739, GO:0006099, GO:0009055, GO:0055114, GO:0051537, GO:0051536
Kiz_both_c110021_g1_i1	312	.	.	.	.	.	.	.	gnl|UG|Ta#S12900031	.	.	.	JAB1/Mov34/MPN/PAD-1 ubiquitin protease	.	.	.	.
Kiz_CK_c110029_g1_i1	442	.	.	.	.	.	.	.	.	.	.	.	Papain family cysteine protease	.	.	.	.
Kiz_both_c110033_g1_i1	299	.	.	.	.	.	.	.	.	.	.	.	Protein kinase domain	gi|475539266|gb|EMT09378.1|Serine/threonine-protein kinase fray2 [Aegilops tauschii]	.	.	GO:0016310, GO:0004672, GO:0016301, GO:0005524, GO:0006468
Kiz_both_c11004_g1_i1	261	.	.	.	.	.	.	.	.	tr|M7YDN0|M7YDN0_TRIUA	.	.	.	gi|473732191|gb|EMS45192.1|BTB/POZ and MATH domain-containing protein 2 [Triticum urartu]	.	.	GO:0006281, GO:0090305, GO:0003677, GO:0004518, GO:0004519, GO:0005622
Kiz_both_c110040_g1_i1	270	.	.	.	.	.	.	.	gnl|UG|Ta#S61760253	.	.	.	.	.	.	.	.
Kiz_both_c110050_g1_i1	310	.	.	.	.	.	.	.	.	.	.	.	PPR repeat family	gi|669030426|emb|CDM84948.1|unnamed protein product [Triticum aestivum]	.	.	GO:0005739, GO:0080156, GO:0009737
Kiz_both_c110059_g1_i1	335	.	.	.	.	.	.	.	gnl|UG|Ta#S65713463	.	.	.	.	gi|475529161|gb|EMT07735.1|hypothetical protein F775_18073 [Aegilops tauschii]	.	.	GO:0016020, GO:0016021
Kiz_CK_c110070_g1_i1	493	.	.	.	.	.	.	.	.	.	.	.	.	.	.	.	.
Kiz_both_c110076_g1_i1	358	.	.	.	.	.	.	.	gnl|UG|Ta#S61838820	.	.	.	.	gi|473727230|gb|EMS45059.1|putative galacturonosyltransferase 4 [Triticum urartu]	.	.	GO:0016757, GO:0047262, GO:0071555, GO:0045489, GO:0005794, GO:0016740, GO:0000139
Kiz_CK_c110092_g1_i1	263	.	.	.	AK368004	.	.	.	gnl|UG|Ta#S61809907	.	.	.	.	.	.	.	.
Kiz_CK_c110093_g1_i1	272	.	.	.	.	.	.	.	gnl|UG|Ta#S61539966	.	.	.	.	gi|573947530|ref|XP_006656088.1|PREDICTED: U-box domain-containing protein 6-like [Oryza brachyantha]	.	ENOG410XRTN, KOG0167	GO:0004842, GO:0016567
Kiz_CK_c110097_g1_i1	265	.	.	.	.	.	.	.	.	.	.	.	.	gi|947955923|ref|WP_056615872.1|hypothetical protein [Brevundimonas sp. Root1423]	.	.	GO:0005524
Kiz_CK_c110117_g1_i1	414	.	.	.	.	.	.	.	.	.	.	.	Peroxidase	gi|475489489|gb|EMT03431.1|Peroxidase 2 [Aegilops tauschii]	map00940	.	GO:0006979, GO:0004601, GO:0016491, GO:0046872, GO:0020037, GO:0055114, GO:0098869
Kiz_CK_c110132_g1_i1	373	.	.	.	.	.	.	.	gnl|UG|Ta#S61700598	.	.	.	FAD binding domain of DNA photolyase	gi|475566717|gb|EMT15093.1|Cryptochrome DASH, chloroplastic/mitochondrial [Aegilops tauschii]	.	.	GO:0006281, GO:0003913
Kiz_both_c11014_g1_i1	277	.	.	.	.	.	.	.	gnl|UG|Ta#S65675094	tr|M7ZET2|M7ZET2_TRIUA	.	.	DnaJ central domain	gi|473799809|gb|EMS46594.1|Chaperone protein DnaJ [Triticum urartu]	.	.	GO:0031072, GO:0009408, GO:0009507, GO:0046872, GO:0051082, GO:0005524, GO:0006457
Kiz_CK_c11017_g1_i1	428	.	.	.	.	.	.	.	.	tr|W5BIW0|W5BIW0_WHEAT	.	.	.	gi|475514064|gb|EMT05682.1|hypothetical protein F775_32886 [Aegilops tauschii]	.	.	GO:0032147, GO:0005819, GO:0060236, GO:0005874
Kiz_both_c110176_g1_i1	340	.	.	.	.	.	.	.	.	.	.	.	NB-ARC domain	gi|475565572|gb|EMT14824.1|Putative disease resistance RPP8-like protein 2 [Aegilops tauschii]	.	.	GO:0043531
Kiz_both_c110178_g1_i1	437	.	.	.	.	.	.	.	gnl|UG|Ta#S52542754	.	.	.	.	gi|473887575|gb|EMS48262.1|Anthocyanidin 5,3-O-glucosyltransferase [Triticum urartu]	.	.	GO:0008152, GO:0016757, GO:0016758, GO:0016740
Kiz_CK_c110201_g1_i1	433	.	.	.	.	.	.	.	.	.	.	.	Rhodanese-like domain	.	.	.	.
Kiz_CK_c110207_g1_i1	438	.	.	.	.	.	.	.	.	.	.	.	Domain of unknown function (DUF4220)	gi|960488250|ref|XP_014758513.1|PREDICTED: uncharacterized protein LOC100836368 [Brachypodium distachyon]	.	ENOG410ZQGU, KOG1873	GO:0016020, GO:0016021, GO:0036459, GO:0016579
Kiz_DS_c110211_g1_i1	256	.	.	.	.	.	.	.	gnl|UG|Ta#S61799900	.	.	.	mTERF	gi|473953580|gb|EMS50813.1|hypothetical protein TRIUR3_25861 [Triticum urartu]	.	.	GO:0005739, GO:0003690, GO:0006355
Kiz_both_c110218_g1_i1	337	.	.	.	.	.	.	.	gnl|UG|Ta#S65643242	.	.	.	.	.	.	.	.
Kiz_DS_c110255_g1_i1	273	Bradi3g10480.1	.	.	.	.	.	.	.	.	.	.	Protein kinase domain	gi|473950533|gb|EMS50681.1|Protein kinase G11A [Triticum urartu]	.	.	GO:0016310, GO:0004672, GO:0016301, GO:0005524, GO:0006468
Kiz_CK_c110258_g1_i1	290	.	.	.	.	.	.	.	gnl|UG|Ta#S61832301	.	.	.	Leucine rich repeat	gi|475601819|gb|EMT24947.1|Putative LRR receptor-like serine/threonine-protein kinase [Aegilops tauschii]	.	.	GO:0016020, GO:0016021, GO:0016310, GO:0004672, GO:0016301, GO:0005524, GO:0006468
Kiz_CK_c11026_g1_i1	248	.	.	.	.	.	.	.	.	tr|W5AVV5|W5AVV5_WHEAT	.	.	.	gi|514747678|ref|XP_004961426.1|PREDICTED: anthocyanidin 5,3-O-glucosyltransferase-like [Setaria italica]	.	COG1819, KOG1192	GO:0008152, GO:0016757, GO:0016758, GO:0016740
Kiz_DS_c110278_g1_i1	427	.	.	.	.	.	gi|39732402|gb|AJ615475.1|AJ615475	.	.	.	.	.	.	gi|475408621|gb|EMT00889.1|Lupus brain antigen 1-like protein [Aegilops tauschii]	.	.	GO:0005524
Kiz_CK_c110295_g1_i1	448	.	.	.	.	.	.	.	gnl|UG|Ta#S61809767	.	.	.	.	.	.	.	.
Kiz_both_c110298_g1_i1	298	Bradi4g16990.1	.	.	AK251116.1	.	gi|39727862|gb|AJ610935.1|AJ610935	.	gnl|UG|Ta#S61808161	.	XTH_WHEAT	XTH_WHEAT	Glycosyl hydrolases family 16	gi|1885310|emb|CAA62847.1|Endoxyloglucan transferase (EXT) [Hordeum vulgare subsp. vulgare]	.	.	GO:0048046, GO:0005618, GO:0071555, GO:0016762, GO:0016740, GO:0016787, GO:0016798, GO:0010411, GO:0008152, GO:0006073, GO:0005576, GO:0004553, GO:0042546, GO:0005975
Kiz_CK_c110341_g1_i1	458	.	.	.	.	.	.	.	.	.	.	.	AMP-binding enzyme	gi|475557873|gb|EMT12937.1|Acyl-CoA synthetase family member 2, mitochondrial [Aegilops tauschii]	.	.	GO:0008152, GO:0003824
Kiz_both_c110343_g1_i1	366	.	.	.	.	.	.	.	gnl|UG|Ta#S61832193	.	.	.	Nucleoporin autopeptidase	gi|326530586|dbj|BAJ97719.1|predicted protein [Hordeum vulgare subsp. vulgare]	.	.	GO:0005635, GO:0006406, GO:0009870, GO:0009733, GO:0005643, GO:0006810, GO:0031965, GO:0005634
Kiz_CK_c110362_g1_i1	319	.	.	.	AK366195	.	.	.	gnl|UG|Ta#S65613083	.	.	.	.	.	.	.	.
Kiz_both_c110390_g1_i1	262	.	.	.	.	.	.	.	.	.	.	.	PPR repeat family	.	.	.	.
Kiz_DS_c110399_g1_i1	453	.	.	.	.	.	gi|39729995|gb|AJ613068.1|AJ613068	.	gnl|UG|Ta#S61752937	.	.	.	.	.	.	.	.
Kiz_both_c110405_g1_i1	276	.	.	.	.	.	.	.	.	.	.	.	PPR repeat family	.	.	.	.
Kiz_CK_c110415_g1_i1	280	.	.	.	.	.	.	.	.	.	.	.	Phospholipase D Active site motif	gi|474065810|gb|EMS54108.1|Phospholipase D beta 1 [Triticum urartu]	.	.	GO:0003824
Kiz_both_c110441_g1_i1	289	.	.	.	.	.	.	.	gnl|UG|Ta#S65680751	.	.	.	.	.	.	.	.
Kiz_both_c110444_g1_i1	410	.	.	.	.	.	.	.	gnl|UG|Ta#S58885850	.	.	.	POT family	gi|326490077|dbj|BAJ94112.1|predicted protein [Hordeum vulgare subsp. vulgare]	.	.	GO:0016020, GO:0016021, GO:0006810, GO:0005215
Kiz_CK_c110445_g1_i1	242	.	.	.	.	.	.	.	.	.	.	.	NB-ARC domain	gi|475606748|gb|EMT26499.1|Putative disease resistance protein RGA4 [Aegilops tauschii]	.	.	GO:0043531
Kiz_both_c110458_g1_i1	559	.	.	.	.	.	.	.	gnl|UG|Ta#S65663472	.	.	.	.	gi|475520124|gb|EMT06438.1|Putative transporter arsB [Aegilops tauschii]	.	.	GO:0055085, GO:0016020, GO:0016021
Kiz_both_c11046_g1_i1	736	.	.	.	.	.	.	.	.	tr|W5DX25|W5DX25_WHEAT	.	.	.	.	.	.	.
Kiz_both_c110468_g1_i1	354	.	.	.	.	.	.	.	.	.	.	.	.	gi|475596013|gb|EMT23232.1|putative RuBisCO large subunit-binding protein subunit alpha, chloroplastic [Aegilops tauschii]	.	.	GO:0005737, GO:0009408, GO:0009220, GO:0009644, GO:0042542, GO:0042026, GO:0005524, GO:0034976, GO:0006457
Kiz_CK_c11048_g1_i1	487	.	.	.	.	.	.	.	gnl|UG|Ta#S61601938	tr|W5FT63|W5FT63_WHEAT	.	.	.	.	.	.	.
Kiz_both_c11048_g1_i2	611	.	.	.	.	.	.	.	gnl|UG|Ta#S61601938	tr|W5FT63|W5FT63_WHEAT	.	.	.	.	.	.	.
Kiz_CK_c110489_g1_i1	258	.	.	.	.	.	gi|11223995|gb|BF292931.1|BF292931	.	.	.	KAO1_HORVU	KAO1_HORVU	.	gi|326367362|gb|ADZ55287.1|ent-kaurene acid oxidase [Triticum aestivum]	.	.	GO:0005506, GO:0016705, GO:0016491, GO:0046872, GO:0020037, GO:0055114, GO:0004497
Kiz_CK_c11052_g1_i1	268	.	.	.	.	.	.	.	.	.	.	.	Protein kinase domain	gi|474201972|gb|EMS58530.1|Cysteine-rich receptor-like protein kinase 41 [Triticum urartu]	.	.	GO:0016310, GO:0004672, GO:0016301, GO:0005524, GO:0003676, GO:0006468
Kiz_both_c110527_g1_i1	433	Bradi3g59920.1	.	Os02t0736100-01	.	.	.	.	gnl|UG|Ta#S61830512	.	MP702_ORYSJ	MP702_ORYSJ	Myosin II heavy chain-like	gi|473987039|gb|EMS51736.1|hypothetical protein TRIUR3_31011 [Triticum urartu]	.	.	GO:0007010, GO:0008017
Kiz_both_c110528_g1_i1	289	.	.	.	.	.	.	.	.	.	.	.	Frigida-like protein	.	.	.	.
Kiz_both_c110530_g1_i1	312	.	.	.	AK368692	.	.	.	gnl|UG|Ta#S61572067	.	.	.	.	.	.	.	.
Kiz_both_c110544_g1_i1	304	.	.	.	.	.	.	.	.	.	.	.	Leucine Rich repeats (2 copies)	gi|475615320|gb|EMT29395.1|Disease resistance protein RGA2 [Aegilops tauschii]	.	.	GO:0043531
Kiz_both_c110552_g1_i1	263	.	.	.	.	.	.	.	gnl|UG|Ta#S52546655	.	.	.	Leucine Rich repeats (2 copies)	gi|473941975|gb|EMS50357.1|Leucine-rich repeat receptor protein kinase EXS [Triticum urartu]	.	.	GO:0016020, GO:0016021, GO:0016310, GO:0004672, GO:0016301, GO:0005524, GO:0006468
Kiz_CK_c110557_g1_i1	256	.	.	.	.	.	.	.	gnl|UG|Ta#S61768393	.	.	.	.	.	.	.	.
Kiz_CK_c110559_g1_i1	252	.	.	.	.	.	.	.	.	.	.	.	ATP synthase	gi|330846854|ref|XP_003295209.1|hypothetical protein DICPUDRAFT_160424 [Dictyostelium purpureum]	.	COG0224, KOG1531	GO:0045261, GO:0046961, GO:0046933, GO:0015986
Kiz_both_c110560_g1_i1	295	.	.	.	.	.	.	.	gnl|UG|Ta#S65668839	.	.	.	.	gi|475355466|gb|EMT00457.1|Putative methyltransferase TARBP1 [Aegilops tauschii]	.	.	GO:0001510, GO:0008173, GO:0003723, GO:0006396, GO:0016740, GO:0008168, GO:0032259
Kiz_CK_c110566_g1_i1	379	Bradi1g09615.1	Sb01g009130.1	Os03t0732100-01	AK363880	.	.	.	gnl|UG|Ta#S55450254	.	.	.	Associated with HOX	gi|944222872|gb|KQK87276.1|hypothetical protein SETIT_039082mg [Setaria italica]	.	KOG0773, ENOG410XPMQ	GO:0003677, GO:0006355, GO:0005634
Kiz_CK_c110568_g1_i1	246	.	.	.	.	.	.	.	.	.	.	.	Hsp90 protein	gi|954327216|gb|KRY05582.1|Heat shock protein 81-3 [Trichinella patagoniensis]	.	.	GO:0006950, GO:0051082, GO:0005524, GO:0006457
Kiz_DS_c110594_g1_i1	260	.	.	.	.	.	.	.	.	.	.	.	Ribosomal Proteins L2, C-terminal domain	gi|595899705|ref|XP_007213832.1|hypothetical protein PRUPE_ppa010183mg [Prunus persica]	.	.	GO:0003723, GO:0003735, GO:0015934, GO:0005840, GO:0006412, GO:0005622
Kiz_CK_c110599_g1_i1	332	.	.	.	.	.	.	.	gnl|UG|Ta#S61673738	.	.	.	.	gi|326519472|dbj|BAK00109.1|predicted protein [Hordeum vulgare subsp. vulgare]	.	.	GO:0016020, GO:0016021
Kiz_CK_c11060_g1_i1	434	.	.	.	.	.	.	.	gnl|UG|Ta#S61756676	tr|W5HTC8|W5HTC8_WHEAT	.	.	Trehalose-phosphatase	gi|475578191|gb|EMT18034.1|Trehalose-phosphate phosphatase [Aegilops tauschii]	map00500, map00627	.	GO:0003824, GO:0004805, GO:0016311, GO:0005992, GO:0016787
Kiz_both_c110638_g1_i1	292	.	.	.	.	.	.	.	gnl|UG|Ta#S61811466	.	.	.	.	gi|474380752|gb|EMS64530.1|Protein TRANSPARENT TESTA 12 [Triticum urartu]	.	.	GO:0055085, GO:0015297, GO:0016020, GO:0016021, GO:0006855, GO:0015238
Kiz_CK_c11065_g1_i1	1309	.	.	.	.	.	.	.	gnl|UG|Ta#S65719134	.	.	.	.	.	.	.	.
Kiz_both_c11065_g1_i2	1285	.	.	.	.	.	.	.	gnl|UG|Ta#S65719134	.	.	.	.	.	.	.	.
Kiz_DS_c110657_g1_i1	417	.	.	.	.	.	.	.	gnl|UG|Ta#S12964795	.	.	.	.	.	.	.	.
Kiz_CK_c110659_g1_i1	279	.	.	Os04t0555600-01	.	.	.	.	.	.	.	.	.	.	.	.	.
Kiz_CK_c110686_g1_i1	260	.	.	.	.	.	.	.	gnl|UG|Ta#S37853625	.	.	.	NB-ARC domain	.	.	.	.
Kiz_both_c1107_g1_i2	530	.	.	.	AK250289.1	.	.	.	gnl|UG|Ta#S58896333	tr|M8AUM7|M8AUM7_TRIUA	.	.	.	gi|474451585|gb|EMS68935.1|hypothetical protein TRIUR3_14240 [Triticum urartu]	.	.	GO:0055085, GO:0016020, GO:0034220, GO:0016021, GO:0006810, GO:0006811, GO:0005216
Kiz_both_c110735_g1_i1	308	.	.	.	.	.	.	.	gnl|UG|Ta#S61809573	.	.	.	.	gi|326532966|dbj|BAJ89328.1|predicted protein, partial [Hordeum vulgare subsp. vulgare]	.	.	GO:0016020, GO:0016021
Kiz_CK_c110745_g1_i1	340	.	.	.	.	.	.	.	.	.	.	.	Protein kinase domain	gi|475535009|gb|EMT08675.1|Cysteine-rich receptor-like protein kinase 8 [Aegilops tauschii]	.	.	GO:0000166, GO:0016310, GO:0004672, GO:0016301, GO:0005524, GO:0006468
Kiz_both_c110748_g1_i1	588	.	.	.	.	.	.	.	gnl|UG|Ta#S16252045	.	.	.	.	.	.	.	.
Kiz_both_c110759_g1_i1	333	.	.	.	.	.	.	.	gnl|UG|Ta#S52545444	.	.	.	.	gi|475473940|gb|EMT02509.1|hypothetical protein F775_19631 [Aegilops tauschii]	.	.	GO:0000166
Kiz_both_c11078_g1_i1	547	.	.	.	.	.	.	.	gnl|UG|Ta#S52543372	tr|W5GKN3|W5GKN3_WHEAT	.	.	.	.	.	.	.
Kiz_both_c110790_g1_i1	355	.	.	.	.	.	.	.	gnl|UG|Ta#S61799028	.	.	.	.	gi|475545708|gb|EMT10528.1|Putative inactive receptor kinase [Aegilops tauschii]	.	.	GO:0000166, GO:0016020, GO:0016021, GO:0016310, GO:0004672, GO:0016301, GO:0005524, GO:0006468
Kiz_CK_c110808_g1_i1	598	.	.	.	.	.	.	.	.	.	.	.	TPR repeat	.	.	.	.
Kiz_CK_c110822_g1_i1	258	.	.	.	.	.	.	.	.	.	.	.	Carbohydrate-binding protein of the ER	gi|475449202|gb|EMT01648.1|Putative LRR receptor-like serine/threonine-protein kinase [Aegilops tauschii]	.	.	GO:0016020, GO:0016021, GO:0016310, GO:0004672, GO:0016301, GO:0005524, GO:0006468
Kiz_both_c110832_g1_i1	289	.	.	.	.	.	.	.	.	.	.	.	PPR repeat	.	.	.	.
Kiz_both_c110844_g1_i1	292	.	.	.	AK365794	.	gi|39728646|gb|AJ611719.1|AJ611719	.	gnl|UG|Ta#S61861026	.	.	.	.	gi|326523973|dbj|BAJ96997.1|predicted protein [Hordeum vulgare subsp. vulgare]	.	.	GO:0003677, GO:0006355, GO:0008289, GO:0043565, GO:0005634
Kiz_CK_c110846_g1_i1	240	.	.	.	.	.	.	.	gnl|UG|Ta#S52544107	.	.	.	.	gi|20429011|emb|CAC79651.1|threonyl-tRNA synthetase, partial [Oryza sativa Japonica Group]	map00970	COG0441, KOG1637	GO:0006418, GO:0000166, GO:0005737, GO:0004812, GO:0004829, GO:0016874, GO:0043039, GO:0005524, GO:0016876, GO:0006435
Kiz_CK_c110857_g1_i1	284	.	.	.	.	.	.	.	.	.	.	.	Alpha/beta hydrolase family	gi|326490680|dbj|BAJ90007.1|predicted protein [Hordeum vulgare subsp. vulgare]	.	.	GO:0003824
Kiz_DS_c110878_g1_i1	266	Bradi4g25020.1	Sb05g003750.1	Os11t0158600-00	AK366536	.	.	.	.	.	.	.	Homeobox KN domain	gi|937937868|dbj|BAT12781.1|Os11g0158600 [Oryza sativa Japonica Group]	.	.	GO:0003677, GO:0006355, GO:0005634
Kiz_both_c110880_g1_i1	341	.	.	.	.	.	.	.	.	.	.	.	PPR repeat family	gi|475613632|gb|EMT28821.1|hypothetical protein F775_33038 [Aegilops tauschii]	.	.	GO:0016020, GO:0016021
Kiz_both_c110896_g1_i1	537	.	.	.	.	.	.	.	gnl|UG|Ta#S16200402	.	.	.	.	gi|326524748|dbj|BAK04310.1|predicted protein [Hordeum vulgare subsp. vulgare]	.	.	GO:0009733
Kiz_CK_c110910_g1_i1	303	.	.	.	.	.	.	.	.	.	.	.	PPR repeat	gi|326528911|dbj|BAJ97477.1|predicted protein [Hordeum vulgare subsp. vulgare]	.	.	GO:0000166, GO:0003676
Kiz_both_c110986_g1_i1	256	Bradi1g00460.1	.	.	.	.	.	.	gnl|UG|Ta#S65621826	.	.	.	ABC transporter	gi|475518543|gb|EMT06215.1|hypothetical protein F775_11814 [Aegilops tauschii]	map00230, map00730	.	GO:0005524, GO:0016887
Kiz_CK_c111020_g1_i1	345	.	.	.	.	.	.	.	.	.	.	.	Male sterility protein	gi|474054784|gb|EMS53770.1|Fatty acyl-CoA reductase 3 [Triticum urartu]	.	.	GO:0055114, GO:0080019
Kiz_both_c11104_g1_i1	302	.	.	.	.	.	.	.	.	tr|W5H4K7|W5H4K7_WHEAT	.	.	Nucleoporin Nup120/160	gi|721652802|ref|XP_010233798.1|PREDICTED: nuclear pore complex protein NUP160 [Brachypodium distachyon]	.	KOG4521, ENOG410YYM5	GO:0006913, GO:0005487, GO:0005643
Kiz_both_c111046_g1_i1	265	.	.	.	.	.	.	.	gnl|UG|Ta#S32567507	.	.	.	.	.	.	.	.
Kiz_CK_c111054_g1_i1	251	.	.	.	.	.	.	.	.	.	.	.	ZIP Zinc transporter	gi|95114386|gb|ABF55691.1|putative zinc transporter [Triticum aestivum]	.	.	GO:0055085, GO:0046873, GO:0016020, GO:0016021, GO:0030001
Kiz_CK_c111066_g1_i1	331	.	.	.	.	.	.	.	gnl|UG|Ta#S65601340	.	.	.	NB-ARC domain	gi|62511923|gb|AAX84523.1|powdery mildew resistance protein PM, partial [Triticum aestivum]	.	.	GO:0043531
Kiz_CK_c111067_g1_i1	530	.	.	.	.	.	.	.	.	.	.	.	NB-ARC domain	gi|125599455|gb|EAZ39031.1|hypothetical protein OsJ_23454 [Oryza sativa Japonica Group]	.	.	GO:0043531
Kiz_both_c111074_g1_i1	360	.	.	.	.	.	.	.	.	.	.	.	PPR repeat	gi|475599814|gb|EMT24335.1|hypothetical protein F775_21240 [Aegilops tauschii]	.	.	GO:0009507, GO:0009451
Kiz_CK_c11108_g1_i1	245	.	.	.	.	.	.	.	gnl|UG|Ta#S61840419	tr|W5B4N1|W5B4N1_WHEAT	.	.	.	gi|475497088|gb|EMT03969.1|hypothetical protein F775_22747 [Aegilops tauschii]	.	.	GO:0006281, GO:0003824, GO:0006284
Kiz_both_c111084_g1_i1	370	.	.	.	.	.	.	.	.	.	.	.	Exostosin family	gi|475522757|gb|EMT06807.1|hypothetical protein F775_52165 [Aegilops tauschii]	.	.	GO:0016020, GO:0016021
Kiz_CK_c111089_g1_i1	463	.	.	.	.	.	.	.	gnl|UG|Ta#S61829616	.	.	.	.	.	.	.	.
Kiz_CK_c111092_g1_i1	270	.	.	.	.	.	.	.	.	.	.	.	Leucine Rich Repeat	gi|475455128|gb|EMT01818.1|Putative LRR receptor-like serine/threonine-protein kinase [Aegilops tauschii]	.	.	GO:0016310, GO:0016301
Kiz_both_c111112_g1_i1	442	.	.	.	.	.	.	.	gnl|UG|Ta#S65680288	.	.	.	.	gi|474054307|gb|EMS53737.1|hypothetical protein TRIUR3_16128 [Triticum urartu]	.	.	GO:0046872, GO:0030001
Kiz_CK_c111115_g1_i1	292	.	.	.	.	.	.	.	.	.	.	.	Protein kinase domain	gi|475558851|gb|EMT13190.1|Wall-associated receptor kinase 3 [Aegilops tauschii]	.	.	GO:0000166, GO:0016310, GO:0004672, GO:0016301, GO:0005524, GO:0006468
Kiz_both_c111122_g1_i1	291	.	.	.	.	.	.	.	.	.	.	.	Glutathione S-transferase, C-terminal domain	gi|473886434|gb|EMS48151.1|putative glutamyl-tRNA synthetase, cytoplasmic [Triticum urartu]	map00970, map00860	.	GO:0006418, GO:0000166, GO:0005737, GO:0004812, GO:0004818, GO:0016874, GO:0043039, GO:0006412, GO:0005524, GO:0016876, GO:0006424
Kiz_CK_c111142_g1_i1	575	.	.	.	.	.	.	.	gnl|UG|Ta#S58892589	.	.	.	.	.	.	.	.
Kiz_both_c11115_g1_i1	292	Bradi1g04300.2	.	Os03t0811100-01	AK355646	.	.	.	.	tr|T1MNB3|T1MNB3_TRIUA	CHLD_ORYSJ	CHLD_ORYSJ	.	gi|326516390|dbj|BAJ92350.1|predicted protein [Hordeum vulgare subsp. vulgare]	.	.	GO:0000166, GO:0005524
Kiz_CK_c111158_g1_i1	424	.	.	.	.	.	.	.	gnl|UG|Ta#S65645784	.	.	.	.	.	.	.	.
Kiz_CK_c111161_g1_i1	303	.	.	.	.	.	.	.	gnl|UG|Ta#S52545705	.	.	.	Berberine and berberine like	gi|473944693|gb|EMS50470.1|Reticuline oxidase-like protein [Triticum urartu]	.	.	GO:0016614, GO:0050660, GO:0016491, GO:0003824, GO:0055114
Kiz_both_c111178_g1_i1	453	.	.	.	.	.	.	.	.	.	.	.	Plant organelle RNA recognition domain	.	.	.	.
Kiz_DS_c111202_g1_i1	250	.	.	.	.	.	.	.	.	.	.	.	60S ribosomal protein L4 C-terminal domain	gi|734340664|gb|KHN09469.1|60S ribosomal protein L4-1 [Glycine soja]	.	.	GO:0003735, GO:0005840, GO:0006412
Kiz_DS_c111242_g1_i1	454	.	.	.	.	.	.	.	.	.	.	.	Leucine Rich repeats (2 copies)	gi|475625792|gb|EMT33088.1|Putative LRR receptor-like serine/threonine-protein kinase [Aegilops tauschii]	.	.	GO:0000166, GO:0016020, GO:0016021, GO:0016310, GO:0004672, GO:0016740, GO:0016301, GO:0004674, GO:0005524, GO:0006468
Kiz_CK_c111273_g1_i1	243	.	.	.	.	.	.	.	gnl|UG|Ta#S65621990	.	.	.	.	gi|669028128|emb|CDM81813.1|unnamed protein product [Triticum aestivum]	.	.	GO:0003677, GO:0006351, GO:0006355, GO:0005634
Kiz_both_c111277_g1_i1	247	Bradi3g37840.2	.	.	.	.	.	.	gnl|UG|Ta#S61829275	.	.	.	DNA polymerase alpha/epsilon subunit B	gi|669028144|emb|CDM81836.1|unnamed protein product [Triticum aestivum]	map00230, map00240	.	GO:0003677, GO:0016779, GO:0006260, GO:0003887, GO:0006261, GO:0008622, GO:0016740, GO:0071897, GO:0005634
Kiz_CK_c11129_g1_i1	310	.	.	.	AK354614	.	.	.	.	tr|W5IAI0|W5IAI0_WHEAT	.	.	.	gi|301130795|gb|ADK62370.1|hexose carrier, partial [Triticum aestivum]	.	.	GO:0022891, GO:0055085, GO:0016020, GO:0016021, GO:0022857, GO:0006810, GO:0005215
Kiz_both_c111341_g1_i1	500	.	.	.	.	.	.	.	gnl|UG|Ta#S61827157	.	.	.	Aldo/keto reductase family	gi|326511255|dbj|BAJ87641.1|predicted protein [Hordeum vulgare subsp. vulgare]	.	.	GO:0016491, GO:0055114
Kiz_both_c111345_g1_i1	276	.	.	.	.	.	.	.	gnl|UG|Ta#S52545781	.	.	.	.	gi|326493228|dbj|BAJ85075.1|predicted protein [Hordeum vulgare subsp. vulgare]	map00260, map00950, map00960, map00350, map00410, map00360	.	GO:0016491, GO:0046872, GO:0048038, GO:0005507, GO:0008131, GO:0055114, GO:0009308
Kiz_CK_c11136_g1_i1	646	.	.	.	AK375326	.	.	.	.	tr|T1NBC4|T1NBC4_TRIUA	.	.	Carbohydrate-binding protein of the ER	gi|669027551|emb|CDM80998.1|unnamed protein product [Triticum aestivum]	.	.	GO:0005768, GO:0005802, GO:0016020, GO:0016021, GO:0005773, GO:0005794, GO:0005886
Kiz_DS_c11136_g1_i2	888	.	.	.	AK375326	.	.	.	.	tr|T1NBC4|T1NBC4_TRIUA	.	.	Carbohydrate-binding protein of the ER	gi|669027551|emb|CDM80998.1|unnamed protein product [Triticum aestivum]	.	.	GO:0005768, GO:0005802, GO:0016020, GO:0016021, GO:0005773, GO:0005794, GO:0005886
Kiz_CK_c111386_g1_i1	240	.	.	.	.	.	.	.	gnl|UG|Ta#S61828445	.	.	.	.	gi|473961253|gb|EMS51102.1|Peptidyl-prolyl cis-trans isomerase CYP37, chloroplastic [Triticum urartu]	.	.	GO:0003755, GO:0031977, GO:0009507, GO:0009535, GO:0009579, GO:0009534, GO:0000413, GO:0016853, GO:0006457
Kiz_both_c111388_g1_i1	331	.	.	.	.	.	.	.	gnl|UG|Ta#S61682445	.	.	.	PPR repeat	.	.	.	.
Kiz_both_c111398_g1_i1	468	.	.	.	AK373991	.	.	.	gnl|UG|Ta#S61831768	.	.	.	LisH	.	.	.	.
Kiz_both_c111433_g1_i1	379	.	.	.	.	.	.	.	.	.	.	.	Uncharacterised protein family (UPF0081)	gi|474435813|gb|EMS68157.1|Putative Holliday junction resolvase [Triticum urartu]	.	.	GO:0006364, GO:0006139, GO:0003676
Kiz_both_c111468_g1_i1	328	.	.	.	.	.	.	.	gnl|UG|Ta#S12996461	.	.	.	.	.	.	.	.
Kiz_DS_c111472_g1_i1	453	.	.	.	.	.	.	.	gnl|UG|Ta#S61700512	.	.	.	.	.	.	.	.
Kiz_CK_c111477_g1_i1	254	.	.	.	.	.	.	.	gnl|UG|Ta#S52541673	.	.	.	.	gi|326519602|dbj|BAK00174.1|predicted protein [Hordeum vulgare subsp. vulgare]	.	.	GO:0016740, GO:0008146
Kiz_both_c111484_g1_i1	307	.	.	.	.	.	.	.	gnl|UG|Ta#S65714086	.	.	.	.	gi|473910101|gb|EMS49500.1|Receptor-like protein kinase FERONIA [Triticum urartu]	.	.	GO:0000166, GO:0016310, GO:0004672, GO:0016301, GO:0004674, GO:0005524, GO:0006468
Kiz_both_c11149_g1_i1	450	.	.	.	.	.	.	.	.	tr|M8ADW5|M8ADW5_TRIUA	.	.	Protein of unknown function (DUF679)	gi|669030786|emb|CDM85446.1|unnamed protein product [Triticum aestivum]	.	.	GO:0016020, GO:0016021
Kiz_both_c111585_g1_i1	283	.	.	.	.	.	.	.	gnl|UG|Ta#S61732619	.	.	.	.	gi|474290805|gb|EMS61281.1|Disease resistance protein RPM1 [Triticum urartu]	.	.	GO:0043531
Kiz_CK_c111621_g1_i1	930	.	.	.	.	.	.	.	gnl|UG|Ta#S61564047	.	.	.	Glutathione S-transferase, N-terminal domain	gi|474377046|gb|EMS64257.1|putative glutathione S-transferase GSTU6 [Triticum urartu]	.	.	GO:0016740
Kiz_both_c111637_g1_i1	267	.	.	.	.	.	.	.	gnl|UG|Ta#S58866332	.	.	.	PPR repeat family	.	.	.	.
Kiz_both_c111639_g1_i1	345	.	.	.	.	.	.	.	.	.	.	.	Protein tyrosine kinase	gi|475612780|gb|EMT28522.1|Lectin-domain containing receptor kinase A4.2 [Aegilops tauschii]	.	.	GO:0000166, GO:0016020, GO:0016021, GO:0016310, GO:0004672, GO:0016301, GO:0030246, GO:0004674, GO:0005524, GO:0006468
Kiz_both_c111646_g1_i1	258	.	.	.	.	.	.	.	gnl|UG|Ta#S61772135	.	.	.	Exo70 exocyst complex subunit	gi|475600566|gb|EMT24575.1|Exocyst complex component 7 [Aegilops tauschii]	.	.	GO:0000145, GO:0006887
Kiz_CK_c11165_g1_i1	575	.	.	.	AK365291	.	.	.	.	.	.	.	C2 domain	gi|326517004|dbj|BAJ96494.1|predicted protein [Hordeum vulgare subsp. vulgare]	.	.	GO:0016020, GO:0016021
Kiz_both_c111652_g1_i1	436	.	.	.	.	.	.	.	gnl|UG|Ta#S37813682	.	.	.	.	gi|473808746|gb|EMS46755.1|2'-deoxymugineic-acid 2'-dioxygenase [Triticum urartu]	.	.	GO:0051213, GO:0046872, GO:0016491, GO:0055114
Kiz_CK_c11169_g1_i1	266	.	.	.	.	.	.	.	gnl|UG|Ta#S65638451	.	.	.	Putative S-adenosyl-L-methionine-dependent methyltransferase	gi|473993872|gb|EMS51988.1|putative methyltransferase PMT27 [Triticum urartu]	.	.	GO:0008168, GO:0016740, GO:0032259
Kiz_CK_c11169_g1_i2	318	.	.	.	AK374577	.	.	.	gnl|UG|Ta#S65638451	tr|M7YN76|M7YN76_TRIUA	.	.	Putative S-adenosyl-L-methionine-dependent methyltransferase	gi|473993872|gb|EMS51988.1|putative methyltransferase PMT27 [Triticum urartu]	.	.	GO:0008168, GO:0016740, GO:0032259
Kiz_DS_c111691_g1_i1	436	.	.	.	.	.	.	.	.	.	.	.	CPSF A subunit region	gi|669029174|emb|CDM83290.1|unnamed protein product [Triticum aestivum]	.	.	GO:0005634, GO:0003676
Kiz_DS_c1117_g1_i1	249	.	.	.	.	.	.	.	.	tr|W5BD18|W5BD18_WHEAT	.	.	.	gi|474432179|gb|EMS68051.1|hypothetical protein TRIUR3_09644 [Triticum urartu]	.	.	GO:0016020, GO:0016021, GO:0006810
Kiz_both_c111709_g1_i1	337	.	.	.	.	.	.	.	.	.	.	.	Plant protein of unknown function	gi|475599893|gb|EMT24356.1|hypothetical protein F775_22322 [Aegilops tauschii]	.	.	GO:0016020, GO:0016021
Kiz_CK_c11174_g1_i1	431	.	.	.	.	.	.	.	gnl|UG|Ta#S65604624	.	.	.	.	.	.	.	.
Kiz_CK_c11174_g2_i1	502	.	.	.	.	.	.	.	gnl|UG|Ta#S65604624	.	.	.	.	.	.	.	.
Kiz_CK_c111741_g1_i1	323	.	.	.	.	.	.	.	.	.	.	.	Phosphoribosyl transferase domain	gi|596288929|ref|XP_007226016.1|hypothetical protein PRUPE_ppa010396mg [Prunus persica]	map00230	.	GO:0005737, GO:0003999, GO:0006168, GO:0009116, GO:0016740
Kiz_CK_c111752_g1_i1	382	.	.	.	.	.	.	.	.	.	.	.	Leucine Rich repeats (2 copies)	gi|474392154|gb|EMS65463.1|LRR receptor-like serine/threonine-protein kinase GSO1 [Triticum urartu]	.	.	GO:0016020, GO:0016021, GO:0016310, GO:0016301
Kiz_CK_c111760_g1_i1	256	.	.	.	.	.	.	.	gnl|UG|Ta#S61779563	.	.	.	Sigma-70 region 3	gi|475531440|gb|EMT08077.1|RNA polymerase sigma factor rpoD [Aegilops tauschii]	.	.	GO:0003677, GO:0016987, GO:0003700, GO:0006352, GO:0006355
Kiz_CK_c111777_g1_i1	316	.	.	.	.	.	.	.	gnl|UG|Ta#S61620667	.	.	.	.	gi|475575094|gb|EMT17174.1|Putative E3 ubiquitin-protein ligase HERC1 [Aegilops tauschii]	.	.	GO:0046872, GO:0016874
Kiz_both_c111809_g1_i1	378	.	.	.	.	.	.	.	gnl|UG|Ta#S52546822	.	.	.	.	.	.	.	.
Kiz_both_c111818_g1_i1	348	.	.	.	.	.	.	.	.	.	.	.	Ribosomal protein S11	gi|595876042|ref|XP_007212200.1|hypothetical protein PRUPE_ppa012896mg [Prunus persica]	.	.	GO:0003735, GO:0030529, GO:0005840, GO:0006412
Kiz_both_c111821_g1_i1	346	.	.	.	.	.	.	.	gnl|UG|Ta#S61787146	.	.	.	Beta-lactamase superfamily domain	gi|475516840|gb|EMT06031.1|hypothetical protein F775_01826 [Aegilops tauschii]	.	.	GO:0009507, GO:0010264, GO:0010207
Kiz_both_c111841_g1_i1	363	.	.	.	.	.	.	.	.	.	.	.	XH domain	gi|473745291|gb|EMS45500.1|hypothetical protein TRIUR3_12203 [Triticum urartu]	.	.	GO:0031047
Kiz_CK_c111843_g1_i1	309	.	.	.	AK369485	.	.	.	.	.	.	.	.	gi|166863537|gb|ABZ01581.1|cellulose synthase-like CslF9 [Hordeum vulgare]	map00500	.	GO:0016757, GO:0016020, GO:0016021, GO:0016760, GO:0071555, GO:0030244, GO:0016740
Kiz_both_c111851_g1_i1	363	Bradi2g07076.1	.	Os01t0218700-01	AK360111	.	.	.	.	.	.	.	ABC transporter transmembrane region 2	.	.	.	.
Kiz_CK_c111861_g1_i1	262	.	.	.	.	.	.	.	gnl|UG|Ta#S65645784	.	.	.	.	.	.	.	.
Kiz_both_c111873_g1_i1	330	.	.	.	.	.	.	.	.	.	.	.	PPR repeat family	gi|475613632|gb|EMT28821.1|hypothetical protein F775_33038 [Aegilops tauschii]	.	.	GO:0016020, GO:0016021
Kiz_CK_c111882_g1_i1	289	.	.	.	.	.	.	.	.	.	.	.	Fanconi anemia group F protein (FANCF)	gi|475528782|gb|EMT07674.1|hypothetical protein F775_00616 [Aegilops tauschii]	.	.	GO:0003677, GO:0006661
Kiz_both_c111906_g1_i1	324	.	.	.	.	.	.	.	gnl|UG|Ta#S61766100	.	.	.	.	.	.	.	.
Kiz_CK_c111915_g1_i1	395	.	.	.	.	.	.	.	gnl|UG|Ta#S65662392	.	.	.	Domain of unknown function	gi|326517635|dbj|BAK03736.1|predicted protein, partial [Hordeum vulgare subsp. vulgare]	.	.	GO:0016020, GO:0016021
Kiz_CK_c111916_g1_i1	248	.	.	.	.	.	.	.	gnl|UG|Ta#S61827290	.	.	.	.	gi|474147744|gb|EMS56852.1|Disease resistance protein RPM1 [Triticum urartu]	.	.	GO:0043531
Kiz_CK_c11192_g1_i1	812	.	.	.	.	.	.	.	.	.	.	.	Oxysterol-binding protein	.	.	.	.
Kiz_both_c111926_g1_i1	312	.	.	.	.	.	gi|39726807|gb|AJ609880.1|AJ609880	.	gnl|UG|Ta#S61525811	.	.	.	.	gi|326498281|dbj|BAJ98568.1|predicted protein [Hordeum vulgare subsp. vulgare]	.	.	GO:0055085, GO:0016020, GO:0016021
Kiz_both_c111951_g1_i1	333	.	.	.	.	.	.	.	gnl|UG|Ta#S52543878	.	.	.	.	gi|326534370|dbj|BAJ89535.1|predicted protein [Hordeum vulgare subsp. vulgare]	.	.	GO:0000166, GO:0016020, GO:0016021, GO:0016310, GO:0016740, GO:0004672, GO:0016301, GO:0004674, GO:0005524, GO:0006468
Kiz_both_c111960_g1_i1	454	.	.	.	.	.	.	.	gnl|UG|Ta#S61838931	.	.	.	RNA dependent RNA polymerase	gi|669028378|emb|CDM82152.1|unnamed protein product [Triticum aestivum]	.	.	GO:0003968, GO:0001172
Kiz_both_c111980_g1_i1	398	.	.	.	.	.	.	.	.	.	.	.	PRC-barrel domain	gi|475469617|gb|EMT02323.1|Ribosome maturation factor rimM [Aegilops tauschii]	.	.	GO:0008152, GO:0000023, GO:0043085, GO:0009507, GO:0019252, GO:0043022, GO:0051607, GO:0006364, GO:0010267, GO:0005840, GO:0070569
Kiz_CK_c111981_g1_i1	272	.	.	.	.	.	.	.	.	.	.	.	Cytochrome P450	gi|474105520|gb|EMS55415.1|Cytochrome P450 76C1 [Triticum urartu]	.	.	GO:0005506, GO:0016705, GO:0016491, GO:0046872, GO:0020037, GO:0055114, GO:0004497
Kiz_CK_c112001_g1_i1	280	.	.	.	.	.	.	.	.	.	.	.	Phosphofructokinase	gi|330799846|ref|XP_003287952.1|hypothetical protein DICPUDRAFT_55132 [Dictyostelium purpureum]	map00680, map00051, map00030, map00052, map01130, map00010	KOG2440, COG0205	GO:0000166, GO:0005737, GO:0006096, GO:0061615, GO:0016310, GO:0016740, GO:0006002, GO:0016301, GO:0003872, GO:0005524
Kiz_both_c112011_g1_i1	249	.	.	.	.	.	.	.	gnl|UG|Ta#S58851933	.	.	.	.	.	.	.	.
Kiz_both_c112019_g1_i1	324	.	.	.	.	.	.	.	.	.	.	.	RNA recognition motif. (a.k.a. RRM, RBD, or RNP domain)	.	.	.	.
Kiz_both_c112029_g1_i1	498	.	.	.	.	.	.	.	.	.	.	.	Aluminium induced protein	.	.	.	.
Kiz_CK_c112036_g1_i1	266	.	.	.	.	.	.	.	.	.	.	.	Enoyl-(Acyl carrier protein) reductase	gi|326497009|dbj|BAK02089.1|predicted protein, partial [Hordeum vulgare subsp. vulgare]	.	.	GO:0016491, GO:0055114
Kiz_CK_c11206_g1_i1	1056	.	.	.	.	.	.	.	.	tr|W5EDH3|W5EDH3_WHEAT	.	.	UDP-glucoronosyl and UDP-glucosyl transferase	gi|474136979|gb|EMS56390.1|Hydroquinone glucosyltransferase [Triticum urartu]	.	.	GO:0008152, GO:0016758, GO:0016740
Kiz_CK_c112061_g1_i1	463	.	.	.	.	.	.	.	.	.	.	.	.	gi|475605266|gb|EMT26013.1|hypothetical protein F775_01966 [Aegilops tauschii]	.	.	GO:0016020, GO:0016021
Kiz_CK_c11208_g1_i1	758	.	.	.	.	.	.	.	.	.	.	.	Phloem protein 2	.	.	.	.
Kiz_CK_c11208_g1_i2	657	.	.	.	.	.	.	.	.	.	.	.	Phloem protein 2	.	.	.	.
Kiz_both_c112081_g1_i1	365	.	.	.	.	.	.	.	gnl|UG|Ta#S65671384	.	.	.	.	gi|475551140|gb|EMT11589.1|hypothetical protein F775_00755 [Aegilops tauschii]	.	.	GO:0008381, GO:0016020, GO:0016021, GO:0034220
Kiz_both_c112087_g1_i1	284	.	.	.	.	.	.	.	.	.	.	.	Leucine Rich repeats (2 copies)	gi|326487490|dbj|BAJ89729.1|predicted protein [Hordeum vulgare subsp. vulgare]	.	.	GO:0016020, GO:0016021, GO:0004672, GO:0005524, GO:0006468
Kiz_CK_c112096_g1_i1	380	.	.	.	.	.	.	.	.	.	.	.	Adenosylmethionine decarboxylase	gi|47232488|emb|CAG28949.1|S-adenosylmethionine decarboxylase [Prunus persica]	map00330, map00270	.	GO:0008295, GO:0006597, GO:0004014
Kiz_both_c11210_g1_i1	827	.	.	.	.	.	.	.	gnl|UG|Ta#S61800616	tr|W5BBV5|W5BBV5_WHEAT	.	.	Exonuclease	gi|473910727|gb|EMS49551.1|Oligoribonuclease [Triticum urartu]	.	.	GO:0003676
Kiz_CK_c112105_g1_i1	245	.	.	.	.	.	.	.	gnl|UG|Ta#S65701670	.	.	.	.	gi|721634435|ref|XP_010230853.1|PREDICTED: crocetin glucosyltransferase, chloroplastic-like [Brachypodium distachyon]	.	COG1819, KOG1192	GO:0008152, GO:0016757, GO:0016758, GO:0080043, GO:0052696, GO:0080044, GO:0043231, GO:0016740, GO:0009813
Kiz_CK_c112112_g1_i1	244	.	.	.	.	.	.	.	.	.	.	.	Proteasome subunit	gi|470481827|ref|XP_004367445.1|20S proteasome alpha subunit F, putative [Acanthamoeba castellanii str. Neff]	.	.	GO:0005839, GO:0019773, GO:0004175, GO:0000502, GO:0004298, GO:0051603, GO:0006511, GO:0005634
Kiz_both_c112128_g1_i1	318	.	.	.	.	.	.	.	.	.	.	.	Leucine Rich Repeat	gi|475465958|gb|EMT02195.1|Putative LRR receptor-like serine/threonine-protein kinase [Aegilops tauschii]	.	.	GO:0016020, GO:0016021, GO:0016310, GO:0016301
Kiz_CK_c11215_g1_i1	320	.	.	.	.	.	.	.	.	.	.	.	Protein kinase domain	gi|944053956|gb|KQJ89594.1|hypothetical protein BRADI_4g26623, partial [Brachypodium distachyon]	.	.	GO:0000166, GO:0004672, GO:0004674, GO:0005524, GO:0006468
Kiz_both_c112153_g1_i1	358	.	.	.	.	.	.	.	.	.	.	.	Peptidase family M49	.	.	.	.
Kiz_CK_c112201_g1_i1	250	.	.	.	AK354686	.	.	.	gnl|UG|Ta#S65589591	.	.	.	.	gi|326495618|dbj|BAJ85905.1|predicted protein [Hordeum vulgare subsp. vulgare]	.	.	GO:0008270
Kiz_CK_c112203_g1_i1	311	Bradi1g60520.2	Sb01g033320.1	.	.	.	.	.	gnl|UG|Ta#S61830310	.	.	.	Protein phosphatase 2C	gi|293335379|ref|NP_001170543.1|putative protein phosphatase 2C family protein [Zea mays]	map04660, map04658, map00627	COG0631, KOG0698	GO:0004722, GO:0003824, GO:0006470
Kiz_both_c112254_g1_i1	297	.	.	.	.	.	.	.	gnl|UG|Ta#S61788397	.	.	.	.	.	.	.	.
Kiz_both_c112270_g1_i1	246	Bradi3g59790.1	.	.	.	.	.	.	gnl|UG|Ta#S58885250	.	.	.	.	gi|474097200|gb|EMS55120.1|DEAD-box ATP-dependent RNA helicase ISE2, chloroplastic [Triticum urartu]	map00230, map00730	.	GO:0004386, GO:0005524, GO:0016787, GO:0003676
Kiz_CK_c112282_g1_i1	318	.	.	.	.	.	.	.	.	.	.	.	Proteasome/cyclosome repeat	gi|384497971|gb|EIE88462.1|hypothetical protein RO3G_13173 [Rhizopus delemar RA 99-880]	.	.	GO:0050790, GO:0042176, GO:0030234, GO:0000502
Kiz_CK_c112306_g1_i1	246	.	.	.	.	.	.	.	gnl|UG|Ta#S61810100	.	.	.	Poly(A) polymerase predicted RNA binding domain	gi|475606220|gb|EMT26322.1|Poly(A) polymerase [Aegilops tauschii]	.	.	GO:0016779, GO:0003723, GO:0043631, GO:0031123, GO:0004652, GO:0005634
Kiz_both_c112322_g1_i1	291	.	.	.	.	.	.	.	.	.	.	.	PPR repeat family	.	.	.	.
Kiz_both_c112326_g1_i1	405	.	.	.	.	.	.	.	gnl|UG|Ta#S61798727	.	.	.	.	.	.	.	.
Kiz_CK_c11234_g1_i1	532	.	.	.	.	.	.	.	.	.	.	.	Ribosomal protein S17	.	.	.	.
Kiz_CK_c112353_g1_i1	299	.	.	.	.	.	.	.	gnl|UG|Ta#S61800311	.	.	.	.	.	.	.	.
Kiz_both_c112356_g1_i1	269	.	.	.	.	.	.	.	gnl|UG|Ta#S37875437	.	.	.	.	.	.	.	.
Kiz_both_c112379_g1_i1	259	.	.	.	.	.	.	.	.	.	.	.	Replication factor-A protein 1 N-terminal domain	gi|473939238|gb|EMS50239.1|hypothetical protein TRIUR3_17161 [Triticum urartu]	.	.	GO:0003677, GO:0006260, GO:0005634
Kiz_DS_c112417_g1_i1	274	.	.	.	.	.	.	.	gnl|UG|Ta#S61811086	.	.	.	DEAD/DEAH box helicase	gi|669029267|emb|CDM83421.1|unnamed protein product [Triticum aestivum]	map00230, map00730	.	GO:0000166, GO:0004386, GO:0016787, GO:0005524, GO:0003676
Kiz_both_c112418_g1_i1	298	.	.	.	.	.	.	.	.	.	.	.	Protein of unknown function, DUF594	gi|473895813|gb|EMS48977.1|hypothetical protein TRIUR3_12631 [Triticum urartu]	.	.	GO:0016020, GO:0016021
Kiz_both_c112423_g1_i1	256	.	.	.	.	.	.	.	gnl|UG|Ta#S32528167	.	.	.	short chain dehydrogenase	.	.	.	.
Kiz_both_c112433_g1_i1	310	.	.	.	AK360850	.	.	.	gnl|UG|Ta#S32536068	.	.	.	PPR repeat family	.	.	.	.
Kiz_both_c11245_g1_i1	376	.	.	.	AK373703	.	.	.	.	tr|W5FNK7|W5FNK7_WHEAT	.	.	NPH3 family	.	.	.	.
Kiz_CK_c112461_g1_i1	252	.	.	.	.	.	.	.	.	.	.	.	Elongation factor Tu GTP binding domain	gi|56156691|gb|AAV80402.1|elongation factor 1A [Arcyria denudata]	map00230, map00730	.	GO:0005525, GO:0000166, GO:0005737, GO:0003746, GO:0003924, GO:0006414
Kiz_both_c11247_g1_i1	563	.	.	.	.	.	.	.	.	tr|M7ZXV0|M7ZXV0_TRIUA	.	.	.	.	.	.	.
Kiz_CK_c112489_g1_i1	248	.	.	.	.	.	.	.	gnl|UG|Ta#S65710718	.	.	.	.	.	.	.	.
Kiz_both_c112491_g1_i1	270	.	.	.	.	.	.	.	.	.	.	.	SH2 domain	gi|693904799|dbj|BAP73560.1|transcription elongation factor SPT6 [Kluyveromyces marxianus]	.	.	GO:0003677, GO:0003746, GO:0032784, GO:0006139, GO:0006414, GO:0006357, GO:0003676
Kiz_both_c112501_g1_i1	292	.	.	.	.	.	.	.	gnl|UG|Ta#S37845074	.	.	.	Protein kinase domain	gi|218186062|gb|EEC68489.1|hypothetical protein OsI_36746 [Oryza sativa Indica Group]	.	ENOG410IHKA, COG0515, COG4886	GO:0016020, GO:0016021, GO:0004672, GO:0004674, GO:0005524, GO:0006468
Kiz_CK_c112517_g1_i1	273	.	.	.	.	.	.	.	gnl|UG|Ta#S61831629	.	.	.	.	.	.	.	.
Kiz_both_c112519_g1_i1	295	Bradi1g34070.1	.	.	.	.	.	.	gnl|UG|Ta#S61811880	.	.	.	chorismate binding enzyme	gi|115469750|ref|NP_001058474.1|Os06g0699700, partial [Oryza sativa Japonica Group]	.	.	GO:0009058, GO:0009396
Kiz_CK_c11253_g1_i1	244	.	Sb03g037760.1	.	.	.	.	.	.	.	ARF_VIGUN	ARF_VIGUN	ADP-ribosylation factor family	gi|565496000|ref|XP_006305639.1|hypothetical protein CARUB_v10010344mg, partial [Capsella rubella]	.	.	GO:0005525, GO:0000166, GO:0007264, GO:0005622
Kiz_both_c112531_g1_i1	355	.	.	.	.	.	.	.	gnl|UG|Ta#S37784505	.	.	.	DYW family of nucleic acid deaminases	gi|473882139|gb|EMS48015.1|hypothetical protein TRIUR3_15376 [Triticum urartu]	.	.	GO:0008270
Kiz_CK_c11254_g1_i1	286	.	.	.	.	.	.	.	gnl|UG|Ta#S61546663	tr|W5GPY0|W5GPY0_WHEAT	.	.	Leucine rich repeat N-terminal domain	gi|475563715|gb|EMT14344.1|LRR receptor-like serine/threonine-protein kinase GSO1 [Aegilops tauschii]	.	.	GO:0016020, GO:0016021, GO:0016310, GO:0016301
Kiz_CK_c11254_g1_i2	286	.	.	.	.	.	.	.	.	.	.	.	Leucine rich repeat N-terminal domain	gi|475563715|gb|EMT14344.1|LRR receptor-like serine/threonine-protein kinase GSO1 [Aegilops tauschii]	.	.	GO:0016020, GO:0016021, GO:0016310, GO:0016301
Kiz_both_c112553_g1_i1	279	.	.	.	.	.	.	.	.	.	.	.	Leucine Rich repeats (2 copies)	gi|475569904|gb|EMT15869.1|Putative LRR receptor-like serine/threonine-protein kinase [Aegilops tauschii]	.	.	GO:0016020, GO:0016021, GO:0016310, GO:0004672, GO:0016301, GO:0005524, GO:0006468
Kiz_both_c11256_g1_i1	306	.	.	.	.	.	.	.	.	tr|W5I7K0|W5I7K0_WHEAT	.	.	.	.	.	.	.
Kiz_CK_c112580_g1_i1	370	.	.	.	AK375710	.	.	.	.	.	.	.	Glycosyl hydrolase family 20 catalytic domain	gi|669030766|emb|CDM85418.1|unnamed protein product [Triticum aestivum]	map00520, map00604, map00603, map00531, map00511, map00513	.	GO:0008152, GO:0004563, GO:0004553, GO:0016787, GO:0016798, GO:0005975
Kiz_CK_c112587_g1_i1	259	.	.	.	AK372958	.	.	.	.	.	.	.	Transferase family	gi|326522054|dbj|BAK04155.1|predicted protein, partial [Hordeum vulgare subsp. vulgare]	.	.	GO:0016747
Kiz_CK_c112590_g1_i1	390	.	.	.	.	.	.	.	.	.	.	.	NB-ARC domain	gi|475591516|gb|EMT21773.1|Disease resistance protein RPM1 [Aegilops tauschii]	.	.	GO:0043531
Kiz_CK_c11260_g1_i1	533	.	.	.	.	.	.	.	.	tr|W5C9H3|W5C9H3_WHEAT	.	.	Peroxidase	gi|475527729|gb|EMT07518.1|Peroxidase 2 [Aegilops tauschii]	map00940	.	GO:0006979, GO:0004601, GO:0016491, GO:0046872, GO:0020037, GO:0055114, GO:0098869, GO:0005576, GO:0042744
Kiz_CK_c112616_g1_i1	271	.	.	.	.	.	.	.	.	.	.	.	Ribosomal protein L3	gi|198138918|gb|ACH81777.1|ribosomal protein L3 [Artemia franciscana]	.	.	GO:0003735, GO:0005840, GO:0006412, GO:0005622
Kiz_CK_c112635_g1_i1	254	.	.	.	.	.	.	.	.	.	.	.	Ribosomal protein L14p/L23e	gi|703081830|ref|XP_010091793.1|60S ribosomal protein L23 [Morus notabilis]	.	.	GO:0003735, GO:0030529, GO:0005840, GO:0006412
Kiz_DS_c112636_g1_i1	256	.	.	.	.	.	.	.	.	.	.	.	.	gi|475593907|gb|EMT22530.1|hypothetical protein F775_10484 [Aegilops tauschii]	.	.	GO:0090305, GO:0009507, GO:0008270, GO:0004519, GO:0016556
Kiz_both_c11264_g1_i1	545	.	.	.	.	.	.	.	gnl|UG|Ta#S61779775	tr|T1MYW1|T1MYW1_TRIUA	.	.	Exonuclease	gi|326522268|dbj|BAK07596.1|predicted protein [Hordeum vulgare subsp. vulgare]	.	.	GO:0003676
Kiz_CK_c11266_g1_i1	471	.	.	.	.	.	.	.	.	tr|M7ZS59|M7ZS59_TRIUA	.	.	Eukaryotic aspartyl protease	gi|474100239|gb|EMS55205.1|Aspartic proteinase oryzasin-1 [Triticum urartu]	.	.	GO:0004190, GO:0008233, GO:0006508, GO:0016787
Kiz_both_c112684_g1_i1	312	.	.	.	.	.	.	.	gnl|UG|Ta#S61864093	.	.	.	.	.	.	.	.
Kiz_CK_c112715_g1_i1	400	.	.	.	.	.	.	.	gnl|UG|Ta#S61768910	.	.	.	.	.	.	.	.
Kiz_CK_c112720_g1_i1	284	.	.	.	.	.	.	.	.	.	.	.	Hsp90 protein	gi|145506827|ref|XP_001439374.1|hypothetical protein [Paramecium tetraurelia strain d4-2]	.	KOG0019, COG0326	GO:0006950, GO:0051082, GO:0005524, GO:0006457
Kiz_both_c112726_g1_i1	322	.	.	.	.	.	.	.	.	.	.	.	Xyloglucan fucosyltransferase	gi|475582991|gb|EMT19319.1|Galactoside 2-alpha-L-fucosyltransferase [Aegilops tauschii]	map00603, map00601	.	GO:0016757, GO:0036065, GO:0016020, GO:0016740, GO:0008107, GO:0042546
Kiz_both_c11274_g1_i2	966	.	.	.	.	.	.	.	gnl|UG|Ta#S61764861	.	.	.	.	gi|125546022|gb|EAY92161.1|hypothetical protein OsI_13874 [Oryza sativa Indica Group]	.	COG0334, KOG2250	GO:0016491, GO:0006520, GO:0055114
Kiz_both_c112790_g1_i1	294	.	.	.	.	.	.	.	gnl|UG|Ta#S65722771	.	.	.	.	gi|475558416|gb|EMT13086.1|FK506-binding protein 2-1 [Aegilops tauschii]	.	.	GO:0006457
Kiz_both_c112802_g1_i1	305	Bradi1g23400.1	.	.	.	.	.	.	gnl|UG|Ta#S61808432	.	.	.	mTERF	gi|473888742|gb|EMS48395.1|hypothetical protein TRIUR3_21656 [Triticum urartu]	.	.	GO:0048364, GO:0009507, GO:0005739, GO:0009651, GO:0048367, GO:0003690, GO:0006355, GO:0009658
Kiz_CK_c112840_g1_i1	276	.	.	.	.	.	.	.	gnl|UG|Ta#S61682162	.	.	.	.	gi|473818553|gb|EMS46967.1|Disease resistance RPP13-like protein 4 [Triticum urartu]	.	.	GO:0043531
Kiz_CK_c11287_g1_i1	1311	.	.	.	.	.	.	.	gnl|UG|Ta#S22390011	tr|W5FNC9|W5FNC9_WHEAT	.	.	DnaJ domain	.	.	.	.
Kiz_both_c11287_g1_i2	1118	.	.	.	.	.	.	.	.	tr|W5F4X0|W5F4X0_WHEAT	.	.	DnaJ domain	.	.	.	.
Kiz_CK_c112874_g1_i1	305	.	.	.	.	.	.	.	gnl|UG|Ta#S37749698	.	.	.	Protein kinase domain	gi|218190763|gb|EEC73190.1|hypothetical protein OsI_07246 [Oryza sativa Indica Group]	.	KOG0619, COG0515, COG4886	GO:0000166, GO:0016020, GO:0016021, GO:0016023, GO:0016310, GO:0016740, GO:0004672, GO:0016301, GO:0004674, GO:0005524, GO:0006468
Kiz_CK_c112887_g1_i1	322	.	.	.	.	.	gi|49603991|gb|AJ745317.1|AJ745317	.	.	.	.	.	.	gi|475617648|gb|EMT30196.1|Disease resistance RPP13-like protein 4 [Aegilops tauschii]	.	.	GO:0043531
Kiz_DS_c112894_g1_i1	240	.	.	.	.	.	.	.	.	.	.	.	Protein of unknown function, DUF594	.	.	.	.
Kiz_CK_c112897_g1_i1	248	.	.	.	.	.	.	.	.	.	.	.	D-mannose binding lectin	gi|475561617|gb|EMT13801.1|S-locus-specific glycoprotein S13 [Aegilops tauschii]	.	.	GO:0048544, GO:0004672, GO:0005524, GO:0006468
Kiz_both_c1129_g1_i1	909	.	.	.	.	.	.	.	gnl|UG|Ta#S65656337	.	.	.	.	.	.	.	.
Kiz_CK_c112905_g1_i1	246	.	.	.	.	.	.	.	.	.	.	.	Domain of unknown function	.	.	.	.
Kiz_DS_c11291_g1_i1	406	.	.	.	.	.	.	.	gnl|UG|Ta#S61811946	tr|M7YG73|M7YG73_TRIUA	.	.	.	gi|475616524|gb|EMT29790.1|hypothetical protein F775_05761 [Aegilops tauschii]	.	.	GO:0016020, GO:0016021
Kiz_CK_c112916_g1_i1	332	.	.	.	.	.	.	.	gnl|UG|Ta#S52543807	.	.	.	.	gi|474316193|gb|EMS62092.1|Peptide transporter PTR2 [Triticum urartu]	.	.	GO:0016020, GO:0016021, GO:0006810, GO:0005215
Kiz_CK_c112934_g1_i1	395	.	.	.	.	.	.	.	.	.	.	.	Ras family	gi|470531546|ref|XP_004358082.1|Raclike protein, partial [Acanthamoeba castellanii str. Neff]	.	.	GO:0005525, GO:0007264, GO:0005622
Kiz_both_c112951_g1_i1	278	.	.	.	.	.	.	.	.	.	.	.	Plant protein of unknown function	gi|474391010|gb|EMS65336.1|hypothetical protein TRIUR3_29468 [Triticum urartu]	.	.	GO:0016020, GO:0016021
Kiz_both_c112965_g1_i1	298	.	.	.	.	.	.	.	gnl|UG|Ta#S65602190	.	.	.	.	.	.	.	.
Kiz_CK_c112988_g1_i1	242	.	.	.	.	.	.	.	gnl|UG|Ta#S61780833	.	.	.	.	gi|960469095|ref|XP_010233401.2|PREDICTED: uncharacterized protein LOC104583266 isoform X1 [Brachypodium distachyon]	.	.	GO:0001522, GO:0003723, GO:0009982, GO:0006396, GO:0009451
Kiz_CK_c11304_g1_i1	375	.	.	.	.	.	.	.	.	tr|W4ZV86|W4ZV86_WHEAT	.	.	.	.	.	.	.
Kiz_DS_c11304_g2_i1	377	.	.	.	.	.	.	.	.	tr|W4ZV86|W4ZV86_WHEAT	.	.	.	.	.	.	.
Kiz_CK_c113069_g1_i1	391	.	.	.	.	.	.	.	.	.	.	.	Glycosyltransferase family 28 N-terminal domain	gi|552914118|gb|ERZ99399.1|hypothetical protein GLOINDRAFT_278405 [Rhizophagus irregularis DAOM 181602]	.	.	GO:0016020, GO:0006629, GO:0016740, GO:0016126, GO:0030259, GO:0008152, GO:0016757, GO:0016758, GO:0016906, GO:0015031, GO:0006694, GO:0008202, GO:0006810, GO:0005975
Kiz_DS_c113115_g1_i1	272	.	.	.	.	.	.	.	gnl|UG|Ta#S61744997	.	.	.	.	.	.	.	.
Kiz_DS_c113121_g1_i1	320	.	.	.	.	.	.	.	gnl|UG|Ta#S61768158	.	.	.	.	gi|474443926|gb|EMS68534.1|Hyoscyamine 6-dioxygenase [Triticum urartu]	.	.	GO:0005506, GO:0051213, GO:0016491, GO:0046872, GO:0055114
Kiz_DS_c113123_g1_i1	266	.	.	.	.	.	.	.	.	.	CA1P_WHEAT	CA1P_WHEAT	Histidine phosphatase superfamily (branch 1)	gi|704000316|sp|W5EP13.1|CA1P_WHEATRecName: Full=2-carboxy-D-arabinitol-1-phosphatase; Flags: Precursor	map00627	.	GO:0008152, GO:0009570, GO:0009507, GO:0003824, GO:0004619, GO:0016311, GO:0016787, GO:0047538, GO:0009536
Kiz_both_c11316_g1_i1	1521	.	.	.	.	.	.	.	.	tr|W5EDA2|W5EDA2_WHEAT	.	.	4'-phosphopantetheinyl transferase superfamily	gi|475598583|gb|EMT23981.1|L-aminoadipate-semialdehyde dehydrogenase-phosphopantetheinyl transferase [Aegilops tauschii]	map00770	.	GO:0000287, GO:0008897, GO:0016740
Kiz_both_c11319_g1_i1	692	.	.	.	.	.	.	.	.	tr|W5ETF3|W5ETF3_WHEAT	.	.	.	.	.	.	.
Kiz_DS_c11319_g1_i2	804	.	.	.	.	.	.	.	.	tr|W5ETF3|W5ETF3_WHEAT	.	.	.	.	.	.	.
Kiz_both_c113198_g1_i1	286	.	.	.	.	.	.	.	gnl|UG|Ta#S61809228	.	.	.	.	gi|474295787|gb|EMS61451.1|Phosphoinositide phospholipase C 2 [Triticum urartu]	map04070, map00562	.	GO:0007165, GO:0016042, GO:0006629, GO:0004871, GO:0008081, GO:0035556, GO:0016787, GO:0004435, GO:0005622
Kiz_both_c11322_g1_i1	380	Bradi1g22590.1	.	.	.	.	.	.	gnl|UG|Ta#S61812431	tr|W5BM63|W5BM63_WHEAT	.	.	.	.	.	.	.
Kiz_CK_c113224_g1_i1	333	.	.	.	.	.	.	.	gnl|UG|Ta#S61756955	.	.	.	UvrD/REP helicase N-terminal domain	gi|475599628|gb|EMT24290.1|Lupus brain antigen 1-like protein [Aegilops tauschii]	.	.	GO:0005524
Kiz_both_c113245_g1_i1	289	.	.	.	.	.	.	.	gnl|UG|Ta#S61673970	.	.	.	.	gi|475614770|gb|EMT29198.1|hypothetical protein F775_01107 [Aegilops tauschii]	.	.	GO:0008270, GO:0046872, GO:0003676
Kiz_both_c11325_g1_i1	855	.	.	.	.	.	.	.	gnl|UG|Ta#S16240525	.	.	.	.	.	.	.	.
Kiz_CK_c11328_g1_i1	467	.	.	.	.	.	.	.	.	tr|M7Z2N2|M7Z2N2_TRIUA	.	.	Protein of unknown function (DUF632)	.	.	.	.
Kiz_both_c113308_g1_i1	290	.	.	.	.	.	.	.	gnl|UG|Ta#S12861590	.	.	.	Initiator tRNA phosphoribosyl transferase	.	.	.	.
Kiz_CK_c113324_g1_i1	292	.	.	.	.	.	.	.	.	.	.	.	Domain of unknown function	gi|475503409|gb|EMT04537.1|hypothetical protein F775_18933 [Aegilops tauschii]	.	.	GO:0016020, GO:0016021
Kiz_both_c11333_g1_i1	1194	.	.	.	.	.	.	.	gnl|UG|Ta#S61830105	tr|W5HDA6|W5HDA6_WHEAT	.	.	Cyclophilin type peptidyl-prolyl cis-trans isomerase/CLD	gi|474219338|gb|EMS59167.1|Peptidyl-prolyl cis-trans isomerase CYP38, chloroplastic [Triticum urartu]	.	.	GO:0003755, GO:0009570, GO:0031977, GO:0009507, GO:0009535, GO:0009579, GO:0009534, GO:0000413, GO:0016853, GO:0006457
Kiz_both_c113382_g1_i1	287	.	.	.	.	.	.	.	.	.	.	.	.	.	.	.	.
Kiz_CK_c113389_g1_i1	279	.	.	.	.	.	.	.	gnl|UG|Ta#S58904492	.	.	.	.	gi|960491212|ref|XP_014751005.1|PREDICTED: disease resistance protein RPM1 [Brachypodium distachyon]	.	KOG4658, COG4886	GO:0043531
Kiz_both_c113435_g1_i1	254	.	.	.	.	.	.	.	gnl|UG|Ta#S52543861	.	.	.	.	.	.	.	.
Kiz_both_c113466_g1_i1	277	.	.	.	.	.	.	.	.	.	.	.	Domain of unknown function (DUF3411)	.	.	.	.
Kiz_both_c113496_g1_i1	270	.	.	.	.	.	.	.	gnl|UG|Ta#S65682230	.	.	.	.	.	.	.	.
Kiz_DS_c113547_g1_i1	240	.	.	.	.	.	.	.	gnl|UG|Ta#S61591369	.	.	.	Glycosyl hydrolase family 1	gi|473789297|gb|EMS46293.1|Beta-glucosidase 34 [Triticum urartu]	.	.	GO:0004553, GO:0005975
Kiz_CK_c113549_g1_i1	242	.	.	.	.	.	.	.	.	.	.	.	DUF761-associated sequence motif	.	.	.	.
Kiz_CK_c11359_g1_i1	396	.	.	.	.	.	.	.	gnl|UG|Ta#S61738552	tr|W5AB36|W5AB36_WHEAT	.	.	Protein kinase domain	gi|944072458|gb|KQK07942.1|hypothetical protein BRADI_2g38510 [Brachypodium distachyon]	.	.	GO:0000166, GO:0004672, GO:0004674, GO:0005524, GO:0006468
Kiz_CK_c113591_g1_i1	311	.	.	.	.	.	.	.	gnl|UG|Ta#S61652766	.	.	.	.	.	.	.	.
Kiz_both_c113638_g1_i1	356	.	.	.	.	.	.	.	gnl|UG|Ta#S26021290	.	.	.	Plant organelle RNA recognition domain	.	.	.	.
Kiz_CK_c113653_g1_i1	367	.	.	.	.	.	.	.	.	.	.	.	NB-ARC domain	gi|475591517|gb|EMT21774.1|Putative disease resistance protein RGA3 [Aegilops tauschii]	.	.	GO:0043531
Kiz_both_c113667_g1_i1	273	.	.	.	.	.	.	.	gnl|UG|Ta#S17988035	.	.	.	.	.	.	.	.
Kiz_both_c113675_g1_i1	282	.	.	.	.	.	.	.	.	.	.	.	Xyloglucan fucosyltransferase	gi|474002405|gb|EMS52289.1|Galactoside 2-alpha-L-fucosyltransferase [Triticum urartu]	map00603, map00601	.	GO:0016757, GO:0036065, GO:0016020, GO:0016021, GO:0016740, GO:0008107, GO:0042546
Kiz_both_c113709_g1_i1	345	.	.	.	.	.	.	.	gnl|UG|Ta#S52543371	.	.	.	.	gi|960464544|ref|XP_014753774.1|PREDICTED: uncharacterized protein LOC100825588 isoform X2 [Brachypodium distachyon]	.	ENOG410IWD9, ENOG410YH0H	GO:0003677
Kiz_both_c113739_g1_i1	258	.	.	.	AK369377	.	.	.	gnl|UG|Ta#S65627038	.	.	.	Protein kinase domain	gi|475619119|gb|EMT30664.1|Putative receptor protein kinase ZmPK1 [Aegilops tauschii]	.	.	GO:0000166, GO:0016310, GO:0004672, GO:0016301, GO:0005524, GO:0006468
Kiz_both_c11374_g1_i1	267	Bradi3g49817.1	.	.	AK369512	.	.	.	gnl|UG|Ta#S61589819	tr|W5G5I6|W5G5I6_WHEAT	.	.	WD domain, G-beta repeat	.	.	.	.
Kiz_DS_c113743_g1_i1	276	.	.	.	.	.	.	.	gnl|UG|Ta#S22372462	.	.	.	.	gi|326511489|dbj|BAJ87758.1|predicted protein, partial [Hordeum vulgare subsp. vulgare]	.	.	GO:0046933, GO:0015986
Kiz_CK_c113768_g1_i1	249	.	.	.	.	.	.	.	.	.	.	.	Maintenance of mitochondrial structure and function	.	.	.	.
Kiz_CK_c113797_g1_i1	352	.	.	.	.	.	.	.	gnl|UG|Ta#S59489985	.	.	.	.	gi|359950718|gb|AEV91149.1|R2R3-MYB protein [Triticum aestivum]	.	.	GO:0003677
Kiz_CK_c113803_g1_i1	248	.	.	.	.	.	.	.	gnl|UG|Ta#S65624501	.	.	.	.	gi|474392154|gb|EMS65463.1|LRR receptor-like serine/threonine-protein kinase GSO1 [Triticum urartu]	.	.	GO:0016020, GO:0016021, GO:0016310, GO:0016301
Kiz_both_c11383_g1_i1	1143	Bradi3g32820.1	.	.	AK366653	.	.	.	.	tr|W5A2G3|W5A2G3_WHEAT	.	.	Mur ligase family, glutamate ligase domain	gi|937937022|dbj|BAT11936.1|Os10g0548900 [Oryza sativa Japonica Group]	.	.	GO:0009058, GO:0016874, GO:0005524
Kiz_DS_c113838_g1_i1	289	.	.	.	.	.	.	.	.	.	.	.	Glutathione S-transferase, C-terminal domain	.	.	.	.
Kiz_CK_c113875_g1_i1	357	.	.	.	.	.	.	.	gnl|UG|Ta#S61738742	.	.	.	.	.	.	.	.
Kiz_DS_c113914_g1_i1	548	.	.	.	.	.	.	.	gnl|UG|Ta#S65590795	.	.	.	Pentatricopeptide repeat domain	gi|475494709|gb|EMT03776.1|hypothetical protein F775_09022 [Aegilops tauschii]	.	.	GO:0008270
Kiz_CK_c11393_g1_i1	680	.	.	.	.	.	.	.	gnl|UG|Ta#S37877799	tr|W5F7X6|W5F7X6_WHEAT	.	.	CRAL/TRIO domain	.	.	.	.
Kiz_both_c11397_g1_i1	292	Bradi3g48820.1	.	.	.	.	.	.	gnl|UG|Ta#S61811564	tr|W5GMI3|W5GMI3_WHEAT	.	.	HEAT repeat	.	.	.	.
Kiz_DS_c11398_g1_i1	1449	.	.	.	.	.	.	.	gnl|UG|Ta#S61759613	tr|M7ZWU0|M7ZWU0_TRIUA	.	.	.	.	.	.	.
Kiz_both_c114033_g1_i1	282	.	.	.	.	.	.	.	gnl|UG|Ta#S65620379	.	.	.	.	gi|475534014|gb|EMT08494.1|hypothetical protein F775_05279 [Aegilops tauschii]	.	.	GO:0008270, GO:0003676
Kiz_both_c114037_g1_i1	333	.	.	.	.	.	.	.	gnl|UG|Ta#S65601931	.	.	.	.	gi|326512018|dbj|BAJ95990.1|predicted protein [Hordeum vulgare subsp. vulgare]	.	.	GO:0000166, GO:0003676
Kiz_CK_c114061_g1_i1	378	.	.	.	.	.	.	.	.	.	.	.	Leucine rich repeat	gi|475560016|gb|EMT13466.1|LRR receptor-like serine/threonine-protein kinase GSO1 [Aegilops tauschii]	.	.	GO:0016020, GO:0016021, GO:0016310, GO:0016301
Kiz_both_c114066_g1_i1	285	.	.	.	.	.	.	.	gnl|UG|Ta#S65645465	.	.	.	.	.	.	.	.
Kiz_CK_c114094_g1_i1	386	.	.	.	.	.	.	.	.	.	.	.	Ferritin-like domain	gi|28630234|gb|AAN63032.1|ferritin heavy chain polypeptide 1 [Branchiostoma lanceolatum]	.	.	GO:0006826, GO:0006879, GO:0046872, GO:0016491, GO:0008199, GO:0055114, GO:0004322, GO:0005623
Kiz_both_c11412_g1_i1	446	.	.	.	.	.	.	.	gnl|UG|Ta#S61827960	tr|M8A6Y3|M8A6Y3_TRIUA	.	.	.	.	.	.	.
Kiz_both_c114121_g1_i1	244	.	.	.	.	.	.	.	.	.	.	.	.	gi|721668843|ref|XP_010236153.1|PREDICTED: GPI ethanolamine phosphate transferase 2 isoform X1 [Brachypodium distachyon]	.	KOG2125, COG1524	GO:0008152, GO:0006506, GO:0051267, GO:0003824, GO:0016020, GO:0016021, GO:0030176, GO:0005783
Kiz_both_c114123_g1_i1	303	.	.	.	.	.	.	.	gnl|UG|Ta#S65628696	.	.	.	.	.	.	.	.
Kiz_CK_c114197_g1_i1	254	.	.	.	.	.	.	.	.	.	.	.	NAD-specific glutamate dehydrogenase	gi|193875688|gb|ACF24480.1|70 kDa heat shock protein [Leucocryptos marina]	.	.	GO:0000166, GO:0005524
Kiz_CK_c114220_g1_i1	1230	.	.	.	.	.	.	.	.	.	.	.	NB-ARC domain	gi|475603903|gb|EMT25563.1|Putative disease resistance RPP8-like protein 2 [Aegilops tauschii]	.	.	GO:0043531
Kiz_CK_c114221_g1_i1	568	.	.	.	AK376193	.	.	.	.	.	.	.	.	gi|300681530|emb|CBH32627.1|glycosyltransferase, HGA-like, putative,expressed [Triticum aestivum]	.	.	GO:0016757, GO:0016020, GO:0016021, GO:0016740
Kiz_CK_c114230_g1_i1	1394	.	.	.	.	.	.	.	gnl|UG|Ta#S37752425	.	.	.	Protein of unknown function, DUF594	gi|944075828|gb|KQK11312.1|hypothetical protein BRADI_2g59390 [Brachypodium distachyon]	.	ENOG410J8X6, ENOG411167H	GO:0016020, GO:0016021
Kiz_both_c114235_g1_i1	1012	.	.	.	.	.	.	.	gnl|UG|Ta#S65713545	.	.	.	.	.	.	.	.
Kiz_both_c114245_g1_i1	1830	.	.	.	.	.	.	.	gnl|UG|Ta#S61519109	.	.	.	MULE transposase domain	gi|242057559|ref|XP_002457925.1|hypothetical protein SORBIDRAFT_03g022130 [Sorghum bicolor]	.	.	GO:0008270, GO:0006355
Kiz_both_c11425_g1_i1	241	.	.	.	AK368420	.	.	.	gnl|UG|Ta#S52545694	tr|W5E2M2|W5E2M2_WHEAT	.	.	.	.	.	.	.
Kiz_both_c114254_g1_i1	258	.	.	.	.	.	.	.	gnl|UG|Ta#S61675937	.	.	.	.	gi|475624274|gb|EMT32543.1|Disease resistance protein RPM1 [Aegilops tauschii]	.	.	GO:0043531
Kiz_both_c114256_g1_i1	262	.	.	.	.	.	.	.	gnl|UG|Ta#S65667579	.	.	.	.	.	.	.	.
Kiz_both_c11426_g1_i1	1740	.	.	.	.	.	.	.	gnl|UG|Ta#S61697136	.	.	.	Protein of unknown function (DUF1618)	.	.	.	.
Kiz_both_c114268_g1_i1	266	.	.	.	.	.	.	.	.	.	.	.	PPR repeat family	.	.	.	.
Kiz_both_c114269_g1_i1	723	.	.	.	.	.	.	.	gnl|UG|Ta#S61733489	.	.	.	GRF zinc finger	gi|475625440|gb|EMT32971.1|hypothetical protein F775_28873 [Aegilops tauschii]	.	.	GO:0008270
Kiz_both_c114271_g1_i1	674	.	.	.	.	.	.	.	gnl|UG|Ta#S58859534	.	.	.	.	.	.	.	.
Kiz_CK_c114277_g1_i1	350	.	.	.	.	.	.	.	gnl|UG|Ta#S61671484	.	.	.	.	gi|474383936|gb|EMS64815.1|Putative disease resistance protein RGA4 [Triticum urartu]	.	.	GO:0043531
Kiz_both_c11429_g1_i1	647	Bradi3g40880.1	.	.	AK360902	.	.	.	.	tr|W5I7E0|W5I7E0_WHEAT	.	.	PPR repeat	.	.	.	.
Kiz_DS_c114293_g1_i1	771	.	.	.	AK353780	.	.	.	gnl|UG|Ta#S13266956	.	.	.	Plant protein of unknown function	gi|326507996|dbj|BAJ86741.1|predicted protein, partial [Hordeum vulgare subsp. vulgare]	.	.	GO:0016020, GO:0016021
Kiz_both_c114300_g1_i1	361	.	.	.	.	.	.	.	gnl|UG|Ta#S61798863	.	.	.	.	.	.	.	.
Kiz_both_c114304_g1_i1	670	.	.	.	.	.	.	.	gnl|UG|Ta#S61837033	.	.	.	.	.	.	.	.
Kiz_both_c114308_g1_i1	440	.	.	.	AK357055	.	.	.	gnl|UG|Ta#S61801709	.	.	.	AAA domain	gi|474156566|gb|EMS57117.1|Heterogeneous nuclear ribonucleoprotein U-like protein 1 [Triticum urartu]	.	.	GO:0030529, GO:0019013
Kiz_CK_c114319_g1_i1	319	.	.	.	.	.	.	.	.	.	.	.	Multicopper oxidase	gi|473728499|gb|EMS45107.1|Laccase-8 [Triticum urartu]	.	.	GO:0016491, GO:0005507, GO:0055114
Kiz_CK_c11432_g1_i1	469	.	.	.	.	.	.	.	.	.	.	.	Autophagy protein Atg8 ubiquitin like	gi|470417101|ref|XP_004336958.1|autophagy protein 8 (ATG8), putative [Acanthamoeba castellanii str. Neff]	.	.	GO:0006914
Kiz_both_c114323_g1_i1	799	.	.	.	.	.	.	.	.	.	.	.	Calcium-binding EGF domain	gi|326498141|dbj|BAJ94933.1|predicted protein [Hordeum vulgare subsp. vulgare]	.	.	GO:0000166, GO:0005509, GO:0004672, GO:0030247, GO:0004674, GO:0005524, GO:0006468
Kiz_CK_c114324_g1_i1	756	.	.	.	.	.	.	.	.	.	.	.	Domain of unknown function (DUF4220)	gi|944231528|gb|KQK95914.1|hypothetical protein SETIT_027443mg, partial [Setaria italica]	.	.	GO:0016020, GO:0016021
Kiz_CK_c114328_g1_i1	500	.	.	.	AK366054	.	.	.	gnl|UG|Ta#S65689095	.	.	.	Glycosyl hydrolases family 31	gi|326526481|dbj|BAJ97257.1|predicted protein [Hordeum vulgare subsp. vulgare]	.	.	GO:0008152, GO:0003824, GO:0004553, GO:0030246, GO:0016787, GO:0005975, GO:0016798
Kiz_both_c11433_g1_i1	761	.	.	.	.	.	gi|39728645|gb|AJ611718.1|AJ611718	.	.	tr|W5FEQ5|W5FEQ5_WHEAT	.	.	Glycosyl hydrolase family 1	gi|474096867|gb|EMS55079.1|Beta-glucosidase 30 [Triticum urartu]	.	.	GO:0004553, GO:0005975
Kiz_both_c114331_g1_i1	848	.	.	.	.	.	.	.	gnl|UG|Ta#S52546092	.	.	.	U-box domain	gi|473802258|gb|EMS46603.1|U-box domain-containing protein 57 [Triticum urartu]	.	.	GO:0004672, GO:0005524, GO:0016567, GO:0004842, GO:0006468
Kiz_CK_c11434_g1_i1	650	.	.	.	.	.	.	.	.	tr|M8AZG1|M8AZG1_TRIUA	.	.	Reticulon	gi|475627128|gb|EMT33577.1|Reticulon-like protein B17 [Aegilops tauschii]	.	.	GO:0005789, GO:0016020, GO:0016021, GO:0005783
Kiz_both_c114340_g1_i1	514	.	.	.	.	.	.	.	gnl|UG|Ta#S65687040	.	.	.	PPR repeat family	.	.	.	.
Kiz_both_c114341_g1_i1	472	.	.	.	.	.	.	.	gnl|UG|Ta#S61831278	.	.	.	.	.	.	.	.
Kiz_both_c114345_g1_i1	1115	.	.	.	.	.	gi|39727393|gb|AJ610466.1|AJ610466	.	.	.	.	.	.	.	.	.	.
Kiz_both_c114347_g1_i1	446	.	.	.	.	.	.	.	.	.	.	.	HECT-domain (ubiquitin-transferase)	gi|308080720|ref|NP_001183753.1|uncharacterized protein LOC100502346 [Zea mays]	.	COG5021, KOG0942	GO:0016874, GO:0016567, GO:0004842
Kiz_CK_c114348_g1_i1	450	.	.	.	.	.	.	.	gnl|UG|Ta#S52542824	.	.	.	Leucine Rich repeats (2 copies)	gi|326490495|dbj|BAJ84911.1|predicted protein [Hordeum vulgare subsp. vulgare]	.	.	GO:0010075, GO:0016020, GO:0016021, GO:0048229, GO:0048437, GO:0004672, GO:0005524, GO:0033612, GO:0005886, GO:0006468
Kiz_CK_c114354_g1_i1	389	.	.	.	.	.	.	.	gnl|UG|Ta#S65722951	.	.	.	Protein of unknown function (DUF1668)	.	.	.	.
Kiz_both_c114355_g1_i1	341	.	.	.	.	.	.	.	gnl|UG|Ta#S61818555	.	.	.	.	.	.	.	.
Kiz_both_c114359_g1_i1	645	.	.	.	.	.	.	.	.	.	.	.	MULE transposase domain	.	.	.	.
Kiz_both_c114366_g1_i1	736	.	.	.	.	.	.	.	gnl|UG|Ta#S65690141	.	.	.	.	.	.	.	.
Kiz_both_c114367_g1_i1	1526	.	.	.	.	.	.	.	gnl|UG|Ta#S61825348	.	.	.	.	.	.	.	.
Kiz_CK_c114374_g1_i1	475	.	.	.	.	.	.	.	.	.	.	.	S25 ribosomal protein	gi|67083895|gb|AAY66882.1|ribosomal protein S25 [Ixodes scapularis]	.	COG4901, KOG1767	GO:0005840
Kiz_CK_c11438_g1_i1	257	.	.	.	.	.	.	.	gnl|UG|Ta#S61801242	tr|W5DZB0|W5DZB0_WHEAT	.	.	.	gi|573925031|ref|XP_006650070.1|PREDICTED: cell cycle checkpoint control protein RAD9A-like [Oryza brachyantha]	.	KOG2810, ENOG410XYYN	GO:0006281, GO:0000077, GO:0000075, GO:0030896
Kiz_both_c114387_g1_i1	575	.	.	.	.	.	.	.	.	.	.	.	Maintenance of mitochondrial structure and function	.	.	.	.
Kiz_both_c114390_g1_i1	1851	.	.	.	.	.	.	.	gnl|UG|Ta#S61751842	.	.	.	.	.	.	.	.
Kiz_CK_c114400_g1_i1	666	.	.	.	.	.	.	.	.	.	.	.	PPR repeat family	.	.	.	.
Kiz_CK_c114402_g1_i1	269	.	.	.	.	.	.	.	gnl|UG|Ta#S61809546	.	.	.	.	gi|326508896|dbj|BAJ86841.1|predicted protein [Hordeum vulgare subsp. vulgare]	.	.	GO:0006508, GO:0008236
Kiz_CK_c114406_g1_i1	290	.	.	.	.	.	.	.	.	.	.	.	Nucleotide-diphospho-sugar transferase	gi|475616825|gb|EMT29893.1|hypothetical protein F775_14739 [Aegilops tauschii]	.	.	GO:0016020, GO:0016021
Kiz_DS_c114407_g1_i1	362	.	.	.	.	.	.	.	.	.	.	.	Reverse transcriptase-like	gi|475591287|gb|EMT21706.1|NAC domain-containing protein 78 [Aegilops tauschii]	.	.	GO:0003677, GO:0006351, GO:0016020, GO:0016021, GO:0006355, GO:0005634
Kiz_both_c114409_g1_i1	809	.	.	.	.	.	.	.	.	.	.	.	NB-ARC domain	gi|473942176|gb|EMS50371.1|Putative disease resistance protein RGA3 [Triticum urartu]	.	.	GO:0043531
Kiz_CK_c114412_g1_i1	1489	.	.	.	.	.	.	.	gnl|UG|Ta#S52546092	.	.	.	ICP0-binding domain of Ubiquitin-specific protease 7	gi|475571119|gb|EMT16176.1|U-box domain-containing protein 33 [Aegilops tauschii]	.	.	GO:0004672, GO:0004842, GO:0005524, GO:0016567, GO:0006468
Kiz_both_c114418_g1_i1	1380	.	.	.	AK366000	.	.	.	gnl|UG|Ta#S61554693	.	.	.	Protein of unknown function (DUF1350)	.	.	.	.
Kiz_both_c114420_g1_i1	375	.	.	.	.	.	.	.	.	.	.	.	Reverse transcriptase (RNA-dependent DNA polymerase)	.	.	.	.
Kiz_both_c114428_g1_i1	771	.	.	.	.	.	.	.	.	.	.	.	Myb-like DNA-binding domain	gi|923122361|ref|XP_013754650.1|MYB family transcription factor [Thecamonas trahens ATCC 50062]	.	.	GO:0003677
Kiz_CK_c114430_g1_i1	1366	.	.	.	.	.	.	.	.	.	.	.	Domain of unknown function (DUF4220)	gi|475604148|gb|EMT25654.1|hypothetical protein F775_09523 [Aegilops tauschii]	.	.	GO:0016020, GO:0016021
Kiz_CK_c114439_g1_i1	328	.	.	.	.	.	.	.	.	.	.	.	ANTH domain	gi|475626184|gb|EMT33234.1|Putative clathrin assembly protein [Aegilops tauschii]	.	.	GO:0048268, GO:0030276, GO:0030136, GO:0005543, GO:0005545
Kiz_CK_c11444_g1_i1	339	.	.	.	AK359278	.	.	.	.	tr|W5AS00|W5AS00_WHEAT	.	.	.	.	.	.	.
Kiz_both_c114442_g1_i1	451	.	.	.	.	.	.	.	gnl|UG|Ta#S61812080	.	.	.	Development and cell death domain	.	.	.	.
Kiz_CK_c114450_g1_i1	453	.	.	.	.	.	.	.	gnl|UG|Ta#S61837142	.	.	.	Receptor family ligand binding region	gi|475574947|gb|EMT17124.1|Glutamate receptor 3.1 [Aegilops tauschii]	.	.	GO:0035235, GO:0016020, GO:0016021, GO:0004970, GO:0006810, GO:0006811
Kiz_CK_c114452_g1_i1	688	.	.	.	.	.	.	.	.	.	.	.	bZIP transcription factor	gi|475605144|gb|EMT25969.1|Protein FD [Aegilops tauschii]	.	.	GO:0003700, GO:0006355, GO:0043565
Kiz_both_c114455_g1_i1	876	.	.	.	.	.	.	.	gnl|UG|Ta#S61667847	.	.	.	.	.	.	.	.
Kiz_both_c114478_g1_i1	1115	.	.	.	.	.	.	.	gnl|UG|Ta#S61768910	.	.	.	.	.	.	.	.
Kiz_both_c114480_g1_i1	495	.	.	.	.	.	.	.	gnl|UG|Ta#S61827437	.	.	.	NB-ARC domain	gi|475626254|gb|EMT33264.1|Disease resistance protein RPS2 [Aegilops tauschii]	.	.	GO:0000166, GO:0043531, GO:0005524
Kiz_DS_c114481_g1_i1	771	.	.	.	.	.	.	.	.	.	.	.	Leucine rich repeat N-terminal domain	gi|475569538|gb|EMT15791.1|Putative LRR receptor-like serine/threonine-protein kinase [Aegilops tauschii]	.	.	GO:0016020, GO:0016021, GO:0016310, GO:0004672, GO:0016301, GO:0005524, GO:0006468
Kiz_CK_c114491_g1_i1	409	.	.	.	.	.	.	.	gnl|UG|Ta#S37817325	.	.	.	Fatty acid hydroxylase superfamily	gi|944085218|gb|KQK20570.1|hypothetical protein BRADI_1g55390 [Brachypodium distachyon]	.	.	GO:0005506, GO:0016491, GO:0055114, GO:0006633
Kiz_both_c114496_g1_i1	833	.	.	.	.	.	.	.	.	.	.	.	GRF zinc finger	gi|475625440|gb|EMT32971.1|hypothetical protein F775_28873 [Aegilops tauschii]	.	.	GO:0008270
Kiz_both_c114500_g1_i1	316	.	.	.	.	.	.	.	.	.	.	.	Domain of unknown function (DUF3444)	gi|473962615|gb|EMS51154.1|Curved DNA-binding protein [Triticum urartu]	.	.	GO:0003677
Kiz_CK_c114501_g1_i1	630	.	.	.	.	.	.	.	.	.	.	.	NB-ARC domain	gi|473786130|gb|EMS46174.1|Disease resistance protein RPP13 [Triticum urartu]	.	.	GO:0043531
Kiz_both_c114504_g1_i1	523	.	.	.	.	.	.	.	gnl|UG|Ta#S61827437	.	.	.	NB-ARC domain	gi|475626254|gb|EMT33264.1|Disease resistance protein RPS2 [Aegilops tauschii]	.	.	GO:0000166, GO:0043531, GO:0005524
Kiz_DS_c114507_g1_i1	289	.	.	.	.	.	.	.	gnl|UG|Ta#S61797051	.	.	.	Ankyrin repeats (3 copies)	.	.	.	.
Kiz_CK_c114510_g1_i1	257	.	.	.	.	.	.	.	.	.	.	.	Cytochrome P450	gi|474239202|gb|EMS59729.1|Cytochrome P450 84A1 [Triticum urartu]	.	.	GO:0005506, GO:0016705, GO:0016491, GO:0046872, GO:0020037, GO:0055114, GO:0004497
Kiz_both_c114524_g1_i1	499	.	.	.	.	.	.	.	gnl|UG|Ta#S61523951	.	.	.	Permease family	gi|475564145|gb|EMT14460.1|Nucleobase-ascorbate transporter 12 [Aegilops tauschii]	.	.	GO:0006812, GO:0098702, GO:0098710, GO:0098655, GO:0098721, GO:0016020, GO:0016021, GO:0015208, GO:0015207, GO:0055085, GO:0035344, GO:0015210, GO:0015294, GO:0006810, GO:0005886, GO:0005215
Kiz_both_c114529_g1_i1	571	.	.	.	.	.	.	.	gnl|UG|Ta#S32636418	.	.	.	.	gi|475602428|gb|EMT25135.1|Xylosyltransferase 2 [Aegilops tauschii]	.	.	GO:0008375, GO:0016020, GO:0016740
Kiz_both_c114539_g1_i1	1070	.	.	.	.	.	gi|31369678|gb|CD453830.1|CD453830	.	gnl|UG|Ta#S52542630	.	.	.	B3 DNA binding domain	gi|475605487|gb|EMT26088.1|B3 domain-containing protein [Aegilops tauschii]	.	.	GO:0003677, GO:0006351, GO:0006355, GO:0005634
Kiz_CK_c114546_g1_i1	627	.	.	.	.	.	.	.	gnl|UG|Ta#S65717301	.	.	.	.	gi|475583350|gb|EMT19425.1|hypothetical protein F775_01790 [Aegilops tauschii]	.	.	GO:0045087, GO:0055085, GO:0046873, GO:0016020, GO:0016021, GO:0030001, GO:0009863, GO:0009697, GO:0031348
Kiz_both_c114574_g1_i1	380	.	.	.	.	.	.	.	gnl|UG|Ta#S61812453	.	.	.	Helicase conserved C-terminal domain	gi|721691101|ref|XP_010239925.1|PREDICTED: ATP-dependent DNA helicase Q-like 4A [Brachypodium distachyon]	map00230, map00730	.	GO:0000166, GO:0032508, GO:0043140, GO:0003824, GO:0016787, GO:0006281, GO:0006260, GO:0008026, GO:0044237, GO:0004386, GO:0006310, GO:0005524, GO:0003676, GO:0005622
Kiz_CK_c114581_g1_i1	657	.	.	.	.	.	.	.	gnl|UG|Ta#S61520189	.	.	.	.	.	.	.	.
Kiz_both_c11459_g1_i1	248	.	.	.	.	.	.	.	gnl|UG|Ta#S61574550	tr|W5EP24|W5EP24_WHEAT	.	.	Exocyst complex component Sec3	.	.	.	.
Kiz_CK_c114603_g1_i1	357	.	.	.	.	.	.	.	gnl|UG|Ta#S61560399	.	.	.	von Willebrand factor type A domain	gi|475543865|gb|EMT10223.1|Cysteine-rich receptor-like protein kinase 28 [Aegilops tauschii]	.	.	GO:0000166, GO:0016310, GO:0004672, GO:0016301, GO:0005524, GO:0006468
Kiz_both_c114606_g1_i1	1232	.	.	.	.	.	.	.	gnl|UG|Ta#S58854080	.	.	.	PPR repeat family	.	.	.	.
Kiz_both_c114610_g1_i1	304	.	.	.	.	.	.	.	.	.	.	.	PPR repeat family	.	.	.	.
Kiz_both_c114612_g1_i1	385	.	.	.	.	.	.	.	gnl|UG|Ta#S52543340	.	.	.	.	.	.	.	.
Kiz_CK_c114616_g1_i1	551	.	.	.	.	.	.	.	gnl|UG|Ta#S61781573	.	.	.	Domain of unknown function (DUF1767)	gi|473826781|gb|EMS47147.1|hypothetical protein TRIUR3_18448 [Triticum urartu]	.	.	GO:0007126, GO:0000724
Kiz_both_c11462_g1_i1	544	.	.	.	.	.	.	.	gnl|UG|Ta#S61787899	tr|W5E529|W5E529_WHEAT	.	.	.	.	.	.	.
Kiz_DS_c11462_g1_i2	528	.	.	.	.	.	.	.	gnl|UG|Ta#S61787899	tr|W5E529|W5E529_WHEAT	.	.	.	.	.	.	.
Kiz_CK_c114623_g1_i1	346	.	.	.	.	.	.	.	gnl|UG|Ta#S52543783	.	.	.	PPR repeat family	.	.	.	.
Kiz_both_c114631_g1_i1	349	.	.	.	.	.	.	.	gnl|UG|Ta#S65696834	.	.	.	PPR repeat family	.	.	.	.
Kiz_both_c114637_g1_i1	728	.	.	.	.	.	.	.	gnl|UG|Ta#S61753407	.	.	.	.	.	.	.	.
Kiz_both_c114649_g1_i1	1738	.	.	.	.	.	.	.	gnl|UG|Ta#S65637178	.	.	.	hAT family C-terminal dimerisation region	gi|19225003|gb|AAL86479.1|AC077693_18putative transposase [Oryza sativa Japonica Group]	.	.	GO:0000981, GO:0003677, GO:0005737, GO:0046983, GO:0005654, GO:0006357, GO:0003676
Kiz_both_c114653_g1_i1	608	.	.	.	.	.	.	.	.	.	.	.	Peptidase family M41	gi|475574025|gb|EMT16878.1|Cell division protease ftsH-like protein, mitochondrial [Aegilops tauschii]	.	.	GO:0000166, GO:0051301, GO:0008233, GO:0016020, GO:0006508, GO:0004222, GO:0005524
Kiz_both_c114654_g1_i1	308	.	.	.	.	.	.	.	.	.	.	.	PPR repeat family	.	.	.	.
Kiz_both_c114662_g1_i1	1687	.	.	.	.	.	.	.	gnl|UG|Ta#S65648059	.	.	.	Protein of unknown function (DUF1668)	.	.	.	.
Kiz_both_c114664_g1_i1	795	.	.	.	.	.	.	.	.	.	.	.	Leucine Rich repeats (2 copies)	gi|475581506|gb|EMT18850.1|Putative disease resistance protein RGA3 [Aegilops tauschii]	.	.	GO:0016020, GO:0016021, GO:0043531
Kiz_both_c114679_g1_i1	515	.	.	Os01t0823500-01	.	.	.	.	.	.	.	.	Transcriptional repressor, ovate	gi|473939732|gb|EMS50273.1|hypothetical protein TRIUR3_18530 [Triticum urartu]	.	.	GO:0003677
Kiz_both_c114683_g1_i1	1363	.	.	.	.	.	.	.	gnl|UG|Ta#S61716020	.	.	.	Leucine Rich repeats (2 copies)	gi|474253275|gb|EMS60275.1|Putative disease resistance protein RGA3 [Triticum urartu]	.	.	GO:0043531
Kiz_both_c114686_g1_i1	712	.	.	.	.	.	.	.	gnl|UG|Ta#S61851723	.	.	.	.	.	.	.	.
Kiz_both_c114699_g1_i1	421	.	.	.	.	.	.	.	gnl|UG|Ta#S65650171	.	.	.	.	gi|473859808|gb|EMS47486.1|hypothetical protein TRIUR3_20867 [Triticum urartu]	.	.	GO:0016020, GO:0016021
Kiz_DS_c11470_g1_i1	415	.	.	.	.	.	.	.	gnl|UG|Ta#S61725744	.	.	.	.	.	.	.	.
Kiz_CK_c114706_g1_i1	377	.	.	.	.	.	.	.	gnl|UG|Ta#S65656369	.	.	.	.	gi|473878625|gb|EMS47940.1|Serine/threonine-protein kinase ATR [Triticum urartu]	.	.	GO:0000166, GO:0016310, GO:0016740, GO:0016301, GO:0032504, GO:0010332, GO:0032204, GO:0006281, GO:0010044, GO:0033044, GO:0007004, GO:0007126, GO:0009506, GO:0004674, GO:0005524, GO:0006468, GO:0006303
Kiz_both_c114711_g1_i1	936	.	.	.	.	.	.	.	gnl|UG|Ta#S61619891	.	.	.	zinc-binding in reverse transcriptase	gi|10140689|gb|AAG13524.1|AC068924_29putative non-LTR retroelement reverse transcriptase [Oryza sativa Japonica Group]	.	KOG1075, ENOG410Y65V	GO:0003964, GO:0005739, GO:0006278, GO:0003676
Kiz_both_c114715_g1_i1	452	.	.	.	.	.	.	.	.	.	.	.	Helicase associated domain (HA2)	gi|475579675|gb|EMT18400.1|Putative pre-mRNA-splicing factor ATP-dependent RNA helicase [Aegilops tauschii]	map00230, map00730	.	GO:0000166, GO:0008026, GO:0004386, GO:0005524, GO:0016787, GO:0003676
Kiz_CK_c114729_g1_i1	1004	.	.	.	.	.	.	.	gnl|UG|Ta#S32719013	.	.	.	SAM dependent carboxyl methyltransferase	gi|475582526|gb|EMT19155.1|Jasmonate O-methyltransferase [Aegilops tauschii]	.	.	GO:0008168, GO:0016740, GO:0032259
Kiz_CK_c114730_g1_i1	500	.	.	.	.	.	.	.	.	.	.	.	Domain of unknown function	gi|475503410|gb|EMT04538.1|hypothetical protein F775_18934 [Aegilops tauschii]	.	.	GO:0016020, GO:0016021
Kiz_both_c114731_g1_i1	408	.	.	.	.	.	.	.	.	.	.	.	Legume lectin domain	gi|475619537|gb|EMT30802.1|Lectin-domain containing receptor kinase A4.3 [Aegilops tauschii]	.	.	GO:0016020, GO:0016021, GO:0016310, GO:0016301, GO:0030246
Kiz_both_c114733_g1_i1	816	.	.	.	.	.	.	.	gnl|UG|Ta#S61659006	.	.	.	.	gi|326523013|dbj|BAJ88552.1|predicted protein [Hordeum vulgare subsp. vulgare]	.	.	GO:0003682
Kiz_both_c114743_g1_i1	339	.	.	.	.	.	.	.	gnl|UG|Ta#S65588369	.	.	.	FGGY family of carbohydrate kinases, C-terminal domain	gi|242086442|ref|XP_002443646.1|hypothetical protein SORBIDRAFT_08g022800 [Sorghum bicolor]	map00040	KOG2531, COG1070	GO:0005737, GO:0004856, GO:0016773, GO:0005975, GO:0005997, GO:0046835
Kiz_both_c114744_g1_i1	441	.	.	.	.	.	.	.	gnl|UG|Ta#S61797524	.	.	.	.	gi|474353971|gb|EMS63109.1|Transcription factor RAX2 [Triticum urartu]	.	.	GO:0003677
Kiz_CK_c114746_g1_i1	460	.	.	.	.	.	.	.	.	.	.	.	NB-ARC domain	gi|2792216|gb|AAB96983.1|NBS-LRR type resistance protein, partial [Hordeum vulgare subsp. vulgare]	.	KOG4658, COG4886	GO:0043531
Kiz_both_c114751_g1_i1	446	.	.	.	.	.	.	.	.	.	.	.	NB-ARC domain	gi|15788505|gb|AAL07811.1|AF414171_1NBS-LRR-like protein, partial [Hordeum vulgare subsp. vulgare]	.	.	GO:0043531
Kiz_both_c114752_g1_i1	283	.	.	.	.	.	.	.	.	.	.	.	Flavin-binding monooxygenase-like	gi|475602239|gb|EMT25067.1|Flavin-containing monooxygenase FMO GS-OX5 [Aegilops tauschii]	map00982	.	GO:0050660, GO:0016491, GO:0050661, GO:0055114, GO:0004497, GO:0004499
Kiz_both_c114758_g1_i1	960	.	.	.	.	.	gi|39728308|gb|AJ611381.1|AJ611381	.	gnl|UG|Ta#S61553771	.	.	.	.	.	.	.	.
Kiz_both_c11476_g1_i1	1881	.	.	.	.	.	.	.	.	tr|W5E220|W5E220_WHEAT	.	.	Aminotransferase class-III	gi|326496042|dbj|BAJ90642.1|predicted protein [Hordeum vulgare subsp. vulgare]	map00260, map00270, map00250	.	GO:0008270, GO:0030170, GO:0008453, GO:0003824, GO:0005739, GO:0016020, GO:0008483, GO:0019544, GO:0005774
Kiz_CK_c114762_g1_i1	516	.	.	.	.	.	.	.	gnl|UG|Ta#S61768615	.	.	.	Ankyrin repeats (3 copies)	.	.	.	.
Kiz_CK_c114764_g1_i1	503	.	.	.	.	.	.	.	.	.	.	.	B-cell receptor-associated protein 31-like	.	.	.	.
Kiz_both_c114776_g1_i1	318	.	.	.	AK376599	.	.	.	gnl|UG|Ta#S61647972	.	.	.	.	gi|326525048|dbj|BAK07794.1|predicted protein [Hordeum vulgare subsp. vulgare]	.	.	GO:0016020, GO:0016021
Kiz_both_c114777_g1_i1	860	.	.	.	.	.	.	.	gnl|UG|Ta#S61519137	.	.	.	Seven in absentia protein family	gi|474448401|gb|EMS68731.1|E3 ubiquitin-protein ligase SINAT5 [Triticum urartu]	.	.	GO:0008270, GO:0007275, GO:0046872, GO:0016874, GO:0016567, GO:0006511, GO:0004842, GO:0005634
Kiz_CK_c114788_g1_i1	276	.	.	.	.	.	.	.	gnl|UG|Ta#S52544745	.	.	.	Oxidoreductase molybdopterin binding domain	gi|128189|sp|P27969.1|NIA2_HORVURecName: Full=Nitrate reductase [NADH]; Short=NR	map00910	COG0543, COG2041, KOG0534, KOG0535, KOG0537	GO:0050464, GO:0016491, GO:0030151, GO:0046872, GO:0020037, GO:0055114, GO:0006809, GO:0043546, GO:0009703, GO:0042128
Kiz_both_c11479_g1_i1	421	.	.	.	.	.	.	.	gnl|UG|Ta#S65593346	.	.	.	.	gi|326522114|dbj|BAK04185.1|predicted protein [Hordeum vulgare subsp. vulgare]	.	.	GO:0016020, GO:0016021
Kiz_both_c114795_g1_i1	642	.	.	.	.	.	.	.	gnl|UG|Ta#S61789979	.	.	.	.	.	.	.	.
Kiz_both_c114799_g1_i1	347	.	.	.	.	.	.	.	.	.	.	.	ATP synthase alpha/beta family, beta-barrel domain	gi|241156109|ref|XP_002407696.1|V -type Na-ATPase, putative [Ixodes scapularis]	.	KOG1352, COG1155	GO:0015992, GO:0046034, GO:0016787
Kiz_both_c1148_g1_i1	532	.	.	.	.	.	.	.	gnl|UG|Ta#S52546565	tr|W5BVE4|W5BVE4_WHEAT	.	.	NB-ARC domain	gi|475587802|gb|EMT20659.1|Disease resistance protein RPM1 [Aegilops tauschii]	.	.	GO:0043531
Kiz_both_c114812_g1_i1	451	.	.	.	.	.	.	.	gnl|UG|Ta#S65708947	.	.	.	.	gi|212275340|ref|NP_001130930.1|uncharacterized protein LOC100192035 [Zea mays]	.	ENOG410Z7Z7, KOG4197	GO:0009535, GO:0009534
Kiz_both_c114820_g1_i1	1306	.	.	.	.	.	.	.	.	.	.	.	Myb/SANT-like DNA-binding domain	.	.	.	.
Kiz_both_c114824_g1_i1	364	.	.	.	.	.	.	.	.	.	.	.	Subtilase family	gi|475501687|gb|EMT04348.1|Subtilisin-like protease [Aegilops tauschii]	.	.	GO:0008233, GO:0006508, GO:0008236, GO:0004252, GO:0016787
Kiz_both_c114830_g1_i1	541	.	.	.	.	.	.	.	.	.	.	.	Cytochrome P450	gi|475603337|gb|EMT25390.1|Obtusifoliol 14-alpha demethylase [Aegilops tauschii]	.	.	GO:0005506, GO:0016705, GO:0046872, GO:0020037, GO:0055114, GO:0004497, GO:0008168, GO:0032259
Kiz_CK_c114836_g1_i1	276	.	.	.	.	.	.	.	.	.	.	.	HECT-domain (ubiquitin-transferase)	gi|302807676|ref|XP_002985532.1|hypothetical protein SELMODRAFT_181768 [Selaginella moellendorffii]	.	COG5021, KOG0941	GO:0016874, GO:0004842, GO:0016567
Kiz_both_c114843_g1_i1	730	.	.	.	.	.	.	.	gnl|UG|Ta#S61533505	.	.	.	.	gi|475518845|gb|EMT06258.1|Disease resistance protein RPM1 [Aegilops tauschii]	.	.	GO:0043531
Kiz_both_c114855_g1_i1	441	.	.	.	.	.	.	.	gnl|UG|Ta#S65658882	.	.	.	.	.	.	.	.
Kiz_CK_c114857_g1_i1	249	.	.	.	.	.	gi|49603413|gb|AJ716831.1|AJ716831	.	.	.	.	.	.	gi|669029497|emb|CDM83713.1|unnamed protein product [Triticum aestivum]	.	.	GO:0000166, GO:0004672, GO:0005524, GO:0006468
Kiz_DS_c114865_g1_i1	638	.	.	.	.	.	.	.	gnl|UG|Ta#S61702629	.	.	.	NB-ARC domain	gi|475377070|gb|EMT00611.1|Disease resistance protein RPM1 [Aegilops tauschii]	.	.	GO:0043531
Kiz_both_c114876_g1_i1	290	.	.	.	.	.	.	.	gnl|UG|Ta#S61686986	.	.	.	.	.	.	.	.
Kiz_CK_c114879_g1_i1	370	.	.	.	.	.	.	.	.	.	.	.	Ribosome inactivating protein	gi|944229307|gb|KQK93693.1|hypothetical protein SETIT_026717mg [Setaria italica]	.	ENOG410JW6B, ENOG4110588	GO:0017148, GO:0030598, GO:0016787, GO:0006952
Kiz_both_c114887_g1_i1	471	.	.	.	.	.	.	.	.	.	.	.	Glycosyl hydrolases family 17	gi|475510749|gb|EMT05308.1|Glucan endo-1,3-beta-glucosidase 3 [Aegilops tauschii]	.	.	GO:0004553, GO:0016787, GO:0005975
Kiz_both_c114888_g1_i1	296	.	.	.	.	.	.	.	gnl|UG|Ta#S65620017	.	.	.	.	gi|218194582|gb|EEC77009.1|hypothetical protein OsI_15342 [Oryza sativa Indica Group]	.	KOG1075, ENOG410Y65V	GO:0090502, GO:0004523, GO:0003676
Kiz_DS_c114892_g1_i1	280	Bradi3g60290.1	.	.	AK361847	.	.	.	gnl|UG|Ta#S61789872	.	.	.	Protein of unknown function (DUF3531)	.	.	.	.
Kiz_both_c114896_g1_i1	544	.	.	.	.	.	.	.	gnl|UG|Ta#S61735823	.	.	.	.	.	.	.	.
Kiz_both_c1149_g1_i1	245	.	.	.	.	.	.	.	.	tr|W5CMP5|W5CMP5_WHEAT	.	.	.	gi|326506326|dbj|BAJ86481.1|predicted protein, partial [Hordeum vulgare subsp. vulgare]	.	.	GO:0016788
Kiz_CK_c11490_g1_i1	389	.	.	.	.	.	.	.	gnl|UG|Ta#S61695249	tr|M7YM96|M7YM96_TRIUA	.	.	.	gi|473984091|gb|EMS51653.1|Trehalose-phosphate phosphatase [Triticum urartu]	map00500, map00627	.	GO:0003824, GO:0004805, GO:0005992, GO:0016311, GO:0016787
Kiz_DS_c114901_g1_i1	1166	.	.	.	.	.	.	.	.	.	.	.	Protein of unknown function (DUF295)	.	.	.	.
Kiz_both_c114911_g1_i1	240	.	.	.	.	.	.	.	gnl|UG|Ta#S61691505	.	.	.	.	.	.	.	.
Kiz_both_c114918_g1_i1	254	.	.	.	.	.	.	.	gnl|UG|Ta#S58906351	.	.	.	.	gi|475621391|gb|EMT31459.1|hypothetical protein F775_06131 [Aegilops tauschii]	.	.	GO:0016020, GO:0016021
Kiz_both_c114923_g1_i1	644	.	.	.	.	.	gi|197662176|gb|FK827267.1|FK827267	.	gnl|UG|Ta#S61769991	.	.	.	.	gi|326525653|dbj|BAJ88873.1|predicted protein [Hordeum vulgare subsp. vulgare]	.	.	GO:0033617, GO:0005739, GO:0016020, GO:0016021
Kiz_both_c114925_g1_i1	726	.	.	.	.	.	.	.	gnl|UG|Ta#S65668087	.	.	.	.	.	.	.	.
Kiz_both_c114931_g1_i1	1813	.	.	.	.	.	.	.	.	.	.	.	Protein kinase domain	gi|475417223|gb|EMT01010.1|Putative serine/threonine-protein kinase-like protein CCR3 [Aegilops tauschii]	.	.	GO:0016310, GO:0004672, GO:0016301, GO:0005524, GO:0006468
Kiz_both_c114934_g1_i1	834	.	.	.	.	.	.	.	gnl|UG|Ta#S61556774	.	.	.	.	.	.	.	.
Kiz_CK_c114936_g1_i1	766	.	.	.	.	.	.	.	gnl|UG|Ta#S61840210	.	.	.	ABC transporter	gi|473759823|gb|EMS45807.1|ABC transporter C family member 3 [Triticum urartu]	map00230, map00730	.	GO:0000166, GO:0042626, GO:0055085, GO:0016020, GO:0016021, GO:0006810, GO:0005524, GO:0016887
Kiz_both_c114937_g1_i1	246	.	.	.	.	.	.	.	gnl|UG|Ta#S58889694	.	.	.	.	gi|475613406|gb|EMT28763.1|RNA polymerase sigma factor rpoD [Aegilops tauschii]	map00230, map00240	.	GO:0016987, GO:0003677, GO:2001141, GO:0003700, GO:0003899, GO:0009507, GO:0001053, GO:0006352, GO:0006355
Kiz_CK_c11494_g1_i1	354	.	.	.	.	.	.	.	gnl|UG|Ta#S61780896	tr|W5BB40|W5BB40_WHEAT	.	.	.	gi|944047002|gb|KQJ82643.1|hypothetical protein BRADI_5g10190 [Brachypodium distachyon]	.	.	GO:0016020, GO:0016021, GO:0004672, GO:0005524, GO:0006468
Kiz_both_c114977_g1_i1	608	.	.	.	.	.	.	.	gnl|UG|Ta#S61834707	.	.	.	.	gi|326517717|dbj|BAK03777.1|predicted protein [Hordeum vulgare subsp. vulgare]	.	.	GO:0001510, GO:0008173, GO:0003723, GO:0006396
Kiz_both_c114980_g1_i1	426	.	.	.	.	.	.	.	gnl|UG|Ta#S61844778	.	.	.	.	.	.	.	.
Kiz_DS_c114982_g1_i1	417	.	.	.	.	.	.	.	.	.	.	.	PPR repeat	gi|475599814|gb|EMT24335.1|hypothetical protein F775_21240 [Aegilops tauschii]	.	.	GO:0009507, GO:0009451
Kiz_DS_c114984_g1_i1	428	.	.	.	.	.	.	.	gnl|UG|Ta#S61536479	.	.	.	.	.	.	.	.
Kiz_both_c114988_g1_i1	838	.	.	.	.	.	.	.	gnl|UG|Ta#S12943156	.	.	.	.	.	.	.	.
Kiz_both_c114989_g1_i1	422	.	.	.	.	.	.	.	.	.	.	.	Ribosomal protein L3	gi|698776104|ref|XP_009821096.1|60S ribosomal protein [Aphanomyces astaci]	.	.	GO:0003735, GO:0030529, GO:0005840, GO:0006412, GO:0005622
Kiz_CK_c114990_g1_i1	393	.	.	.	.	.	.	.	.	.	.	.	Ribosomal protein S26e	gi|694525039|ref|XP_009492324.1|40S ribosomal protein [Fonticula alba]	.	.	GO:0003735, GO:0005840, GO:0006412, GO:0005622
Kiz_CK_c1150_g1_i1	245	.	.	.	.	.	.	.	.	.	.	.	PHD-finger	gi|474290631|gb|EMS61262.1|PHD finger protein rhinoceros [Triticum urartu]	.	.	GO:0008270, GO:0046872
Kiz_both_c11501_g1_i1	884	.	.	.	.	.	.	.	.	.	.	.	Leucine rich repeat	.	.	.	.
Kiz_CK_c115016_g1_i1	540	.	.	.	.	.	.	.	gnl|UG|Ta#S61829608	.	.	.	.	.	.	.	.
Kiz_both_c115019_g1_i1	642	.	.	.	.	.	.	.	.	.	.	.	Leucine Rich repeats (2 copies)	.	.	.	.
Kiz_both_c115021_g1_i1	887	.	.	.	.	.	.	.	gnl|UG|Ta#S52542622	.	.	.	.	gi|475564927|gb|EMT14647.1|Putative cinnamyl alcohol dehydrogenase 5 [Aegilops tauschii]	.	.	GO:0008270, GO:0016491, GO:0046872, GO:0055114
Kiz_both_c115023_g1_i1	269	.	.	.	.	.	.	.	.	.	.	.	PPR repeat family	.	.	.	.
Kiz_both_c115024_g1_i1	1240	.	.	.	.	.	.	.	gnl|UG|Ta#S61770429	.	.	.	.	.	.	.	.
Kiz_CK_c115025_g1_i1	567	.	.	.	.	.	.	.	.	.	.	.	Endoplasmic reticulum protein ERp29, C-terminal domain	gi|330843666|ref|XP_003293769.1|hypothetical protein DICPUDRAFT_51128 [Dictyostelium purpureum]	.	COG0526, KOG0191	GO:0003756, GO:0045454, GO:0005783, GO:0016853, GO:0034976, GO:0006457
Kiz_both_c115031_g1_i1	1402	.	.	.	.	.	.	.	gnl|UG|Ta#S12990422	.	.	.	Leucine rich repeat	gi|474404335|gb|EMS66328.1|Disease resistance protein RPM1 [Triticum urartu]	.	.	GO:0043531
Kiz_both_c115035_g1_i1	486	.	.	.	.	.	.	.	gnl|UG|Ta#S61665674	.	.	.	.	.	.	.	.
Kiz_CK_c115044_g1_i1	377	.	.	.	.	.	.	.	gnl|UG|Ta#S37806527	.	.	.	Peroxidase	gi|475533404|gb|EMT08380.1|Peroxidase 1 [Aegilops tauschii]	map00940	.	GO:0006979, GO:0004601, GO:0020037, GO:0055114, GO:0098869
Kiz_both_c115058_g1_i1	744	.	.	.	.	.	.	.	gnl|UG|Ta#S61713785	.	.	.	.	.	.	.	.
Kiz_both_c115061_g1_i1	669	.	.	.	.	.	.	.	gnl|UG|Ta#S65658793	.	.	.	.	.	.	.	.
Kiz_both_c115065_g1_i1	1613	.	.	.	.	.	.	.	gnl|UG|Ta#S61650711	.	.	.	Protein of unknown function (DUF1618)	.	.	.	.
Kiz_CK_c11507_g1_i1	363	.	.	.	.	.	.	.	.	tr|W5F6Y1|W5F6Y1_WHEAT	.	.	Receptor family ligand binding region	gi|475530719|gb|EMT07943.1|Glutamate receptor 2.7 [Aegilops tauschii]	.	.	GO:0035235, GO:0016020, GO:0016021, GO:0004970, GO:0006810, GO:0006811
Kiz_both_c115070_g1_i1	2354	.	.	.	.	.	.	.	gnl|UG|Ta#S58899219	.	.	.	Leucine rich repeat	gi|475614339|gb|EMT29040.1|LRR receptor-like serine/threonine-protein kinase RCH1 [Aegilops tauschii]	.	.	GO:0016020, GO:0016021, GO:0016310, GO:0004672, GO:0016301, GO:0005524, GO:0006468
Kiz_CK_c115077_g1_i1	265	.	.	.	.	.	.	.	gnl|UG|Ta#S61778875	.	.	.	.	gi|475594659|gb|EMT22757.1|Cytosolic Fe-S cluster assembly factor NUBP1-like protein [Aegilops tauschii]	.	.	GO:0005829, GO:0005524
Kiz_both_c11508_g1_i1	360	.	.	.	.	.	.	.	gnl|UG|Ta#S61709857	tr|W5EY59|W5EY59_WHEAT	.	.	.	.	.	.	.
Kiz_both_c115084_g1_i1	283	.	.	.	.	.	.	.	gnl|UG|Ta#S65631141	.	.	.	AAA domain (dynein-related subfamily)	gi|475550894|gb|EMT11545.1|Midasin [Aegilops tauschii]	map00230, map00730	.	GO:0000166, GO:0000027, GO:0005524, GO:0005634, GO:0016887
Kiz_both_c115093_g1_i1	831	.	.	.	.	.	.	.	gnl|UG|Ta#S61756274	.	.	.	EamA-like transporter family	gi|475610705|gb|EMT27823.1|Auxin-induced protein 5NG4 [Aegilops tauschii]	.	.	GO:0055085, GO:0016020, GO:0016021, GO:0022857
Kiz_both_c115096_g1_i1	454	.	.	.	.	.	.	.	gnl|UG|Ta#S61797061	.	.	.	.	.	.	.	.
Kiz_CK_c115097_g1_i1	425	.	.	.	.	.	.	.	.	.	.	.	RNA recognition motif. (a.k.a. RRM, RBD, or RNP domain)	.	.	.	.
Kiz_both_c1151_g1_i1	449	.	.	.	.	.	gi|39730173|gb|AJ613246.1|AJ613246	.	gnl|UG|Ta#S24318187	tr|A1IHG3|A1IHG3_TRIMO	.	.	Cytochrome P450	gi|62148968|dbj|BAD93367.1|P450 [Triticum aestivum]	.	.	GO:0005506, GO:0016491, GO:0016705, GO:0046872, GO:0016020, GO:0016021, GO:0020037, GO:0055114, GO:0004497
Kiz_both_c115100_g1_i1	1367	.	.	.	.	.	.	.	gnl|UG|Ta#S61780313	.	.	.	.	gi|326512824|dbj|BAK03319.1|predicted protein [Hordeum vulgare subsp. vulgare]	.	.	GO:0016020, GO:0016021
Kiz_both_c115105_g1_i1	599	.	.	.	AK373134	.	.	.	gnl|UG|Ta#S52541325	.	.	MPK17_ORYSJ	Protein kinase domain	gi|326524790|dbj|BAK04331.1|predicted protein [Hordeum vulgare subsp. vulgare]	map04150	.	GO:0000166, GO:0000165, GO:0004707, GO:0016310, GO:0016740, GO:0004672, GO:0016301, GO:0004674, GO:0005524, GO:0006468, GO:0005622
Kiz_both_c115109_g1_i1	927	.	.	.	.	.	.	.	gnl|UG|Ta#S12981796	.	.	.	.	.	.	.	.
Kiz_CK_c115113_g1_i1	391	.	.	.	.	.	.	.	gnl|UG|Ta#S19223154	.	.	.	.	.	.	.	.
Kiz_both_c115126_g1_i1	600	.	.	.	.	.	.	.	gnl|UG|Ta#S61667976	.	.	.	.	.	.	.	.
Kiz_both_c115127_g1_i1	700	.	.	.	.	.	.	.	.	.	.	.	Subtilase family	gi|473907133|gb|EMS49419.1|Cucumisin [Triticum urartu]	.	.	GO:0008233, GO:0006508, GO:0008236, GO:0004252, GO:0016787
Kiz_both_c115134_g1_i1	280	.	.	.	.	.	.	.	gnl|UG|Ta#S61646028	.	.	.	.	.	.	.	.
Kiz_CK_c115137_g1_i1	554	.	.	.	.	.	.	.	gnl|UG|Ta#S61756274	.	.	.	EamA-like transporter family	gi|326532378|dbj|BAK05118.1|predicted protein [Hordeum vulgare subsp. vulgare]	.	.	GO:0055085, GO:0016020, GO:0016021, GO:0022857
Kiz_CK_c115145_g1_i1	301	.	.	.	.	.	.	.	gnl|UG|Ta#S61811285	.	.	.	Glycerophosphoryl diester phosphodiesterase family	gi|474195624|gb|EMS58329.1|putative glycerophosphoryl diester phosphodiesterase 1 [Triticum urartu]	map00564	.	GO:0006629, GO:0008889, GO:0008081
Kiz_CK_c115148_g1_i1	431	.	.	.	.	.	.	.	gnl|UG|Ta#S65709616	.	.	.	Zinc knuckle	.	.	.	.
Kiz_both_c115149_g1_i1	1010	.	.	.	.	.	.	.	gnl|UG|Ta#S61832239	.	.	.	Piwi domain	gi|84468316|dbj|BAE71241.1|putative Argonaute protein [Trifolium pratense]	.	.	GO:0003676
Kiz_both_c115156_g1_i1	807	.	.	.	.	.	.	.	gnl|UG|Ta#S61778437	.	.	.	.	.	.	.	.
Kiz_both_c115157_g1_i1	595	.	.	.	.	.	.	.	.	.	.	.	Flavin-binding monooxygenase-like	gi|475523859|gb|EMT06946.1|Flavin-containing monooxygenase FMO GS-OX3 [Aegilops tauschii]	map00982	.	GO:0016491, GO:0050660, GO:0050661, GO:0055114, GO:0004497, GO:0004499
Kiz_both_c11518_g1_i1	487	.	.	.	.	.	.	.	gnl|UG|Ta#S61731988	tr|M8A8I9|M8A8I9_TRIUA	.	.	.	.	.	.	.
Kiz_both_c115180_g1_i1	918	.	.	.	.	.	.	.	gnl|UG|Ta#S61770315	.	.	.	.	gi|474072607|gb|EMS54437.1|hypothetical protein TRIUR3_12718 [Triticum urartu]	.	.	GO:0016020, GO:0016021
Kiz_both_c115182_g1_i1	451	.	.	.	.	.	.	.	gnl|UG|Ta#S61584424	.	.	.	.	.	.	.	.
Kiz_CK_c115188_g1_i1	520	.	.	.	.	.	.	.	gnl|UG|Ta#S61812061	.	.	.	Kinesin motor domain	gi|473942625|gb|EMS50422.1|Kinesin-4 [Triticum urartu]	map00230, map00730	.	GO:0003777, GO:0000166, GO:0005739, GO:0008017, GO:0009060, GO:0005524, GO:0009845, GO:0007018
Kiz_CK_c115193_g1_i1	252	.	.	.	.	.	.	.	.	.	.	.	DENN (AEX-3) domain	gi|301117184|ref|XP_002906320.1|conserved hypothetical protein [Phytophthora infestans T30-4]	.	.	GO:0005096, GO:0043547
Kiz_both_c115199_g1_i1	882	.	.	.	.	.	.	.	gnl|UG|Ta#S61846315	.	.	.	.	.	.	.	.
Kiz_CK_c11520_g1_i1	401	.	.	.	.	.	.	.	.	tr|W5FEZ6|W5FEZ6_WHEAT	.	.	Leucine Rich repeats (2 copies)	gi|474139483|gb|EMS56468.1|Putative disease resistance protein RGA3 [Triticum urartu]	.	.	GO:0043531
Kiz_both_c115200_g1_i1	1149	.	.	.	.	.	.	.	gnl|UG|Ta#S61735075	.	.	.	.	.	.	.	.
Kiz_both_c115211_g1_i1	506	.	.	.	.	.	.	.	.	.	.	.	.	gi|326524580|dbj|BAK00673.1|predicted protein [Hordeum vulgare subsp. vulgare]	.	.	GO:0004190, GO:0008233, GO:0006508, GO:0016787
Kiz_CK_c115212_g1_i1	419	.	.	.	.	.	.	.	.	.	.	.	Leucine Rich repeats (2 copies)	gi|944053249|gb|KQJ88887.1|hypothetical protein BRADI_4g21941 [Brachypodium distachyon]	.	.	GO:0043531
Kiz_both_c115216_g1_i1	751	.	.	.	.	.	.	.	gnl|UG|Ta#S61579047	.	.	.	MSP (Major sperm protein) domain	gi|669027791|emb|CDM81359.1|unnamed protein product [Triticum aestivum]	.	.	GO:0000166, GO:0004672, GO:0004674, GO:0005524, GO:0006468
Kiz_CK_c11522_g1_i2	783	.	.	.	.	.	.	.	.	tr|W5EXJ8|W5EXJ8_WHEAT	.	.	Cytochrome P450	gi|475545646|gb|EMT10523.1|Cytochrome P450 86A1 [Aegilops tauschii]	.	.	GO:0005506, GO:0016705, GO:0016491, GO:0046872, GO:0020037, GO:0055114, GO:0004497
Kiz_both_c115221_g1_i1	358	.	.	.	.	.	.	.	.	.	.	.	Ribosomal protein L7Ae/L30e/S12e/Gadd45 family	.	.	.	.
Kiz_CK_c115225_g1_i1	331	.	.	.	.	.	.	.	.	.	.	.	Peptidase inhibitor I9	gi|473813298|gb|EMS46832.1|Cucumisin [Triticum urartu]	.	.	GO:0008233, GO:0006508, GO:0008236, GO:0004252, GO:0016787
Kiz_CK_c115226_g1_i1	748	.	.	.	.	.	.	.	gnl|UG|Ta#S16203562	.	.	.	.	gi|334903140|gb|AEH25630.1|pathogenesis-related protein 1-15 [Triticum aestivum]	.	.	GO:0005576
Kiz_both_c115228_g1_i1	1114	.	.	.	.	.	.	.	.	.	.	.	Protein of unknown function, DUF594	gi|475589949|gb|EMT21320.1|hypothetical protein F775_21082 [Aegilops tauschii]	.	.	GO:0016020, GO:0016021
Kiz_both_c115231_g1_i1	331	.	.	.	.	.	.	.	.	.	.	.	Protein kinase domain	gi|475559565|gb|EMT13372.1|Putative cyclin-dependent kinase F-2 [Aegilops tauschii]	.	.	GO:0000166, GO:0016310, GO:0004672, GO:0016301, GO:0004674, GO:0005524, GO:0006468
Kiz_both_c115235_g1_i1	732	.	.	.	.	.	.	.	gnl|UG|Ta#S16231159	.	.	.	.	.	.	.	.
Kiz_both_c115236_g1_i1	594	.	.	.	.	.	.	.	.	.	.	.	MYB-CC type transfactor, LHEQLE motif	gi|326488267|dbj|BAJ93802.1|predicted protein [Hordeum vulgare subsp. vulgare]	.	.	GO:0003677, GO:0006351, GO:0006355, GO:0005634
Kiz_DS_c115242_g1_i1	258	.	.	.	.	.	.	.	.	.	.	.	.	gi|474394603|gb|EMS65596.1|Ubiquitin-like-specific protease 1D [Triticum urartu]	.	.	GO:0008233, GO:0006508, GO:0008234
Kiz_both_c115244_g1_i1	373	Bradi1g68310.1	.	.	.	.	.	.	gnl|UG|Ta#S61810586	.	.	.	Glycosyl hydrolase family 10	gi|475594758|gb|EMT22806.1|Endo-1,4-beta-xylanase Z [Aegilops tauschii]	.	.	GO:0045493, GO:0008152, GO:0004553, GO:0016787, GO:0005975, GO:0016798
Kiz_CK_c115246_g1_i1	268	.	.	.	.	.	.	.	gnl|UG|Ta#S37847681	.	.	.	Protein tyrosine kinase	gi|475614976|gb|EMT29282.1|Cysteine-rich receptor-like protein kinase 29 [Aegilops tauschii]	.	.	GO:0000166, GO:0016310, GO:0004672, GO:0016301, GO:0004674, GO:0005524, GO:0006468
Kiz_both_c115247_g1_i1	410	.	.	.	.	.	.	.	gnl|UG|Ta#S61658406	.	.	.	.	.	.	.	.
Kiz_both_c115250_g1_i1	994	.	.	.	.	.	.	.	.	.	.	.	DnaJ domain	.	.	.	.
Kiz_CK_c115253_g1_i1	646	.	.	.	.	.	.	.	gnl|UG|Ta#S65711090	.	.	.	.	gi|475469774|gb|EMT02329.1|hypothetical protein F775_18026 [Aegilops tauschii]	.	.	GO:0008270, GO:0046872
Kiz_CK_c115255_g1_i1	295	.	.	.	.	.	.	.	.	.	.	.	Prolyl-tRNA synthetase, C-terminal	gi|475491975|gb|EMT03606.1|Bifunctional aminoacyl-tRNA synthetase [Aegilops tauschii]	map00970	.	GO:0006418, GO:0000166, GO:0005737, GO:0004812, GO:0004827, GO:0006433, GO:0005524
Kiz_CK_c115261_g1_i1	675	.	.	.	.	.	.	.	gnl|UG|Ta#S65702354	.	.	.	.	.	.	.	.
Kiz_both_c115264_g1_i1	503	.	.	.	.	.	.	.	gnl|UG|Ta#S22368313	.	.	.	.	.	.	.	.
Kiz_CK_c115265_g1_i1	454	.	.	.	.	.	.	.	gnl|UG|Ta#S12950024	.	.	.	Glycosyl hydrolases family 28	gi|475599570|gb|EMT24271.1|Polygalacturonase [Aegilops tauschii]	map00040	.	GO:0008152, GO:0071555, GO:0004650, GO:0005576, GO:0016787, GO:0005975, GO:0016798
Kiz_CK_c115271_g1_i1	304	.	.	.	.	.	.	.	.	.	.	.	.	gi|475605266|gb|EMT26013.1|hypothetical protein F775_01966 [Aegilops tauschii]	.	.	GO:0016020, GO:0016021
Kiz_both_c115277_g1_i1	434	.	.	.	.	.	.	.	.	.	.	.	.	.	.	.	.
Kiz_both_c115279_g1_i1	1777	.	.	.	.	.	.	.	gnl|UG|Ta#S61697136	.	.	.	Protein of unknown function (DUF1618)	.	.	.	.
Kiz_both_c115281_g1_i1	315	.	.	.	.	.	.	.	.	.	.	.	PPR repeat	gi|326519006|dbj|BAJ92663.1|predicted protein [Hordeum vulgare subsp. vulgare]	.	.	GO:0042802
Kiz_CK_c115292_g1_i1	497	.	.	.	.	.	.	.	gnl|UG|Ta#S12885520	.	.	.	.	gi|475591516|gb|EMT21773.1|Disease resistance protein RPM1 [Aegilops tauschii]	.	.	GO:0043531
Kiz_CK_c115296_g1_i1	686	.	.	.	.	.	.	.	.	.	.	.	NB-ARC domain	.	.	.	.
Kiz_CK_c115300_g1_i1	617	.	.	.	.	.	.	.	.	.	.	.	Plant protein of unknown function	gi|475609266|gb|EMT27324.1|hypothetical protein F775_10495 [Aegilops tauschii]	.	.	GO:0016020, GO:0016021
Kiz_both_c115304_g1_i1	339	.	.	.	.	.	.	.	gnl|UG|Ta#S52543471	.	.	.	.	.	.	.	.
Kiz_both_c115306_g1_i1	359	.	.	.	.	.	.	.	gnl|UG|Ta#S52544067	.	.	.	Protein kinase domain	gi|669026889|emb|CDM79995.1|unnamed protein product [Triticum aestivum]	.	.	GO:0004672, GO:0005524, GO:0006468
Kiz_CK_c115307_g1_i1	1161	.	.	.	.	.	.	.	.	.	.	.	Protein kinase domain	gi|473928833|gb|EMS49888.1|Cysteine-rich receptor-like protein kinase 19 [Triticum urartu]	.	.	GO:0000166, GO:0016310, GO:0004672, GO:0016301, GO:0004674, GO:0005524, GO:0006468
Kiz_CK_c115315_g1_i1	534	.	.	.	.	.	.	.	.	.	.	.	NB-ARC domain	gi|474258869|gb|EMS60444.1|Putative disease resistance RPP13-like protein 1 [Triticum urartu]	.	.	GO:0000166, GO:0043531, GO:0005524
Kiz_both_c115318_g1_i1	457	.	.	.	.	.	.	.	gnl|UG|Ta#S61772329	.	.	.	.	.	.	.	.
Kiz_both_c115325_g1_i1	245	.	.	.	.	.	.	.	gnl|UG|Ta#S61560909	.	.	.	Protein kinase domain	gi|475523454|gb|EMT06893.1|Serine/threonine-protein kinase CTR1 [Aegilops tauschii]	.	.	GO:0016310, GO:0004672, GO:0016301, GO:0005524, GO:0006468
Kiz_both_c115329_g1_i1	404	.	.	.	.	.	.	.	gnl|UG|Ta#S61791014	.	.	.	Helicase conserved C-terminal domain	gi|669030896|emb|CDM85593.1|unnamed protein product [Triticum aestivum]	map00230, map00730	.	GO:0004525, GO:0090501, GO:0003723, GO:0090502, GO:0006396, GO:0016891, GO:0004386, GO:0016787, GO:0005524, GO:0003676
Kiz_both_c115330_g1_i1	1007	.	.	.	.	.	.	.	gnl|UG|Ta#S37807138	.	.	.	DYW family of nucleic acid deaminases	gi|669028299|emb|CDM82055.1|unnamed protein product [Triticum aestivum]	.	.	GO:0008270
Kiz_both_c115333_g1_i1	284	.	.	.	.	.	.	.	gnl|UG|Ta#S61541658	.	.	.	.	gi|473993304|gb|EMS51952.1|Putative disease resistance protein RGA3 [Triticum urartu]	.	.	GO:0043531
Kiz_CK_c115335_g1_i1	464	.	.	.	.	.	.	.	.	.	.	.	NB-ARC domain	gi|475575781|gb|EMT17363.1|Putative disease resistance protein [Aegilops tauschii]	.	.	GO:0043531
Kiz_both_c115342_g1_i1	526	.	.	.	.	.	.	.	gnl|UG|Ta#S13259383	.	.	.	.	.	.	.	.
Kiz_CK_c115352_g1_i1	514	.	.	.	.	.	.	.	gnl|UG|Ta#S32596391	.	.	.	K+ potassium transporter	gi|475577646|gb|EMT17875.1|Putative potassium transporter 16 [Aegilops tauschii]	.	.	GO:0071805, GO:0006813, GO:0015079, GO:0016020, GO:0016021, GO:0006811
Kiz_CK_c115353_g1_i1	320	.	.	.	AK357808	.	.	.	gnl|UG|Ta#S61706780	.	.	.	Protein tyrosine kinase	gi|326527941|dbj|BAJ89022.1|predicted protein [Hordeum vulgare subsp. vulgare]	.	.	GO:0016020, GO:0016021, GO:0004672, GO:0005524, GO:0006468
Kiz_CK_c115359_g1_i1	1220	.	.	.	.	.	.	.	gnl|UG|Ta#S37847681	.	.	.	Protein kinase domain	gi|475614976|gb|EMT29282.1|Cysteine-rich receptor-like protein kinase 29 [Aegilops tauschii]	.	.	GO:0000166, GO:0016310, GO:0004672, GO:0016301, GO:0004674, GO:0005524, GO:0006468
Kiz_both_c115362_g1_i1	639	.	.	.	.	.	.	.	gnl|UG|Ta#S61779775	.	.	.	Exonuclease	gi|326522268|dbj|BAK07596.1|predicted protein [Hordeum vulgare subsp. vulgare]	.	.	GO:0003676
Kiz_both_c115373_g1_i1	841	.	.	.	.	.	.	.	gnl|UG|Ta#S65629569	.	.	.	.	.	.	.	.
Kiz_both_c115384_g1_i1	1206	.	.	.	.	.	.	.	gnl|UG|Ta#S61786516	.	.	.	.	gi|326493596|dbj|BAJ85259.1|predicted protein [Hordeum vulgare subsp. vulgare]	.	.	GO:0016020, GO:0016021
Kiz_CK_c115393_g1_i1	631	.	.	.	.	.	.	.	.	.	.	.	Phloem protein 2	gi|475605525|gb|EMT26107.1|Putative receptor protein kinase ZmPK1 [Aegilops tauschii]	.	.	GO:0016310, GO:0004672, GO:0016301, GO:0005524, GO:0006468
Kiz_both_c115397_g1_i1	340	.	.	.	.	.	.	.	.	.	.	.	Leucine Rich repeats (2 copies)	gi|474379498|gb|EMS64448.1|Tyrosine-sulfated glycopeptide receptor 1 [Triticum urartu]	.	.	GO:0000166, GO:0016020, GO:0016021, GO:0016310, GO:0016740, GO:0004672, GO:0016301, GO:0004674, GO:0005524, GO:0006468
Kiz_both_c115407_g1_i1	1175	.	.	.	.	.	.	.	gnl|UG|Ta#S61789914	.	.	.	Protein of unknown function (DUF3615)	.	.	.	.
Kiz_both_c115409_g1_i1	818	.	.	.	.	.	.	.	.	.	.	.	Protein of unknown function (DUF295)	.	.	.	.
Kiz_CK_c115415_g1_i1	360	.	.	.	.	.	.	.	.	.	.	.	Protein kinase domain	gi|475535009|gb|EMT08675.1|Cysteine-rich receptor-like protein kinase 8 [Aegilops tauschii]	.	.	GO:0000166, GO:0016310, GO:0004672, GO:0016301, GO:0005524, GO:0006468
Kiz_CK_c115417_g1_i1	338	.	.	.	.	.	.	.	gnl|UG|Ta#S65706033	.	.	.	.	gi|475433860|gb|EMT01270.1|Disease resistance protein RPS2 [Aegilops tauschii]	.	.	GO:0043531
Kiz_DS_c115420_g1_i1	337	.	.	.	.	.	.	.	gnl|UG|Ta#S13224147	.	.	.	.	.	.	.	.
Kiz_both_c115427_g1_i1	1360	.	.	.	.	.	.	.	gnl|UG|Ta#S65705814	.	.	.	.	.	.	.	.
Kiz_both_c115428_g1_i1	1750	.	.	.	.	.	.	.	.	.	.	.	Chromo (CHRromatin Organisation MOdifier) domain	gi|32488663|emb|CAE03590.1|OSJNBa0087O24.13 [Oryza sativa Japonica Group]	.	.	GO:0015074, GO:0003676
Kiz_both_c115430_g1_i1	1218	.	.	.	.	.	.	.	gnl|UG|Ta#S65718325	.	.	.	.	gi|475602248|gb|EMT25072.1|Heat shock 70 kDa protein [Aegilops tauschii]	.	.	GO:0000166, GO:0005524
Kiz_both_c115432_g1_i1	256	.	.	.	.	.	.	.	.	.	.	.	PPR repeat family	.	.	.	.
Kiz_both_c115437_g1_i1	1445	.	.	.	.	.	gi|11224417|gb|BF293437.1|BF293437	.	.	.	.	.	.	.	.	.	.
Kiz_both_c115442_g1_i1	1295	.	.	.	.	.	.	.	gnl|UG|Ta#S12915708	.	.	.	Regulator of chromosome condensation (RCC1) repeat	.	.	.	.
Kiz_both_c115448_g1_i1	612	.	.	.	.	.	.	.	gnl|UG|Ta#S61808843	.	.	.	.	.	.	.	.
Kiz_both_c115450_g1_i1	251	.	.	.	.	.	.	.	.	.	.	.	PPR repeat family	gi|475613938|gb|EMT28927.1|hypothetical protein F775_10857 [Aegilops tauschii]	.	.	GO:0008270
Kiz_both_c115464_g1_i1	412	.	.	.	.	.	.	.	gnl|UG|Ta#S61658743	.	.	.	.	.	.	.	.
Kiz_both_c115468_g1_i1	481	.	.	.	.	.	.	.	gnl|UG|Ta#S61809796	.	.	.	.	gi|326503070|dbj|BAJ99160.1|predicted protein [Hordeum vulgare subsp. vulgare]	.	.	GO:0010388, GO:0010387, GO:0008180
Kiz_CK_c115470_g1_i1	308	.	.	.	.	.	.	.	gnl|UG|Ta#S61812453	.	.	.	.	gi|475625178|gb|EMT32874.1|ATP-dependent DNA helicase hus2/rqh1 [Aegilops tauschii]	map00230, map00730	.	GO:0000166, GO:0032508, GO:0043140, GO:0003824, GO:0006281, GO:0006260, GO:0044237, GO:0008026, GO:0006310, GO:0004386, GO:0005524, GO:0003676, GO:0005622
Kiz_both_c115475_g1_i1	721	.	.	.	.	.	.	.	gnl|UG|Ta#S61549585	.	.	.	.	.	.	.	.
Kiz_both_c115480_g1_i1	1476	.	.	.	.	.	.	.	.	.	.	.	Leucine Rich repeats (2 copies)	gi|473826530|gb|EMS47134.1|Disease resistance protein RPM1 [Triticum urartu]	.	.	GO:0043531
Kiz_CK_c115486_g1_i1	817	.	.	.	.	.	.	.	gnl|UG|Ta#S65701691	.	.	.	.	.	.	.	.
Kiz_CK_c11549_g1_i1	391	.	.	.	.	.	.	.	.	tr|T1MFM0|T1MFM0_TRIUA	.	.	.	gi|473814138|gb|EMS46882.1|UDP-glycosyltransferase 85A2 [Triticum urartu]	.	.	GO:0008152, GO:0016757, GO:0016758, GO:0016740
Kiz_both_c115492_g1_i1	379	.	.	.	.	.	.	.	gnl|UG|Ta#S32619689	.	.	.	.	gi|474431342|gb|EMS67962.1|50S ribosomal protein L18 [Triticum urartu]	.	.	GO:0003735, GO:0005840, GO:0006412, GO:0005622
Kiz_both_c1155_g1_i1	336	.	.	.	.	.	.	.	.	tr|W5HJ44|W5HJ44_WHEAT	.	.	Protein tyrosine kinase	gi|219814408|gb|ACL36482.1|lectin receptor-type kinase [Aegilops tauschii]	.	.	GO:0000166, GO:0016020, GO:0016021, GO:0016310, GO:0004672, GO:0016301, GO:0004674, GO:0030246, GO:0005524, GO:0006468
Kiz_both_c11551_g1_i1	535	.	.	.	.	.	.	.	gnl|UG|Ta#S52542006	tr|M7ZBV5|M7ZBV5_TRIUA	.	.	.	gi|474265540|gb|EMS60698.1|Cysteine-rich receptor-like protein kinase 25 [Triticum urartu]	.	.	GO:0016020, GO:0016021, GO:0016310, GO:0004672, GO:0016301, GO:0004674, GO:0005524, GO:0006468
Kiz_DS_c115514_g1_i1	557	.	.	.	.	.	.	.	.	.	.	.	DYW family of nucleic acid deaminases	gi|944074856|gb|KQK10340.1|hypothetical protein BRADI_2g53450 [Brachypodium distachyon]	.	.	GO:0008270
Kiz_DS_c115521_g1_i1	444	Bradi1g08060.1	.	Os03t0758300-02	AK367927	.	.	.	gnl|UG|Ta#S61798563	.	.	.	.	gi|66933080|gb|AAY58313.1|cyclic nucleotide-gated ion channel 2, partial [Hordeum vulgare subsp. vulgare]	.	.	GO:0055085, GO:0016020, GO:0016021, GO:0034220, GO:0006810, GO:0006811, GO:0005216
Kiz_CK_c115523_g1_i1	514	.	.	.	.	.	.	.	gnl|UG|Ta#S61564885	.	.	.	.	.	.	.	.
Kiz_both_c115525_g1_i1	264	.	.	.	.	.	.	.	.	.	.	.	PPR repeat family	.	.	.	.
Kiz_both_c115537_g1_i1	433	.	.	.	.	.	.	.	.	.	.	.	NB-ARC domain	gi|475590524|gb|EMT21495.1|Disease resistance protein RPM1 [Aegilops tauschii]	.	.	GO:0043531
Kiz_CK_c11554_g1_i1	331	.	.	.	.	.	.	.	.	tr|T1NVK9|T1NVK9_TRIUA	.	.	.	.	.	.	.
Kiz_both_c115545_g1_i1	681	.	.	.	.	.	.	.	.	.	.	.	RNA pol II promoter Fmp27 protein domain	.	.	.	.
Kiz_both_c115550_g1_i1	456	.	.	.	.	.	.	.	gnl|UG|Ta#S61720401	.	.	.	.	.	.	.	.
Kiz_CK_c115558_g1_i1	283	.	.	.	.	.	.	.	.	.	.	.	NB-ARC domain	gi|62511923|gb|AAX84523.1|powdery mildew resistance protein PM, partial [Triticum aestivum]	.	.	GO:0043531
Kiz_CK_c115561_g1_i1	425	.	.	.	.	.	.	.	gnl|UG|Ta#S61854774	.	.	.	.	.	.	.	.
Kiz_both_c115578_g1_i1	253	.	.	.	.	.	.	.	gnl|UG|Ta#S65685833	.	.	.	.	.	.	.	.
Kiz_both_c115579_g1_i1	1022	.	.	.	.	.	.	.	gnl|UG|Ta#S61790477	.	.	.	Reverse transcriptase (RNA-dependent DNA polymerase)	gi|474219377|gb|EMS59171.1|Telomerase reverse transcriptase [Triticum urartu]	.	.	GO:0003721, GO:0003677, GO:0003964, GO:0007000, GO:0051276, GO:0050000, GO:0007004, GO:0000723, GO:0003720
Kiz_CK_c115580_g1_i1	292	.	.	.	.	.	.	.	gnl|UG|Ta#S52545411	.	.	.	Xylanase inhibitor N-terminal	gi|473892189|gb|EMS48821.1|Aspartic proteinase nepenthesin-1 [Triticum urartu]	.	.	GO:0004190, GO:0006508
Kiz_CK_c115592_g1_i1	534	.	.	.	.	.	.	.	gnl|UG|Ta#S65662246	.	.	.	PPR repeat family	.	.	.	.
Kiz_both_c115596_g1_i1	485	.	.	.	.	.	.	.	gnl|UG|Ta#S61739780	.	.	.	.	gi|326516580|dbj|BAJ92445.1|predicted protein [Hordeum vulgare subsp. vulgare]	.	.	GO:0000166, GO:0004672, GO:0004674, GO:0005524, GO:0006468
Kiz_both_c115597_g1_i1	662	.	.	.	.	.	.	.	.	.	.	.	zinc-binding in reverse transcriptase	.	.	.	.
Kiz_DS_c115601_g1_i1	471	.	.	.	.	.	.	.	gnl|UG|Ta#S65713226	.	.	.	zinc-binding in reverse transcriptase	gi|475528122|gb|EMT07574.1|Myosin-2 heavy chain [Aegilops tauschii]	.	.	GO:0016459, GO:0000166, GO:0003779, GO:0003774, GO:0005524
Kiz_DS_c115606_g1_i1	464	.	.	.	.	.	.	.	gnl|UG|Ta#S37748862	.	.	.	PPR repeat	gi|475588049|gb|EMT20741.1|hypothetical protein F775_07206 [Aegilops tauschii]	.	.	GO:0008270
Kiz_both_c115608_g1_i1	515	.	.	.	.	.	.	.	gnl|UG|Ta#S61782048	.	.	.	.	.	.	.	.
Kiz_CK_c115611_g1_i1	312	.	.	.	.	.	.	.	gnl|UG|Ta#S61829275	.	.	.	.	gi|475503344|gb|EMT04527.1|DNA polymerase epsilon subunit 2 [Aegilops tauschii]	map00230, map00240	.	GO:0003677, GO:0006260, GO:0003887, GO:0008622, GO:0071897
Kiz_CK_c115612_g1_i1	369	.	.	.	.	.	.	.	gnl|UG|Ta#S58857669	.	.	.	HIT zinc finger	gi|474143584|gb|EMS56659.1|DEAD-box ATP-dependent RNA helicase 41 [Triticum urartu]	map00230, map00730	.	GO:0004386, GO:0016787, GO:0005524, GO:0003676
Kiz_CK_c115618_g1_i1	376	.	.	.	.	.	.	.	.	.	.	.	NB-ARC domain	gi|156152302|gb|ABU54405.1|RGA-1 [Triticum aestivum]	.	.	GO:0043531
Kiz_both_c115627_g1_i1	417	.	.	.	.	.	.	.	gnl|UG|Ta#S61668450	.	.	.	PPR repeat family	.	.	.	.
Kiz_DS_c115628_g1_i1	376	.	.	.	.	.	.	.	.	.	.	.	.	.	.	.	.
Kiz_both_c115634_g1_i1	639	.	.	.	.	.	.	.	gnl|UG|Ta#S65713391	.	.	.	.	.	.	.	.
Kiz_both_c115635_g1_i1	664	.	.	.	.	.	.	.	gnl|UG|Ta#S61798263	.	.	.	Leucine Rich repeats (2 copies)	gi|475626048|gb|EMT33177.1|Disease resistance protein RPM1 [Aegilops tauschii]	.	.	GO:0043531
Kiz_CK_c115639_g1_i1	562	.	.	.	.	.	.	.	gnl|UG|Ta#S52543446	.	.	.	.	.	.	.	.
Kiz_both_c115650_g1_i1	242	.	.	.	.	.	gi|39730574|gb|AJ613647.1|AJ613647	.	gnl|UG|Ta#S32544861	.	.	.	.	.	.	.	.
Kiz_both_c115656_g1_i1	800	.	.	.	.	.	.	.	.	.	.	.	Enoyl-(Acyl carrier protein) reductase	.	.	.	.
Kiz_both_c115661_g1_i1	351	.	.	.	.	.	.	.	gnl|UG|Ta#S15824304	.	.	.	Glutathione S-transferase, C-terminal domain	.	.	.	.
Kiz_DS_c115662_g1_i1	379	.	.	.	.	.	.	.	.	.	.	.	PPR repeat	gi|475560008|gb|EMT13464.1|Pentatricopeptide repeat-containing protein [Aegilops tauschii]	.	.	GO:0008270
Kiz_CK_c115674_g1_i1	887	.	.	.	.	.	.	.	.	.	.	.	Aldo/keto reductase family	gi|475539371|gb|EMT09404.1|Aldose reductase [Aegilops tauschii]	.	.	GO:0016491, GO:0055114
Kiz_both_c115679_g1_i1	342	.	.	.	.	.	.	.	.	.	.	.	Leucine Rich repeats (2 copies)	gi|474207091|gb|EMS58716.1|Putative disease resistance protein RGA3 [Triticum urartu]	.	.	GO:0043531
Kiz_both_c11568_g1_i1	787	.	.	.	.	.	.	.	.	tr|W5HR32|W5HR32_WHEAT	.	.	.	.	.	.	.
Kiz_both_c115693_g1_i1	1189	.	.	.	.	.	.	.	gnl|UG|Ta#S61788537	.	.	.	.	.	.	.	.
Kiz_CK_c115694_g1_i1	463	.	.	.	.	.	.	.	gnl|UG|Ta#S65679477	.	.	.	.	.	.	.	.
Kiz_both_c1157_g1_i1	329	.	.	.	.	.	gi|39732911|gb|AJ615984.1|AJ615984	.	.	tr|M7YZS2|M7YZS2_TRIUA	.	.	Tub family	.	.	.	.
Kiz_both_c115703_g1_i1	296	.	.	.	.	.	.	.	gnl|UG|Ta#S58847878	.	.	.	.	.	.	.	.
Kiz_both_c115710_g1_i1	727	.	.	.	.	.	.	.	gnl|UG|Ta#S61799642	.	.	.	Ankyrin repeats (3 copies)	.	.	.	.
Kiz_both_c115712_g1_i1	686	.	.	.	.	.	.	.	gnl|UG|Ta#S65668505	.	.	.	Reverse transcriptase-like	gi|285026156|dbj|BAI67988.1|hypothetical protein (mitochondrion) [Oryza sativa Indica Group]	.	.	GO:0005739
Kiz_both_c115714_g1_i1	843	.	.	.	.	.	.	.	gnl|UG|Ta#S61811394	.	.	.	FANCI solenoid 4	gi|475617235|gb|EMT30048.1|hypothetical protein F775_04929 [Aegilops tauschii]	.	.	GO:0007062, GO:0006281, GO:0033044, GO:0045132, GO:0007131, GO:0009506, GO:0042138
Kiz_both_c115718_g1_i1	596	.	.	.	AK368247	.	.	.	.	.	.	.	.	gi|326508366|dbj|BAJ99450.1|predicted protein [Hordeum vulgare subsp. vulgare]	.	.	GO:0016020, GO:0016021
Kiz_both_c115724_g1_i1	259	.	.	.	.	.	.	.	.	.	.	.	Regulator of chromosome condensation (RCC1) repeat	gi|474373571|gb|EMS64013.1|E3 ubiquitin-protein ligase HERC2 [Triticum urartu]	.	.	GO:0046872, GO:0016874
Kiz_both_c115727_g1_i1	1021	.	.	.	.	.	.	.	gnl|UG|Ta#S61828694	.	.	.	.	gi|474111012|gb|EMS55591.1|Tryptophanyl-tRNA synthetase, cytoplasmic [Triticum urartu]	map00970	.	GO:0006418, GO:0000166, GO:0005737, GO:0004812, GO:0006436, GO:0016874, GO:0005524, GO:0006412, GO:0004830
Kiz_CK_c115730_g1_i1	868	.	.	.	.	.	.	.	.	.	.	.	Nidogen-like	.	.	.	.
Kiz_CK_c115731_g1_i1	1012	.	.	.	.	.	.	.	gnl|UG|Ta#S61831563	.	.	.	.	gi|473906958|gb|EMS49409.1|hypothetical protein TRIUR3_22985 [Triticum urartu]	.	.	GO:0006355
Kiz_both_c115735_g1_i1	460	.	.	.	.	.	.	.	gnl|UG|Ta#S32573434	.	.	.	.	.	.	.	.
Kiz_both_c115737_g1_i1	420	.	.	.	.	.	.	.	gnl|UG|Ta#S52542216	.	.	.	.	.	.	.	.
Kiz_CK_c115742_g1_i1	626	.	.	.	.	.	.	.	.	.	.	.	Alpha/beta hydrolase family	gi|475585258|gb|EMT20019.1|hypothetical protein F775_43824 [Aegilops tauschii]	.	.	GO:0003824
Kiz_both_c115745_g1_i1	1015	.	.	.	.	.	.	.	gnl|UG|Ta#S16190268	.	.	.	.	.	.	.	.
Kiz_both_c115748_g1_i1	468	.	.	.	.	.	.	.	gnl|UG|Ta#S61820170	.	.	.	.	.	.	.	.
Kiz_both_c115752_g1_i1	283	.	.	.	.	.	.	.	gnl|UG|Ta#S61811436	.	.	.	.	.	.	.	.
Kiz_both_c115761_g1_i1	355	.	.	.	.	.	.	.	.	.	.	.	PPR repeat family	.	.	.	.
Kiz_both_c115765_g1_i1	661	.	.	.	.	.	.	.	gnl|UG|Ta#S50380670	.	.	.	HECT-domain (ubiquitin-transferase)	.	.	.	.
Kiz_CK_c115767_g1_i1	600	.	.	.	.	.	.	.	.	.	.	.	Oxysterol-binding protein	.	.	.	.
Kiz_DS_c115771_g1_i1	489	.	.	.	.	.	.	.	gnl|UG|Ta#S61737541	.	.	.	.	.	.	.	.
Kiz_both_c115775_g1_i1	344	.	.	.	AK365928	.	.	.	gnl|UG|Ta#S61811494	.	.	.	.	.	.	.	.
Kiz_CK_c11578_g1_i1	668	.	.	.	.	.	.	.	.	tr|W5BL12|W5BL12_WHEAT	.	.	Terpene synthase family, metal binding domain	gi|363987142|dbj|BAL41691.1|ent-kaurene synthase like 4 [Triticum aestivum]	.	.	GO:0008152, GO:0000287, GO:0046872, GO:0016829, GO:0010333
Kiz_both_c115781_g1_i1	325	.	.	.	.	.	.	.	gnl|UG|Ta#S61768651	.	.	.	.	gi|474193997|gb|EMS58294.1|DNA replication licensing factor MCM8 [Triticum urartu]	.	.	GO:0003677, GO:0006260, GO:0007140, GO:0000166, GO:0007143, GO:0000724, GO:0009555, GO:0005524
Kiz_both_c115783_g1_i1	313	.	.	.	AK375792	.	.	.	gnl|UG|Ta#S61828830	.	.	.	.	gi|475609807|gb|EMT27518.1|hypothetical protein F775_21428 [Aegilops tauschii]	.	.	GO:0016020, GO:0016021
Kiz_CK_c115786_g1_i1	423	.	.	.	.	.	.	.	.	.	.	.	Universal stress protein family	gi|470531387|ref|XP_004358061.1|universal stress protein [Acanthamoeba castellanii str. Neff]	.	.	GO:0006950
Kiz_both_c115790_g1_i1	447	.	.	.	.	.	.	.	gnl|UG|Ta#S13259462	.	.	.	.	.	.	.	.
Kiz_both_c115802_g1_i1	363	.	.	.	.	.	.	.	.	.	.	.	PPR repeat family	.	.	.	.
Kiz_both_c115808_g1_i1	340	.	.	.	.	.	.	.	gnl|UG|Ta#S61801888	.	.	.	Rab-GTPase-TBC domain	.	.	.	.
Kiz_both_c115810_g1_i1	2232	.	.	.	.	.	.	.	gnl|UG|Ta#S58861778	.	.	.	.	.	.	.	.
Kiz_DS_c115812_g1_i1	478	Bradi3g37250.1	.	.	.	.	.	.	gnl|UG|Ta#S65668544	.	.	.	DYW family of nucleic acid deaminases	gi|475620024|gb|EMT30967.1|Pentatricopeptide repeat-containing protein [Aegilops tauschii]	.	.	GO:0008270
Kiz_CK_c11582_g1_i1	773	.	.	.	.	.	.	.	gnl|UG|Ta#S65714046	tr|W5AGD2|W5AGD2_WHEAT	.	.	.	gi|474369349|gb|EMS63712.1|putative urea active transporter 1 [Triticum urartu]	.	.	GO:0015204, GO:0071918, GO:0055085, GO:0016020, GO:0016021, GO:0006810, GO:0005215
Kiz_both_c115822_g1_i1	731	.	.	.	.	.	.	.	gnl|UG|Ta#S52543502	.	.	.	.	.	.	.	.
Kiz_DS_c115823_g1_i1	1085	.	.	.	.	.	.	.	gnl|UG|Ta#S32610994	.	.	.	.	.	.	.	.
Kiz_DS_c115826_g1_i1	433	Bradi4g09125.1	.	Os11t0707000-03	AK248820.1	.	gi|39727294|gb|AJ610367.1|AJ610367	.	gnl|UG|Ta#S22372175	.	RCA_ORYSJ	RCA_ORYSJ	ATPase family associated with various cellular activities (AAA)	gi|159885646|dbj|BAF93200.1|RuBisCO activase, partial [Hordeum vulgare]	.	.	GO:0005524
Kiz_both_c115835_g1_i1	739	.	.	.	.	.	.	.	gnl|UG|Ta#S61843310	.	.	.	.	.	.	.	.
Kiz_both_c115840_g1_i1	1156	.	.	.	.	.	.	.	gnl|UG|Ta#S61828704	.	.	.	.	.	.	.	.
Kiz_both_c115849_g1_i1	253	.	.	.	.	.	gi|49603212|gb|AJ716630.1|AJ716630	.	.	.	.	.	Salt stress response/antifungal	gi|326492131|dbj|BAJ98290.1|predicted protein [Hordeum vulgare subsp. vulgare]	.	.	GO:0004713, GO:0016020, GO:0016021, GO:0004672, GO:0018108, GO:0005524, GO:0006468
Kiz_both_c115851_g1_i1	744	.	.	.	.	.	.	.	gnl|UG|Ta#S61779852	.	.	.	Protein of unknown function (DUF1668)	.	.	.	.
Kiz_both_c115852_g1_i1	922	Bradi5g11940.1	.	Os04t0451100-01	.	.	.	.	.	.	.	.	.	.	.	.	.
Kiz_both_c115855_g1_i1	393	.	.	.	.	.	.	.	gnl|UG|Ta#S58857258	.	.	.	.	.	.	.	.
Kiz_both_c115856_g1_i1	254	.	.	.	.	.	.	.	gnl|UG|Ta#S26021545	.	.	.	.	gi|721673383|ref|XP_010237160.1|PREDICTED: putative disease resistance RPP13-like protein 3 [Brachypodium distachyon]	.	.	GO:0043531
Kiz_both_c11586_g1_i1	478	.	.	.	.	.	.	.	gnl|UG|Ta#S61811392	tr|M7YQ92|M7YQ92_TRIUA	.	.	.	.	.	.	.
Kiz_CK_c115865_g1_i1	358	.	.	.	.	.	.	.	gnl|UG|Ta#S65621559	.	.	.	CCT motif	.	.	.	.
Kiz_both_c11587_g1_i1	1191	.	.	.	.	.	.	.	.	tr|M7YNF1|M7YNF1_TRIUA	.	.	.	.	.	.	.
Kiz_both_c11587_g1_i2	1085	.	.	.	.	.	.	.	.	tr|M7YNF1|M7YNF1_TRIUA	.	.	.	.	.	.	.
Kiz_both_c115886_g1_i1	693	.	.	.	.	.	.	.	gnl|UG|Ta#S61732619	.	.	.	.	gi|474290805|gb|EMS61281.1|Disease resistance protein RPM1 [Triticum urartu]	.	.	GO:0043531
Kiz_both_c115889_g1_i2	923	.	.	.	.	.	.	.	.	.	.	.	WD domain, G-beta repeat	gi|474346221|gb|EMS62841.1|Cysteine-rich receptor-like protein kinase 10 [Triticum urartu]	.	.	GO:0000166, GO:0006355, GO:0016310, GO:0004672, GO:0016301, GO:0004674, GO:0005524, GO:0005634, GO:0006468
Kiz_CK_c115893_g1_i1	633	Bradi2g26500.1	.	.	.	.	.	.	gnl|UG|Ta#S61562705	.	.	.	.	gi|115463703|ref|NP_001055451.1|Os05g0392400, partial [Oryza sativa Japonica Group]	.	COG0553, KOG0390	GO:0005524
Kiz_both_c115899_g1_i1	1177	.	.	.	.	.	.	.	gnl|UG|Ta#S61767688	.	.	.	.	.	.	.	.
Kiz_CK_c115904_g1_i1	357	.	.	.	.	.	.	.	.	.	.	.	EF hand	.	.	.	.
Kiz_both_c115905_g1_i1	487	.	.	.	.	.	.	.	gnl|UG|Ta#S61738303	.	.	.	.	.	.	.	.
Kiz_both_c115908_g1_i1	776	.	.	.	.	.	.	.	.	.	.	.	WD40-like Beta Propeller Repeat	.	.	.	.
Kiz_DS_c115912_g1_i1	459	.	.	.	.	.	.	.	.	.	.	.	NB-ARC domain	gi|475597886|gb|EMT23750.1|Putative disease resistance RPP8-like protein 2 [Aegilops tauschii]	.	.	GO:0043531
Kiz_DS_c11592_g1_i2	760	.	.	.	.	.	.	.	gnl|UG|Ta#S26028092	tr|W5HSI1|W5HSI1_WHEAT	.	.	.	gi|60100238|gb|AAX13288.1|senescence-associated protein [Triticum aestivum]	.	.	GO:0003677, GO:0008270, GO:0046872
Kiz_both_c115920_g1_i1	920	.	.	.	.	.	.	.	gnl|UG|Ta#S61736098	.	.	.	.	.	.	.	.
Kiz_CK_c115922_g1_i1	243	.	.	.	.	.	.	.	.	.	.	.	Cytochrome P450	gi|475510596|gb|EMT05296.1|Cytochrome P450 71D8 [Aegilops tauschii]	.	.	GO:0005506, GO:0046872, GO:0016705, GO:0016491, GO:0020037, GO:0055114, GO:0004497
Kiz_both_c115924_g1_i1	1015	.	.	.	.	.	gi|21332139|gb|BQ487519.1|BQ487519	.	gnl|UG|Ta#S61648620	.	.	.	Ring finger domain	gi|944088725|gb|KQK24077.1|hypothetical protein BRADI_1g78014 [Brachypodium distachyon]	.	.	GO:0008270
Kiz_both_c11593_g1_i1	445	.	.	.	.	.	.	.	gnl|UG|Ta#S65651777	tr|W5EYG3|W5EYG3_WHEAT	.	.	PPR repeat family	.	.	.	.
Kiz_both_c115939_g1_i1	623	.	.	.	AK366653	.	.	.	gnl|UG|Ta#S65608800	.	.	.	Mur ligase middle domain	gi|326531704|dbj|BAJ97856.1|predicted protein [Hordeum vulgare subsp. vulgare]	.	.	GO:0009058, GO:0005524
Kiz_DS_c115960_g1_i1	331	.	.	.	.	.	.	.	gnl|UG|Ta#S65603924	.	.	.	.	.	.	.	.
Kiz_CK_c115965_g1_i1	571	.	.	.	.	.	.	.	gnl|UG|Ta#S65710810	.	.	.	.	.	.	.	.
Kiz_CK_c115966_g1_i1	248	.	.	.	.	.	.	.	gnl|UG|Ta#S17982637	.	.	.	.	gi|326492155|dbj|BAJ98302.1|predicted protein, partial [Hordeum vulgare subsp. vulgare]	.	.	GO:0022891, GO:0055085, GO:0016020, GO:0016021, GO:0022857, GO:0006810, GO:0005215
Kiz_both_c115970_g1_i1	296	.	.	.	.	.	.	.	gnl|UG|Ta#S61703604	.	.	.	Protein of unknown function (DUF295)	.	.	.	.
Kiz_both_c115980_g1_i1	499	.	.	.	.	.	.	.	gnl|UG|Ta#S61675103	.	.	.	Histone chaperone Rttp106-like	gi|115434958|ref|NP_001042237.1|Os01g0184900 [Oryza sativa Japonica Group]	.	COG5165, KOG0526	GO:0006281, GO:0003677, GO:0006260, GO:0006351, GO:0006355, GO:0005694, GO:0005634, GO:0006974
Kiz_CK_c115987_g1_i1	859	.	.	.	.	.	.	.	gnl|UG|Ta#S65608095	.	.	.	.	gi|474143071|gb|EMS56644.1|Bifunctional protein FolD [Triticum urartu]	map00720, map00670	.	GO:0003824, GO:0009396, GO:0055114, GO:0004488
Kiz_CK_c115988_g1_i1	249	.	.	.	.	.	.	.	.	.	.	.	NB-ARC domain	gi|475626254|gb|EMT33264.1|Disease resistance protein RPS2 [Aegilops tauschii]	.	.	GO:0000166, GO:0043531, GO:0005524
Kiz_both_c115989_g1_i1	1667	.	.	.	.	.	.	.	.	.	.	.	Reverse transcriptase-like	gi|10140689|gb|AAG13524.1|AC068924_29putative non-LTR retroelement reverse transcriptase [Oryza sativa Japonica Group]	.	KOG1075, ENOG410Y65V	GO:0003964, GO:0005739, GO:0006278, GO:0003676
Kiz_both_c11599_g1_i1	296	.	.	.	.	.	.	.	.	tr|W5GYY6|W5GYY6_WHEAT	.	.	Plant pleckstrin homology-like region	.	.	.	.
Kiz_DS_c115997_g1_i1	728	.	.	.	.	.	.	.	gnl|UG|Ta#S65646044	.	.	.	Carbohydrate-binding protein of the ER	gi|475609949|gb|EMT27556.1|Receptor-like protein kinase ANXUR1 [Aegilops tauschii]	.	.	GO:0000166, GO:0016020, GO:0016021, GO:0016310, GO:0004672, GO:0016301, GO:0005524, GO:0006468
Kiz_CK_c1160_g1_i1	246	.	.	.	.	.	.	.	gnl|UG|Ta#S61709057	.	.	.	.	.	.	.	.
Kiz_CK_c116007_g1_i1	438	.	.	.	.	.	.	.	gnl|UG|Ta#S61832489	.	.	.	.	gi|475536130|gb|EMT08869.1|Alpha-glucan water dikinase, chloroplastic [Aegilops tauschii]	.	.	GO:0003824, GO:0016310, GO:0016301, GO:0005524
Kiz_both_c116021_g1_i1	299	.	.	.	.	.	.	.	gnl|UG|Ta#S65633626	.	.	.	.	gi|475623643|gb|EMT32306.1|Putative LRR receptor-like serine/threonine-protein kinase [Aegilops tauschii]	.	.	GO:0000166, GO:0016020, GO:0016021, GO:0016310, GO:0004672, GO:0016740, GO:0016301, GO:0004674, GO:0005524, GO:0006468
Kiz_both_c116023_g1_i1	799	.	.	.	.	.	.	.	gnl|UG|Ta#S61733709	.	.	.	Leucine Rich repeats (2 copies)	gi|326491369|dbj|BAK02075.1|predicted protein [Hordeum vulgare subsp. vulgare]	.	.	GO:0016020, GO:0016021, GO:0004672, GO:0005524, GO:0006468
Kiz_both_c116024_g1_i1	383	.	.	.	.	.	.	.	.	.	.	.	PPR repeat family	.	.	.	.
Kiz_CK_c116032_g1_i1	501	.	.	.	.	.	.	.	.	.	.	.	Adenylate cyclase associated (CAP) N terminal	gi|470530886|ref|XP_004368326.1|adenylyl cyclaseassociated protein [Acanthamoeba castellanii str. Neff]	.	.	GO:0003779, GO:0000902, GO:0007010, GO:0007015
Kiz_CK_c116037_g1_i1	445	.	.	.	.	.	.	.	.	.	.	.	BAH domain	gi|475608870|gb|EMT27177.1|DNA (cytosine-5)-methyltransferase 1 [Aegilops tauschii]	.	.	GO:0003682, GO:0016740, GO:0008168, GO:0032259
Kiz_CK_c116043_g1_i1	406	.	.	.	.	.	.	.	gnl|UG|Ta#S61819267	.	.	.	.	.	.	.	.
Kiz_both_c11605_g1_i1	291	.	.	.	.	.	.	.	gnl|UG|Ta#S13030137	.	.	.	.	.	.	.	.
Kiz_both_c116056_g1_i1	447	.	.	.	.	.	.	.	gnl|UG|Ta#S65604279	.	.	.	.	.	.	.	.
Kiz_CK_c116059_g1_i1	817	.	.	.	.	.	.	.	gnl|UG|Ta#S65613368	.	.	.	NB-ARC domain	gi|357153349|ref|XP_003576423.1|PREDICTED: probable LRR receptor-like serine/threonine-protein kinase At1g34110 [Brachypodium distachyon]	.	.	GO:0043531, GO:0004672, GO:0005524, GO:0006468
Kiz_both_c116064_g1_i1	1153	.	.	.	.	.	.	.	.	.	.	.	Transferase family	gi|475564210|gb|EMT14479.1|3'-N-debenzoyl-2'-deoxytaxol N-benzoyltransferase [Aegilops tauschii]	.	.	GO:0009805, GO:0016747, GO:0009963, GO:0009611, GO:0016740, GO:0009627, GO:0034976
Kiz_DS_c116068_g1_i1	823	.	.	.	.	.	.	.	gnl|UG|Ta#S65682446	.	.	.	.	gi|475582505|gb|EMT19148.1|Leucine-rich repeat receptor protein kinase EXS [Aegilops tauschii]	.	.	GO:0000166, GO:0016020, GO:0016021, GO:0016310, GO:0004672, GO:0016740, GO:0016301, GO:0004674, GO:0005524, GO:0006468
Kiz_both_c116081_g1_i1	650	.	.	.	.	.	.	.	gnl|UG|Ta#S50387446	.	.	.	.	gi|326517866|dbj|BAK07185.1|predicted protein [Hordeum vulgare subsp. vulgare]	.	.	GO:0046872, GO:0003676
Kiz_CK_c116086_g1_i1	681	.	.	.	.	.	.	.	.	.	.	.	Leucine rich repeat N-terminal domain	gi|326492451|dbj|BAK02009.1|predicted protein [Hordeum vulgare subsp. vulgare]	.	.	GO:0000166, GO:0016020, GO:0016021, GO:0016310, GO:0004672, GO:0016740, GO:0016301, GO:0004674, GO:0005524, GO:0006468
Kiz_DS_c11609_g1_i1	305	.	.	.	.	.	.	.	gnl|UG|Ta#S61669490	tr|W5A3X4|W5A3X4_WHEAT	.	.	.	gi|475544509|gb|EMT10345.1|GDSL esterase/lipase 7 [Aegilops tauschii]	.	.	GO:0016788
Kiz_CK_c11609_g1_i2	302	.	.	.	.	.	.	.	gnl|UG|Ta#S61829781	tr|W4ZS99|W4ZS99_WHEAT	.	.	.	gi|475544509|gb|EMT10345.1|GDSL esterase/lipase 7 [Aegilops tauschii]	.	.	GO:0016788
Kiz_both_c1161_g1_i1	421	.	.	.	.	.	.	.	.	tr|W5BN55|W5BN55_WHEAT	.	.	.	.	.	.	.
Kiz_CK_c116104_g1_i1	475	.	.	.	.	.	.	.	gnl|UG|Ta#S61729619	.	.	.	Leucine rich repeat N-terminal domain	gi|475591664|gb|EMT21837.1|Putative LRR receptor-like serine/threonine-protein kinase [Aegilops tauschii]	.	.	GO:0016020, GO:0016021, GO:0016310, GO:0004672, GO:0016301, GO:0005524, GO:0006468
Kiz_both_c116105_g1_i1	246	Bradi4g19140.1	.	.	.	.	.	.	gnl|UG|Ta#S26028478	.	.	.	ELMO/CED-12 family	.	.	.	.
Kiz_DS_c116136_g1_i1	431	.	.	.	.	.	.	.	.	.	.	.	Leucine Rich repeats (2 copies)	gi|474426983|gb|EMS67760.1|Disease resistance protein RPM1 [Triticum urartu]	.	.	GO:0043531
Kiz_both_c116140_g1_i1	262	Bradi2g10770.1	Sb03g011270.1	Os01t0279100-01	AK359887	.	gi|39730841|gb|AJ613914.1|AJ613914	.	gnl|UG|Ta#S52546283	.	CRD1_HORVU	CRD1_HORVU	Rubrerythrin	gi|590634421|ref|XP_007028373.1|Dicarboxylate diiron protein isoform 2 [Theobroma cacao]	map00860	.	GO:0015995, GO:0016491, GO:0046872, GO:0055114, GO:0015979, GO:0048529
Kiz_both_c116155_g1_i1	399	.	.	.	.	.	.	.	.	.	.	.	Regulator of chromosome condensation (RCC1) repeat	gi|475611292|gb|EMT28038.1|Putative E3 ubiquitin-protein ligase HERC1 [Aegilops tauschii]	.	.	GO:0046872, GO:0016874
Kiz_CK_c116156_g1_i1	441	.	.	.	.	.	.	.	.	.	.	.	Leucine Rich repeats (2 copies)	.	.	.	.
Kiz_both_c116157_g1_i1	1206	.	.	.	.	.	.	.	gnl|UG|Ta#S61801973	.	.	.	D-mannose binding lectin	gi|326494784|dbj|BAJ94511.1|predicted protein [Hordeum vulgare subsp. vulgare]	.	.	GO:0000166, GO:0016020, GO:0016021, GO:0016310, GO:0016740, GO:0004672, GO:0016301, GO:0004674, GO:0005524, GO:0006468
Kiz_CK_c116158_g1_i1	322	.	.	.	AK374999	.	.	.	gnl|UG|Ta#S65704887	.	.	.	ABC transporter transmembrane region	gi|474382156|gb|EMS64661.1|ABC transporter C family member 8 [Triticum urartu]	map00230, map00730	.	GO:0000166, GO:0042626, GO:0055085, GO:0016020, GO:0016021, GO:0006810, GO:0005524, GO:0016887
Kiz_both_c116159_g1_i1	539	.	.	.	.	.	.	.	gnl|UG|Ta#S61730708	.	.	.	.	.	.	.	.
Kiz_both_c116162_g1_i1	429	.	.	.	.	.	.	.	.	.	.	.	Armadillo/beta-catenin-like repeat	.	.	.	.
Kiz_CK_c11617_g1_i1	415	.	.	.	.	.	.	.	gnl|UG|Ta#S61780682	tr|T1LU81|T1LU81_TRIUA	.	.	.	gi|326532000|dbj|BAK01376.1|predicted protein [Hordeum vulgare subsp. vulgare]	.	.	GO:0016020, GO:0016021, GO:0004672, GO:0004674, GO:0005524, GO:0006468
Kiz_both_c116180_g1_i1	645	.	.	.	.	.	.	.	gnl|UG|Ta#S52543855	.	.	.	.	.	.	.	.
Kiz_both_c116189_g1_i1	301	.	.	.	AK369990	.	.	.	.	.	.	.	.	gi|326530786|dbj|BAK01191.1|predicted protein [Hordeum vulgare subsp. vulgare]	.	.	GO:0016020, GO:0016021
Kiz_both_c116198_g1_i1	705	.	.	.	.	.	.	.	gnl|UG|Ta#S12939071	.	.	.	.	gi|475578810|gb|EMT18194.1|hypothetical protein F775_06368 [Aegilops tauschii]	.	.	GO:0003723, GO:0000394, GO:0005739, GO:0003690, GO:0006355
Kiz_both_c116204_g1_i1	294	Bradi3g33650.1	.	.	AK365214	.	.	.	.	.	.	.	Class-II DAHP synthetase family	gi|475605350|gb|EMT26036.1|Phospho-2-dehydro-3-deoxyheptonate aldolase 2, chloroplastic [Aegilops tauschii]	map00400, map01130	.	GO:0009073, GO:0003849
Kiz_CK_c116215_g1_i1	377	.	.	.	.	.	.	.	.	.	.	.	Glycosyl hydrolases family 17	gi|326516058|dbj|BAJ88052.1|predicted protein [Hordeum vulgare subsp. vulgare]	.	.	GO:0008152, GO:0004553, GO:0005975, GO:0016787, GO:0016798
Kiz_both_c116223_g1_i1	500	.	.	.	.	.	.	.	gnl|UG|Ta#S58856523	.	.	.	.	.	.	.	.
Kiz_DS_c116224_g1_i1	572	.	.	.	.	.	.	.	gnl|UG|Ta#S65699390	.	.	.	.	.	.	.	.
Kiz_CK_c116226_g1_i1	558	Bradi1g67170.1	.	.	AK354785	.	.	.	gnl|UG|Ta#S61769838	.	.	.	Ribosomal protein L4/L1 family	gi|475397076|gb|EMT00761.1|50S ribosomal protein L4, chloroplastic [Aegilops tauschii]	.	.	GO:0003735, GO:0019288, GO:0016020, GO:0009579, GO:0019344, GO:0022626, GO:0005840, GO:0005634, GO:0006412, GO:0000311, GO:0009547
Kiz_CK_c116235_g1_i1	247	.	.	.	AK374415	.	.	.	gnl|UG|Ta#S61832176	.	.	.	Regulator of chromosome condensation (RCC1) repeat	gi|474383930|gb|EMS64811.1|Putative receptor protein kinase CRINKLY4 [Triticum urartu]	.	.	GO:0000166, GO:0016020, GO:0016021, GO:0016310, GO:0010311, GO:0016301, GO:0030139, GO:0042803, GO:0048829, GO:0009793, GO:0009986, GO:0009786, GO:0004672, GO:0004674, GO:0005524, GO:0006468, GO:0005886
Kiz_both_c116240_g1_i1	615	.	.	.	.	.	.	.	gnl|UG|Ta#S18012047	.	.	.	.	.	.	.	.
Kiz_both_c116241_g1_i1	473	.	Sb09g022245.1	.	.	.	.	.	gnl|UG|Ta#S65690151	.	.	.	.	gi|357152128|ref|XP_003576019.1|PREDICTED: DNA replication complex GINS protein PSF1 [Brachypodium distachyon]	map00230, map00730	KOG3303, COG5230	GO:0032508, GO:0006260, GO:0009507, GO:1902983, GO:0000811, GO:0043138, GO:0005634
Kiz_both_c116246_g1_i1	324	.	.	.	.	.	.	.	gnl|UG|Ta#S61765019	.	.	.	.	.	.	.	.
Kiz_both_c116251_g1_i1	443	.	.	.	.	.	.	.	gnl|UG|Ta#S61549333	.	.	.	.	gi|475627650|gb|EMT33734.1|Disease resistance protein RPP13 [Aegilops tauschii]	.	.	GO:0043531
Kiz_CK_c116262_g1_i1	269	.	.	.	.	.	.	.	gnl|UG|Ta#S61609391	.	.	.	.	.	.	.	.
Kiz_both_c116268_g1_i1	340	.	.	.	.	.	.	.	gnl|UG|Ta#S13042393	.	.	.	.	.	.	.	.
Kiz_CK_c116269_g1_i1	438	.	.	.	.	.	gi|11224134|gb|BF293070.1|BF293070	.	.	.	.	.	Multicopper oxidase	gi|357112894|ref|XP_003558240.1|PREDICTED: laccase-10 [Brachypodium distachyon]	.	KOG1263, COG2132	GO:0048046, GO:0046274, GO:0016491, GO:0046872, GO:0005507, GO:0009809, GO:0055114, GO:0052716, GO:0005576, GO:0016722
Kiz_CK_c116283_g1_i1	580	.	.	.	.	.	.	.	gnl|UG|Ta#S61700101	.	.	.	.	gi|475566086|gb|EMT14948.1|Putative disease resistance RPP13-like protein 2 [Aegilops tauschii]	.	.	GO:0043531
Kiz_both_c116285_g1_i1	607	.	.	.	.	.	.	.	gnl|UG|Ta#S61648642	.	.	.	.	gi|473890023|gb|EMS48575.1|DNA polymerase epsilon subunit 3 [Triticum urartu]	.	.	GO:0046982
Kiz_CK_c116309_g1_i1	500	.	.	.	.	.	.	.	.	.	.	.	Carbohydrate-binding protein of the ER	gi|326520692|dbj|BAJ92709.1|predicted protein [Hordeum vulgare subsp. vulgare]	.	.	GO:0016020, GO:0016021, GO:0004672, GO:0004674, GO:0005524, GO:0006468
Kiz_CK_c11631_g1_i1	435	.	.	.	.	.	.	.	gnl|UG|Ta#S65635614	tr|W5EVJ5|W5EVJ5_WHEAT	.	.	.	gi|474190752|gb|EMS58130.1|Histone-lysine N-methyltransferase NSD3 [Triticum urartu]	.	.	GO:0008270, GO:0046872, GO:0016740, GO:0008168, GO:0032259
Kiz_both_c116320_g1_i1	325	.	.	.	.	.	.	.	gnl|UG|Ta#S58850614	.	.	.	Pentatricopeptide repeat domain	gi|669027969|emb|CDM81607.1|unnamed protein product [Triticum aestivum]	.	.	GO:0008270
Kiz_both_c116322_g1_i1	949	.	.	.	.	.	.	.	.	.	.	.	Hydroxymethylglutaryl-coenzyme A reductase	gi|474102700|gb|EMS55279.1|3-hydroxy-3-methylglutaryl-coenzyme A reductase 1 [Triticum urartu]	map00900, map01130	.	GO:0050662, GO:0016616, GO:0055114, GO:0015936, GO:0004420
Kiz_both_c116343_g1_i1	445	.	.	.	.	.	.	.	gnl|UG|Ta#S61808024	.	.	.	Chromo (CHRromatin Organisation MOdifier) domain	gi|68655470|emb|CAJ01708.1|chromomethylase 1, partial [Hordeum vulgare subsp. vulgare]	map00270	ENOG410IH5K, COG0270	GO:0003886, GO:0090116, GO:0003682, GO:0016740, GO:0008168, GO:0032259
Kiz_CK_c116345_g1_i1	282	.	.	.	.	.	.	.	gnl|UG|Ta#S61756676	.	.	.	Trehalose-phosphatase	gi|473984091|gb|EMS51653.1|Trehalose-phosphate phosphatase [Triticum urartu]	map00500, map00627	.	GO:0003824, GO:0004805, GO:0005992, GO:0016311, GO:0016787
Kiz_both_c116349_g1_i1	1057	.	.	.	.	.	.	.	.	.	.	.	Protein of unknown function (DUF1644)	.	.	.	.
Kiz_both_c116368_g1_i1	276	.	.	.	.	.	.	.	gnl|UG|Ta#S61637662	.	.	.	Anticodon-binding domain of tRNA	gi|669028118|emb|CDM81802.1|unnamed protein product [Triticum aestivum]	map00983, map00970	.	GO:0006418, GO:0004832, GO:0000166, GO:0005737, GO:0006438, GO:0004812, GO:0046872, GO:0016020, GO:0016021, GO:0008270, GO:0006450, GO:0002161, GO:0005524
Kiz_CK_c11637_g1_i1	337	Bradi1g14050.1	.	.	.	.	.	.	.	tr|M8AP67|M8AP67_TRIUA	.	.	.	.	.	.	.
Kiz_DS_c116370_g1_i1	312	.	.	.	.	.	.	.	gnl|UG|Ta#S65609547	.	.	.	.	gi|475617125|gb|EMT30006.1|Peptide transporter PTR3-A [Aegilops tauschii]	.	.	GO:0016020, GO:0016021, GO:0006810, GO:0005215
Kiz_both_c116373_g1_i1	1222	.	.	.	.	.	.	.	gnl|UG|Ta#S61811256	.	.	.	.	gi|474116108|gb|EMS55857.1|Apoptotic chromatin condensation inducer in the nucleus [Triticum urartu]	.	.	GO:0016020, GO:0016021
Kiz_CK_c116378_g1_i1	587	.	.	.	.	.	.	.	gnl|UG|Ta#S12918507	.	.	.	Peroxidase	gi|473990310|gb|EMS51843.1|Peroxidase 64 [Triticum urartu]	map00940	.	GO:0006979, GO:0004601, GO:0020037, GO:0055114, GO:0098869
Kiz_CK_c116385_g1_i1	431	.	.	.	.	.	gi|9426720|gb|BE428877.1|BE428877	ENA-CAZ65440-CAZ65440.1	gnl|UG|Ta#S12922939	.	.	.	Cation transport protein	gi|567062|gb|AAA52749.1|HKT1 [Triticum aestivum]	.	.	GO:0055085, GO:0071805, GO:0006812, GO:0015079, GO:0016020, GO:0016021, GO:0008324
Kiz_CK_c116386_g1_i1	867	.	.	.	.	.	.	.	gnl|UG|Ta#S58899920	.	.	.	.	gi|326496583|dbj|BAJ94753.1|predicted protein [Hordeum vulgare subsp. vulgare]	.	.	GO:0050662, GO:0003824
Kiz_DS_c116387_g1_i1	284	.	.	.	.	.	.	.	gnl|UG|Ta#S65660880	.	.	.	.	gi|326512540|dbj|BAJ99625.1|predicted protein [Hordeum vulgare subsp. vulgare]	map00860	.	GO:0005737, GO:0004109, GO:0006779, GO:0003824, GO:0055114, GO:0051536
Kiz_CK_c11639_g1_i1	556	.	.	.	AK367407	.	.	.	.	tr|W5C742|W5C742_WHEAT	.	.	.	gi|326521662|dbj|BAK00407.1|predicted protein [Hordeum vulgare subsp. vulgare]	.	.	GO:0004672, GO:0005524, GO:0006468
Kiz_both_c116393_g1_i1	246	.	.	.	.	.	.	.	gnl|UG|Ta#S52544193	.	.	.	.	.	.	.	.
Kiz_both_c1164_g1_i1	657	.	.	.	.	.	.	.	.	tr|W5AL45|W5AL45_WHEAT	.	.	.	gi|475416642|gb|EMT00999.1|hypothetical protein F775_52229 [Aegilops tauschii]	.	.	GO:0005506, GO:0016705, GO:0046872, GO:0016491, GO:0020037, GO:0055114, GO:0004497
Kiz_CK_c116401_g1_i1	377	.	.	.	.	.	.	.	gnl|UG|Ta#S65628439	.	.	.	.	gi|473786966|gb|EMS46240.1|NAC domain-containing protein 43 [Triticum urartu]	.	.	GO:0003677, GO:0006351, GO:0006355, GO:0005634
Kiz_both_c116402_g1_i1	942	.	.	.	.	.	.	.	gnl|UG|Ta#S61809381	.	.	.	.	.	.	.	.
Kiz_CK_c116409_g1_i1	412	.	.	.	.	.	.	.	.	.	.	.	RNA dependent RNA polymerase	gi|475594200|gb|EMT22628.1|hypothetical protein F775_22922 [Aegilops tauschii]	.	.	GO:0003968, GO:0016020, GO:0001172, GO:0016021
Kiz_both_c116414_g1_i1	821	.	.	.	.	.	.	.	gnl|UG|Ta#S58846496	.	.	.	.	.	.	.	.
Kiz_CK_c116422_g1_i1	425	.	.	.	.	.	.	.	.	.	.	.	Phloem protein 2	.	.	.	.
Kiz_DS_c116430_g1_i1	252	.	.	.	.	.	.	.	gnl|UG|Ta#S65700958	.	.	.	.	gi|475407671|gb|EMT00870.1|Peptide transporter PTR2 [Aegilops tauschii]	.	.	GO:0006857, GO:0016020, GO:0016021, GO:0006810, GO:0005215
Kiz_CK_c116434_g1_i1	670	.	.	.	.	.	.	.	.	.	.	.	Sugar (and other) transporter	gi|357167717|ref|XP_003581299.1|PREDICTED: sugar transport protein 5-like [Brachypodium distachyon]	.	KOG0254, ENOG410XNQK	GO:0022891, GO:0046323, GO:0016020, GO:0016021, GO:0035428, GO:0055085, GO:0015992, GO:0005351, GO:1904659, GO:0005355, GO:0022857, GO:0006810, GO:0005887, GO:0005215
Kiz_both_c116436_g1_i1	1212	.	.	.	.	.	.	.	.	.	.	.	EamA-like transporter family	gi|475508757|gb|EMT05123.1|Auxin-induced protein 5NG4 [Aegilops tauschii]	.	.	GO:0055085, GO:0016020, GO:0016021, GO:0022857
Kiz_CK_c116437_g1_i1	596	.	.	.	.	.	.	.	gnl|UG|Ta#S61837483	.	.	.	Leucine Rich repeats (2 copies)	gi|474392154|gb|EMS65463.1|LRR receptor-like serine/threonine-protein kinase GSO1 [Triticum urartu]	.	.	GO:0016020, GO:0016021, GO:0016310, GO:0016301
Kiz_DS_c116446_g1_i1	247	.	.	.	.	.	.	.	gnl|UG|Ta#S52546745	.	.	.	PPR repeat family	.	.	.	.
Kiz_CK_c116456_g1_i1	360	Bradi3g56060.1	.	.	AK370836	.	.	.	.	.	RK9_WHEAT	RK9_WHEAT	Ribosomal protein L9, C-terminal domain	gi|326523031|dbj|BAK00495.1|predicted protein, partial [Hordeum vulgare subsp. vulgare]	.	.	GO:0003735, GO:0005840, GO:0006412, GO:0005622
Kiz_both_c11646_g1_i1	334	.	.	.	.	.	.	.	gnl|UG|Ta#S65602157	tr|W5GLU9|W5GLU9_WHEAT	.	.	.	gi|475608804|gb|EMT27154.1|UPF0614 C14orf102-like protein [Aegilops tauschii]	.	.	GO:0006396
Kiz_CK_c116467_g1_i1	287	.	.	.	.	.	.	.	gnl|UG|Ta#S65650968	.	.	.	NB-ARC domain	gi|475623416|gb|EMT32209.1|Disease resistance RPP13-like protein 4 [Aegilops tauschii]	.	.	GO:0043531
Kiz_CK_c11647_g1_i1	602	.	.	.	.	.	.	.	.	tr|W5F5H7|W5F5H7_WHEAT	.	.	Kinesin-related	gi|474066588|gb|EMS54163.1|Kinesin-like protein KIF15 [Triticum urartu]	map00230, map00730	.	GO:0000166, GO:0003777, GO:0008017, GO:0005524, GO:0007018
Kiz_both_c116473_g1_i1	283	.	.	.	.	.	.	.	gnl|UG|Ta#S58885799	.	.	.	.	gi|363987140|dbj|BAL41690.1|ent-kaurene synthase like 3 [Triticum aestivum]	.	.	GO:0008152, GO:0000287, GO:0046872, GO:0016829, GO:0010333
Kiz_both_c116475_g1_i1	1143	.	.	.	.	.	.	.	gnl|UG|Ta#S61811053	.	.	.	.	.	.	.	.
Kiz_both_c116476_g1_i1	700	.	.	.	.	.	.	.	gnl|UG|Ta#S61761642	.	.	.	Haloacid dehalogenase-like hydrolase	gi|474390971|gb|EMS65319.1|Haloacid dehalogenase-like hydrolase domain-containing protein 3 [Triticum urartu]	.	.	GO:0008152, GO:0016787
Kiz_DS_c116487_g1_i1	850	.	.	.	.	.	.	.	gnl|UG|Ta#S12985678	.	.	.	.	.	.	.	.
[truncated: 79,169 more rows]

## Sheet: TR39477
transcript	length	bradi	sorghum	oryza	hordeum	triticum	turgidum_NCBI	turgidum_ENA	tae-unigenes	tae-proteins	blastx_swissprot	blastp_swissprot	pfam-A	nr_viridiplantae	KEGG	NOG	GO IDs
TR_both_c100_g1_i1	296	.	.	.	.	.	.	.	.	tr|W5AS64|W5AS64_WHEAT	.	.	.	gi|475537356|gb|EMT09059.1|hypothetical protein F775_03374 [Aegilops tauschii]	.	.	GO:0005739, GO:0080156, GO:0009414, GO:0009737
TR_both_c100021_g1_i1	300	.	.	.	.	.	.	.	.	tr|W5BVY5|W5BVY5_WHEAT	.	.	.	gi|475591005|gb|EMT21626.1|NAC domain-containing protein 12 [Aegilops tauschii]	.	.	GO:0003677, GO:0006351, GO:0006355, GO:0005634
TR_both_c100031_g1_i1	324	.	.	.	.	.	.	.	gnl|UG|Ta#S65672481	tr|W5FAM2|W5FAM2_WHEAT	.	.	NB-ARC domain	gi|473938620|gb|EMS50217.1|Putative disease resistance RPP13-like protein 1 [Triticum urartu]	.	.	GO:0016020, GO:0016021, GO:0043531
TR_both_c10005_g1_i1	500	.	.	.	.	.	.	.	.	tr|W5FWJ9|W5FWJ9_WHEAT	.	.	non-SMC mitotic condensation complex subunit 1	gi|474429343|gb|EMS67883.1|Condensin-2 complex subunit D3 [Triticum urartu]	.	.	GO:0016020, GO:0016021, GO:0007076
TR_both_c100054_g1_i1	373	.	.	.	.	.	.	.	gnl|UG|Ta#S65632093	.	.	.	.	.	.	.	.
TR_both_c100096_g1_i1	351	.	.	.	.	.	.	.	.	tr|M7YKL5|M7YKL5_TRIUA	.	.	.	gi|326520946|dbj|BAJ92836.1|predicted protein, partial [Hordeum vulgare subsp. vulgare]	.	.	GO:0006364, GO:0008168, GO:0032259
TR_both_c100102_g1_i1	307	.	.	.	.	.	.	.	.	tr|W5I2S6|W5I2S6_WHEAT	.	.	.	.	.	.	.
TR_both_c100119_g1_i1	717	.	.	.	.	.	.	.	.	tr|W5CC14|W5CC14_WHEAT	.	.	CRAL/TRIO domain	.	.	.	.
TR_CK_c100120_g1_i1	417	.	.	.	.	.	.	.	.	tr|W5FBN3|W5FBN3_WHEAT	.	.	.	gi|960457426|ref|XP_003559198.3|PREDICTED: probable glycerol-3-phosphate acyltransferase 3 [Brachypodium distachyon]	.	.	GO:0008152, GO:0016746
TR_CK_c100135_g1_i1	373	.	.	.	.	.	.	.	gnl|UG|Ta#S58882476	tr|M7ZHK3|M7ZHK3_TRIUA	.	.	.	.	.	.	.
TR_CK_c100137_g1_i1	263	.	.	.	.	.	.	.	gnl|UG|Ta#S12923257	tr|W5GP32|W5GP32_WHEAT	.	sp|Q9FJH8|NRT24_ARATH	.	gi|4731148|gb|AAD28364.1|AF091116_1putative high affinity nitrate transporter [Hordeum vulgare subsp. vulgare]	.	COG2223, ENOG410IE1F	GO:0055085, GO:0016020, GO:0016021
TR_both_c100147_g1_i1	360	.	.	.	.	.	.	.	.	tr|W5EXP8|W5EXP8_WHEAT	.	.	.	gi|475532347|gb|EMT08219.1|Receptor-like protein kinase [Aegilops tauschii]	.	.	GO:0016020, GO:0016021, GO:0016310, GO:0004672, GO:0016301, GO:0005524, GO:0006468
TR_both_c100161_g1_i1	355	.	.	.	.	.	gi|110224331|gb|AM285558.1|AM285558	.	.	.	.	.	.	.	.	.	.
TR_CK_c100163_g1_i1	482	.	.	.	.	.	.	.	.	tr|W5BTF9|W5BTF9_WHEAT	.	.	.	gi|474372292|gb|EMS63928.1|hypothetical protein TRIUR3_31342 [Triticum urartu]	.	.	GO:0000079, GO:0019901
TR_both_c100171_g1_i1	389	.	.	.	AK252670.1	.	gi|164702259|gb|FD473591.1|FD473591	.	gnl|UG|Ta#S58895933	tr|M8ANT8|M8ANT8_TRIUA	.	.	PsbP	gi|475624746|gb|EMT32733.1|PsbP domain-containing protein 1, chloroplastic [Aegilops tauschii]	.	.	GO:0031977, GO:0009507, GO:0016020, GO:0048564, GO:0005509, GO:0015979, GO:0019898, GO:0009570, GO:0009535, GO:0009579, GO:0009523, GO:0009654, GO:0009543
TR_both_c10018_g1_i1	318	.	.	.	.	.	.	.	gnl|UG|Ta#S65646743	.	.	.	.	gi|473967814|gb|EMS51292.1|Ubiquitin-like-specific protease 1A [Triticum urartu]	.	.	GO:0008233, GO:0006508, GO:0008234
TR_DS_c100184_g1_i1	383	.	.	.	.	.	.	.	.	.	.	.	Leucine rich repeat	gi|475591666|gb|EMT21839.1|Putative LRR receptor-like serine/threonine-protein kinase [Aegilops tauschii]	.	.	GO:0016020, GO:0016021, GO:0016310, GO:0004672, GO:0016301, GO:0005524, GO:0006468
TR_CK_c10019_g1_i1	363	Bradi3g49270.1	.	Os02t0626400-03	AK252969.1	.	.	.	gnl|UG|Ta#S13249209	tr|W5BZR4|W5BZR4_WHEAT	sp|P27990|PALY_MEDSA	sp|P27990|PALY_MEDSA	Aromatic amino acid lyase	gi|474318464|gb|EMS62198.1|Phenylalanine ammonia-lyase [Triticum urartu]	map00940, map00360	.	GO:0006559, GO:0005737, GO:0003824, GO:0016829, GO:0009698, GO:0016841, GO:0045548, GO:0009800
TR_both_c100221_g1_i1	244	.	.	.	.	.	.	.	.	tr|W5A7D9|W5A7D9_WHEAT	.	.	.	.	.	.	.
TR_CK_c100224_g1_i1	294	.	.	.	.	.	.	.	gnl|UG|Ta#S61810954	tr|W5HP19|W5HP19_WHEAT	.	.	Pyridoxal-phosphate dependent enzyme	gi|473789296|gb|EMS46292.1|Cysteine synthase, chloroplastic/chromoplastic [Triticum urartu]	map00270, map00920, map01130	.	GO:0006535, GO:0004124
TR_both_c10023_g1_i1	663	.	.	.	AK372355	.	.	.	.	tr|W5CEW7|W5CEW7_WHEAT	.	.	Protein kinase domain	gi|326515174|dbj|BAK03500.1|predicted protein, partial [Hordeum vulgare subsp. vulgare]	.	.	GO:0000166, GO:0016020, GO:0016021, GO:0004672, GO:0004674, GO:0005524, GO:0006468
TR_both_c100234_g1_i1	324	.	.	.	.	.	.	.	.	.	.	.	Leucine rich repeat	gi|475552912|gb|EMT11900.1|Disease resistance protein RGA2 [Aegilops tauschii]	.	.	GO:0043531
TR_DS_c100236_g1_i1	267	.	.	.	AK374712	.	.	.	.	tr|W5B7N5|W5B7N5_WHEAT	.	.	.	gi|475433027|gb|EMT01240.1|Peroxidase 12 [Aegilops tauschii]	map00940	.	GO:0006979, GO:0004601, GO:0016491, GO:0046872, GO:0020037, GO:0055114, GO:0098869
TR_CK_c100243_g1_i1	347	.	.	.	.	.	.	.	.	tr|W5ATF1|W5ATF1_WHEAT	.	.	.	gi|357168456|ref|XP_003581656.1|PREDICTED: leucine-rich repeat extensin-like protein 5 [Brachypodium distachyon]	.	ENOG41104I2, ENOG410JWX1	GO:0030247, GO:0004553, GO:0046658
TR_both_c100263_g1_i1	514	.	.	.	.	.	gi|39732781|gb|AJ615854.1|AJ615854	.	gnl|UG|Ta#S61699106	.	.	.	.	.	.	.	.
TR_both_c100270_g1_i1	323	.	.	.	.	.	.	.	gnl|UG|Ta#S65591993	tr|W5FUC2|W5FUC2_WHEAT	.	.	.	.	.	.	.
TR_both_c10028_g1_i1	459	.	.	.	.	.	.	.	.	tr|W5F122|W5F122_WHEAT	.	.	.	gi|475574048|gb|EMT16881.1|Putative serine/threonine-protein kinase NAK [Aegilops tauschii]	.	.	GO:0016310, GO:0004672, GO:0016301, GO:0005524, GO:0006468
TR_CK_c100293_g1_i1	262	.	.	.	.	.	.	.	.	.	.	.	Sugar (and other) transporter	gi|474399030|gb|EMS65904.1|putative polyol transporter 4 [Triticum urartu]	.	.	GO:0022891, GO:0055085, GO:0016020, GO:0016021, GO:0022857, GO:0006810, GO:0005215
TR_both_c100304_g1_i1	305	.	.	.	.	.	.	.	.	tr|W5BTV6|W5BTV6_WHEAT	.	.	.	.	.	.	.
TR_both_c100306_g1_i1	374	.	.	.	.	.	.	.	gnl|UG|Ta#S61811394	tr|W5DXD3|W5DXD3_WHEAT	.	.	.	gi|475617235|gb|EMT30048.1|hypothetical protein F775_04929 [Aegilops tauschii]	.	.	GO:0007062, GO:0006281, GO:0033044, GO:0045132, GO:0007131, GO:0009506, GO:0042138
TR_both_c100310_g1_i1	252	.	.	.	.	.	.	.	.	tr|Q7X9K7|Q7X9K7_WHEAT	.	sp|P16096|ALFC_SPIOL	Fructose-bisphosphate aldolase class-I	.	.	.	.
TR_both_c100327_g1_i1	535	.	.	.	.	.	.	.	.	tr|W5ABE6|W5ABE6_WHEAT	.	.	.	gi|475533961|gb|EMT08486.1|hypothetical protein F775_01054 [Aegilops tauschii]	.	.	GO:0048367
TR_DS_c100335_g1_i1	252	.	.	.	.	.	.	.	.	tr|W5DLV3|W5DLV3_WHEAT	.	.	.	.	.	.	.
TR_both_c100364_g1_i1	644	.	.	.	.	.	.	.	gnl|UG|Ta#S61812449	.	.	.	Protein tyrosine kinase	gi|475608992|gb|EMT27224.1|Cysteine-rich receptor-like protein kinase 5 [Aegilops tauschii]	.	.	GO:0000166, GO:0016310, GO:0004672, GO:0016301, GO:0005524, GO:0006468
TR_both_c100368_g1_i1	373	.	.	.	.	.	.	.	gnl|UG|Ta#S61745252	tr|W5HNX5|W5HNX5_WHEAT	.	.	RNA dependent RNA polymerase	gi|475569395|gb|EMT15752.1|hypothetical protein F775_21992 [Aegilops tauschii]	.	.	GO:0003968, GO:0001172
TR_both_c100379_g1_i1	291	.	.	.	.	.	.	.	gnl|UG|Ta#S65715213	tr|W5E1D8|W5E1D8_WHEAT	.	.	.	.	.	.	.
TR_DS_c100383_g1_i1	390	.	.	.	AK364488	.	.	.	gnl|UG|Ta#S61613014	tr|W5FR74|W5FR74_WHEAT	.	.	.	.	.	.	.
TR_CK_c100389_g1_i1	529	.	.	.	.	.	.	.	gnl|UG|Ta#S61811045	tr|M7ZCL8|M7ZCL8_TRIUA	.	.	PHD-finger	gi|944047043|gb|KQJ82684.1|hypothetical protein BRADI_5g10440 [Brachypodium distachyon]	.	.	GO:0008270, GO:0046872, GO:0008080
TR_both_c100393_g1_i1	415	.	.	.	.	.	.	.	gnl|UG|Ta#S61801191	tr|T1NQ45|T1NQ45_TRIUA	.	.	.	.	.	.	.
TR_both_c100404_g1_i1	258	.	.	.	.	.	.	.	gnl|UG|Ta#S16466382	tr|M8A7B5|M8A7B5_TRIUA	.	.	.	gi|475600551|gb|EMT24567.1|Putative ATP-dependent helicase HRQ1 [Aegilops tauschii]	map00230, map00730	.	GO:0016020, GO:0016021, GO:0004386, GO:0005524, GO:0003676
TR_both_c100411_g1_i1	524	.	.	.	.	.	.	.	.	tr|W5A0G8|W5A0G8_WHEAT	.	.	Protein tyrosine kinase	gi|944061983|gb|KQJ97573.1|hypothetical protein BRADI_3g31967 [Brachypodium distachyon]	.	.	GO:0000166, GO:0016020, GO:0016021, GO:0004672, GO:0004674, GO:0005524, GO:0006468
TR_CK_c10042_g1_i1	352	.	.	.	.	.	.	.	.	tr|W5B7H4|W5B7H4_WHEAT	.	.	.	.	.	.	.
TR_both_c100453_g1_i1	244	.	.	.	AK372518	.	.	.	gnl|UG|Ta#S12923223	tr|A3F8A8|A3F8A8_WHEAT	.	sp|Q9MAC8|SSY2_ARATH	Starch synthase catalytic domain	gi|23476267|gb|AAN28309.1|starch synthase II [Hordeum vulgare subsp. vulgare]	map00500	.	GO:0016757, GO:0009507, GO:0019252, GO:0004373, GO:0009501
TR_CK_c100454_g1_i1	319	.	.	.	.	.	.	.	gnl|UG|Ta#S61523649	.	.	.	U-box domain	gi|475562663|gb|EMT14098.1|U-box domain-containing protein 12 [Aegilops tauschii]	.	.	GO:0004672, GO:0004842, GO:0005524, GO:0016567, GO:0006468
TR_both_c10046_g1_i1	505	.	.	.	.	.	.	.	gnl|UG|Ta#S65700885	tr|A0A096UQ95|A0A096UQ95_WHEAT	.	.	TPR/MLP1/MLP2-like protein	.	.	.	.
TR_both_c100467_g1_i1	281	.	.	.	.	.	.	.	gnl|UG|Ta#S61831768	tr|M8ALW3|M8ALW3_TRIUA	.	.	.	.	.	.	.
TR_CK_c100474_g1_i1	273	.	.	.	.	.	.	.	.	tr|W5FTY6|W5FTY6_WHEAT	.	.	.	gi|242043276|ref|XP_002459509.1|hypothetical protein SORBIDRAFT_02g005840 [Sorghum bicolor]	.	ENOG410JE32, ENOG410ZM5Q	GO:0003677, GO:0003700, GO:0006351, GO:0006355, GO:0005634
TR_CK_c10051_g1_i1	971	.	.	.	.	.	.	.	.	.	.	.	3-beta hydroxysteroid dehydrogenase/isomerase family	gi|473905084|gb|EMS49353.1|3beta-hydroxysteroid-dehydrogenase/decarboxylase isoform 1 [Triticum urartu]	map00984, map00140	.	GO:0003854, GO:0016616, GO:0016491, GO:0055114, GO:0006694
TR_CK_c100517_g1_i1	308	Bradi3g18077.1	.	.	.	.	.	.	gnl|UG|Ta#S61550518	tr|W5I2Q4|W5I2Q4_WHEAT	.	.	C-terminal domain on Strawberry notch homologue	gi|474424519|gb|EMS67656.1|Protein strawberry notch [Triticum urartu]	.	.	GO:0046872, GO:0006355
TR_both_c100525_g1_i1	246	.	.	.	.	.	.	.	.	tr|W5DL27|W5DL27_WHEAT	.	.	Domain of unknown function (DUF296)	.	.	.	.
TR_both_c100533_g1_i1	291	.	.	.	.	.	.	.	gnl|UG|Ta#S65686599	tr|M7ZQG6|M7ZQG6_TRIUA	.	.	.	gi|474392154|gb|EMS65463.1|LRR receptor-like serine/threonine-protein kinase GSO1 [Triticum urartu]	.	.	GO:0016020, GO:0016021, GO:0016310, GO:0016301
TR_both_c100551_g1_i1	998	.	.	.	.	.	gi|9426283|gb|BE428440.1|BE428440	.	gnl|UG|Ta#S61663823	tr|W5DY22|W5DY22_WHEAT	.	.	Myb-like DNA-binding domain	gi|359950738|gb|AEV91159.1|R2R3-MYB protein [Triticum aestivum]	.	.	GO:0003677
TR_both_c100587_g1_i1	359	.	.	.	.	.	.	.	.	tr|W5A441|W5A441_WHEAT	.	.	MutS domain V	gi|473892451|gb|EMS48845.1|MutS2 protein [Triticum urartu]	.	.	GO:0006298, GO:0030983, GO:0005524
TR_CK_c100596_g1_i1	695	.	.	.	.	.	.	.	.	tr|W5D8B7|W5D8B7_WHEAT	.	.	Dienelactone hydrolase family	gi|475620065|gb|EMT30982.1|Endo-1,3;1,4-beta-D-glucanase [Aegilops tauschii]	.	.	GO:0016787
TR_CK_c100629_g1_i1	327	.	.	.	AK372664	.	.	.	gnl|UG|Ta#S13113294	.	.	.	.	.	.	.	.
TR_both_c100640_g1_i1	294	.	.	.	.	.	.	.	.	tr|M8A271|M8A271_TRIUA	.	.	.	.	.	.	.
TR_DS_c100662_g1_i1	387	.	.	.	.	.	.	.	.	.	.	.	Ribosomal protein S9/S16	gi|460366574|ref|XP_004229156.1|PREDICTED: 40S ribosomal protein S16-like [Solanum lycopersicum]	.	COG0103, KOG1753	GO:0000462, GO:0003735, GO:0022627, GO:0030529, GO:0005840, GO:0006412
TR_CK_c100668_g1_i1	250	.	.	.	.	.	.	.	.	tr|W5GE70|W5GE70_WHEAT	.	sp|Q67UW5|GUN5_ORYSJ	Glycosyl hydrolase family 9	gi|475613034|gb|EMT28624.1|Endoglucanase 5 [Aegilops tauschii]	.	.	GO:0003824, GO:0004553, GO:0005975
TR_both_c100677_g1_i1	384	.	.	.	.	.	.	.	.	.	.	.	non-haem dioxygenase in morphine synthesis N-terminal	gi|474448050|gb|EMS68692.1|1-aminocyclopropane-1-carboxylate oxidase-like protein 1 [Triticum urartu]	.	.	GO:0005506, GO:0016491, GO:0055114
TR_both_c100678_g1_i1	354	.	.	.	.	.	.	.	gnl|UG|Ta#S58895111	.	.	.	.	gi|475533019|gb|EMT08321.1|Disease resistance protein RPM1 [Aegilops tauschii]	.	.	GO:0043531
TR_both_c100691_g1_i1	368	.	.	.	.	.	.	.	.	tr|W5FD86|W5FD86_WHEAT	.	.	.	.	.	.	.
TR_CK_c100694_g1_i1	824	.	.	.	.	.	.	.	.	.	.	.	Dirigent-like protein	.	.	.	.
TR_DS_c100700_g1_i1	240	.	.	.	.	.	.	.	.	tr|W5IAP3|W5IAP3_WHEAT	.	.	.	gi|473882064|gb|EMS48001.1|Pleiotropic drug resistance protein 5 [Triticum urartu]	map00230, map00730	.	GO:0000166, GO:0016020, GO:0016021, GO:0005524, GO:0016887
TR_DS_c100715_g1_i1	415	.	.	.	.	.	.	.	.	tr|M7ZC55|M7ZC55_TRIUA	.	.	.	.	.	.	.
TR_DS_c100721_g1_i1	324	.	.	.	AK371357	.	.	.	gnl|UG|Ta#S65707256	tr|M7ZNY3|M7ZNY3_TRIUA	.	.	IKI3 family	gi|475594947|gb|EMT22861.1|hypothetical protein F775_20491 [Aegilops tauschii]	.	.	GO:0048530, GO:0010928, GO:0006979, GO:0005737, GO:0031538, GO:0005829, GO:0033588, GO:2000024, GO:0071215, GO:0035265, GO:0008284, GO:0009560, GO:0008283, GO:0006351, GO:0080178, GO:0006355, GO:0006312, GO:0009787, GO:0006400, GO:0002098, GO:0009737, GO:0005634, GO:0009965
TR_both_c100752_g1_i1	642	.	.	.	.	.	.	.	.	.	.	.	Xyloglucan fucosyltransferase	gi|357158758|ref|XP_003578231.1|PREDICTED: galactoside 2-alpha-L-fucosyltransferase-like [Brachypodium distachyon]	map00603, map00601	.	GO:0036065, GO:0016020, GO:0008107, GO:0042546
TR_CK_c100778_g1_i1	315	.	.	.	.	.	.	.	.	tr|W5B2G0|W5B2G0_WHEAT	.	.	Zinc-binding dehydrogenase	gi|473843094|gb|EMS47366.1|putative cinnamyl alcohol dehydrogenase 6 [Triticum urartu]	.	.	GO:0008270, GO:0016491, GO:0046872, GO:0055114
TR_DS_c100799_g1_i1	323	.	.	.	AK372006	.	.	.	.	tr|W4ZNM0|W4ZNM0_WHEAT	.	.	.	.	.	.	.
TR_both_c100805_g1_i1	261	.	.	.	.	.	.	.	gnl|UG|Ta#S61642232	.	.	.	.	gi|55168168|gb|AAV44035.1|putative helicase [Oryza sativa Japonica Group]	map00230, map00730	COG0507, KOG0987	GO:0006281, GO:0032508, GO:0003678, GO:0000723, GO:0004386, GO:0005524
TR_CK_c100816_g1_i1	318	.	.	.	.	.	.	.	.	tr|W5AB60|W5AB60_WHEAT	.	.	.	.	.	.	.
TR_CK_c10082_g1_i1	411	.	.	.	.	.	gi|9425873|gb|BE428030.1|BE428030	.	.	.	.	.	.	gi|475592056|gb|EMT21966.1|hypothetical protein F775_26894 [Aegilops tauschii]	.	.	GO:0004867, GO:0005576, GO:0010951
TR_CK_c100848_g1_i1	323	.	.	.	.	.	.	.	.	.	.	.	NB-ARC domain	gi|474395137|gb|EMS65671.1|Disease resistance RPP13-like protein 4 [Triticum urartu]	.	.	GO:0043531
TR_both_c10087_g1_i1	766	.	.	.	.	.	.	.	.	tr|W5EJM6|W5EJM6_WHEAT	.	.	POT family	gi|475528352|gb|EMT07611.1|Peptide transporter PTR2 [Aegilops tauschii]	.	.	GO:0016020, GO:0016021, GO:0006810, GO:0005215
TR_both_c100879_g1_i1	317	.	.	.	.	.	.	.	.	tr|M7YM88|M7YM88_TRIUA	.	.	Domain of unknown function (DUF966)	.	.	.	.
TR_CK_c100884_g1_i1	272	.	.	.	AK248355.1	.	.	.	gnl|UG|Ta#S18011269	tr|W5BZA2|W5BZA2_WHEAT	.	.	Hydrophobic seed protein	.	.	.	.
TR_both_c100886_g1_i1	267	.	.	.	AK358918	.	.	.	gnl|UG|Ta#S58892780	tr|W5G173|W5G173_WHEAT	.	.	.	gi|326519432|dbj|BAJ96715.1|predicted protein [Hordeum vulgare subsp. vulgare]	map00680, map00051, map00030, map00052, map01130, map00010	.	GO:0006096, GO:0061615, GO:0006002, GO:0003872
TR_CK_c100891_g1_i1	267	.	.	.	.	.	.	.	.	tr|W5DN61|W5DN61_WHEAT	.	.	.	.	.	.	.
TR_both_c100904_g1_i1	641	.	.	.	AK376057	.	.	.	gnl|UG|Ta#S61812111	tr|W5G1M9|W5G1M9_WHEAT	.	.	.	.	.	.	.
TR_both_c10092_g1_i1	471	.	.	.	.	.	.	.	gnl|UG|Ta#S61648708	tr|W5EQ18|W5EQ18_WHEAT	.	.	.	.	.	.	.
TR_DS_c100927_g1_i1	240	.	.	.	.	.	.	.	.	tr|M7ZKC6|M7ZKC6_TRIUA	.	.	.	gi|474369262|gb|EMS63698.1|putative disease resistance RPP8-like protein 4 [Triticum urartu]	.	.	GO:0043531
TR_CK_c100936_g1_i1	308	.	.	.	.	.	.	.	.	tr|W5G683|W5G683_WHEAT	.	.	.	gi|326508102|dbj|BAJ86794.1|predicted protein [Hordeum vulgare subsp. vulgare]	.	.	GO:0055085, GO:0016020, GO:0016021
TR_both_c100937_g1_i1	302	.	.	.	.	.	.	.	.	tr|A0A077S4N7|A0A077S4N7_WHEAT	.	.	.	.	.	.	.
TR_CK_c100948_g1_i1	272	.	.	.	.	.	.	.	gnl|UG|Ta#S52543654	tr|M7ZHI3|M7ZHI3_TRIUA	.	.	.	gi|474216361|gb|EMS59086.1|hypothetical protein TRIUR3_20323 [Triticum urartu]	.	.	GO:0006955, GO:0052542, GO:0010337, GO:0008219, GO:0009626
TR_CK_c100952_g1_i1	616	.	.	.	.	.	.	.	gnl|UG|Ta#S65719342	.	.	.	.	.	.	.	.
TR_CK_c100954_g1_i1	322	.	.	.	.	.	.	.	.	tr|A0A0C4B690|A0A0C4B690_WHEAT	.	.	GRAS domain family	gi|475473004|gb|EMT02468.1|hypothetical protein F775_16091 [Aegilops tauschii]	.	.	GO:0006351, GO:0006355
TR_CK_c100962_g1_i1	496	.	.	.	.	.	.	.	.	tr|T1LIU9|T1LIU9_TRIUA	.	.	.	.	.	.	.
TR_CK_c100965_g1_i1	586	.	.	.	.	.	.	.	.	tr|W5BN87|W5BN87_WHEAT	.	.	.	gi|474431373|gb|EMS67965.1|Disease resistance protein RPM1 [Triticum urartu]	.	.	GO:0043531
TR_both_c100972_g1_i1	471	.	.	.	.	.	.	.	gnl|UG|Ta#S61665185	.	.	.	.	gi|242037859|ref|XP_002466324.1|hypothetical protein SORBIDRAFT_01g005660 [Sorghum bicolor]	.	.	GO:0003676
TR_both_c10098_g1_i1	426	.	.	.	.	.	.	.	gnl|UG|Ta#S61811679	tr|W5BLE5|W5BLE5_WHEAT	sp|Q8H3A7|XPOT_ORYSJ	sp|Q8H3A7|XPOT_ORYSJ	.	gi|473838352|gb|EMS47258.1|Exportin-T [Triticum urartu]	.	.	GO:0005829, GO:0009908, GO:0006409, GO:0010014, GO:0015932
TR_CK_c100982_g1_i1	632	.	.	.	.	.	.	.	.	tr|W5C7V4|W5C7V4_WHEAT	.	.	.	gi|27260955|dbj|BAC45073.1|ribosomal protein-like [Oryza sativa Japonica Group]	.	ENOG410JW2I, ENOG41105BS	GO:0005840, GO:0016788
TR_both_c100994_g1_i1	269	.	.	.	.	.	.	.	.	tr|W5BTP9|W5BTP9_WHEAT	.	.	.	.	.	.	.
TR_DS_c100999_g1_i1	284	.	.	.	AK355436	.	.	.	.	.	.	.	.	gi|326507824|dbj|BAJ86655.1|predicted protein [Hordeum vulgare subsp. vulgare]	.	.	GO:0016614, GO:0016491, GO:0050660, GO:0016020, GO:0055114, GO:0046577
TR_CK_c1010_g1_i1	323	.	.	.	.	.	.	.	.	.	.	.	Xylanase inhibitor C-terminal	gi|326512608|dbj|BAJ99659.1|predicted protein [Hordeum vulgare subsp. vulgare]	.	.	GO:0004190, GO:0008233, GO:0006508, GO:0016787
TR_CK_c101007_g1_i1	282	.	.	.	.	.	.	.	.	tr|M7Z702|M7Z702_TRIUA	.	.	DNA-directed RNA polymerase N-terminal	gi|5292165|gb|AAB01085.2|single-subunit RNA polymerase C [Triticum aestivum]	map00230, map00240	.	GO:0003677, GO:0016779, GO:0003899, GO:0006351, GO:0016740
TR_both_c10101_g1_i1	996	.	.	.	.	.	.	.	gnl|UG|Ta#S65631048	.	.	.	.	.	.	.	.
TR_CK_c101029_g1_i1	249	.	.	.	.	.	.	.	gnl|UG|Ta#S52543471	tr|W5B2R6|W5B2R6_WHEAT	.	.	Tesmin/TSO1-like CXC domain, cysteine-rich domain	.	.	.	.
TR_both_c101032_g1_i1	304	.	.	.	.	.	.	.	gnl|UG|Ta#S61808703	.	.	.	.	.	.	.	.
TR_both_c10105_g1_i1	1333	.	.	.	.	.	.	.	.	tr|W5HL08|W5HL08_WHEAT	.	.	Serine carboxypeptidase S28	gi|475594667|gb|EMT22761.1|Lysosomal Pro-X carboxypeptidase [Aegilops tauschii]	.	.	GO:0004180, GO:0006508, GO:0008236
TR_DS_c101056_g1_i1	298	.	.	.	AK373672	.	.	.	.	tr|W5E7E4|W5E7E4_WHEAT	.	.	Plant protein of unknown function (DUF639)	gi|475589347|gb|EMT21125.1|hypothetical protein F775_28664 [Aegilops tauschii]	.	.	GO:0016020, GO:0016021
TR_CK_c101070_g1_i1	479	.	.	.	.	.	.	.	.	tr|W5I1V7|W5I1V7_WHEAT	.	.	.	gi|474268817|gb|EMS60827.1|Ribonuclease 3-like protein 3 [Triticum urartu]	.	.	GO:0004525, GO:0090501, GO:0003723, GO:0090502, GO:0006396
TR_both_c101071_g1_i1	241	.	.	.	.	.	.	.	.	tr|M7Z9A8|M7Z9A8_TRIUA	.	.	.	gi|475591719|gb|EMT21862.1|Nucleosome-remodeling factor subunit BPTF [Aegilops tauschii]	.	.	GO:0008270, GO:0046872
TR_both_c10108_g1_i1	528	.	.	.	.	.	.	.	.	tr|M7YWP0|M7YWP0_TRIUA	.	.	.	gi|474100223|gb|EMS55203.1|putative glycosyltransferase AGO61 [Triticum urartu]	.	.	GO:0016757, GO:0016020, GO:0016021, GO:0016740
TR_both_c10110_g1_i1	485	.	.	.	.	.	.	.	gnl|UG|Ta#S61673301	tr|M7YLK2|M7YLK2_TRIUA	.	.	.	.	.	.	.
TR_CK_c101102_g1_i1	333	.	.	.	.	.	.	.	.	tr|W5GDY7|W5GDY7_WHEAT	.	.	.	gi|475573850|gb|EMT16820.1|Auxin-induced protein 5NG4 [Aegilops tauschii]	.	.	GO:0055085, GO:0016020, GO:0016021, GO:0022857
TR_CK_c101107_g1_i1	381	.	.	.	.	.	.	.	.	tr|W5EUX1|W5EUX1_WHEAT	.	.	Protein kinase domain	gi|473721685|gb|EMS44971.1|Cysteine-rich receptor-like protein kinase 29 [Triticum urartu]	.	.	GO:0000166, GO:0016020, GO:0016021, GO:0016310, GO:0004672, GO:0016301, GO:0004674, GO:0005524, GO:0006468
TR_DS_c101115_g1_i1	416	.	.	.	.	.	.	.	gnl|UG|Ta#S61781850	tr|W4ZZW6|W4ZZW6_WHEAT	.	.	Cytochrome P450	gi|474250266|gb|EMS60167.1|Cytochrome P450 71D18 [Triticum urartu]	.	.	GO:0005506, GO:0016705, GO:0016491, GO:0046872, GO:0020037, GO:0055114, GO:0004497
TR_both_c101123_g1_i1	368	.	.	.	.	.	.	.	.	tr|W5DE10|W5DE10_WHEAT	.	.	.	gi|32966059|gb|AAP92126.1|receptor-like protein kinase ARK1 [Oryza sativa]	.	COG0515, ENOG410IVAT	GO:0000166, GO:0048544, GO:0016020, GO:0016021, GO:0016023, GO:0016310, GO:0004672, GO:0016740, GO:0016301, GO:0004674, GO:0005524, GO:0006468
TR_both_c10114_g1_i1	598	.	.	.	AK362851	.	.	.	.	.	.	.	.	gi|326492035|dbj|BAJ98242.1|predicted protein [Hordeum vulgare subsp. vulgare]	.	.	GO:0008152, GO:0016757, GO:0016758, GO:0016740
TR_CK_c101146_g1_i1	477	.	.	.	.	.	.	.	.	.	.	.	NB-ARC domain	gi|475575780|gb|EMT17362.1|Putative disease resistance protein [Aegilops tauschii]	.	.	GO:0043531
TR_both_c101162_g1_i1	493	.	.	.	.	.	.	.	gnl|UG|Ta#S61721056	.	.	.	.	gi|721609996|ref|XP_010235101.1|PREDICTED: DEAD-box ATP-dependent RNA helicase 36 [Brachypodium distachyon]	map00230, map00730	ENOG410XPYC, KOG0340	GO:0000166, GO:0010501, GO:0090406, GO:0016787, GO:0009791, GO:0009553, GO:0009561, GO:0006364, GO:0004386, GO:0004004, GO:0005634, GO:0005524, GO:0003676
TR_DS_c101172_g1_i1	287	.	.	.	.	.	.	.	gnl|UG|Ta#S61698734	tr|A0A096UND2|A0A096UND2_WHEAT	.	.	.	.	.	.	.
TR_both_c101173_g1_i1	588	.	.	.	.	.	.	.	gnl|UG|Ta#S52544326	tr|M7ZFQ3|M7ZFQ3_TRIUA	.	.	.	gi|475626718|gb|EMT33449.1|hypothetical protein F775_52349 [Aegilops tauschii]	.	.	GO:0006629, GO:0008374
TR_DS_c101174_g1_i1	263	.	.	.	AK357959	.	.	.	gnl|UG|Ta#S61832130	tr|W5ABN1|W5ABN1_WHEAT	.	.	PPR repeat family	.	.	.	.
TR_both_c10119_g1_i2	507	.	.	.	.	.	.	.	.	tr|W5DCX4|W5DCX4_WHEAT	.	.	Domain of unknown function (DUF3453)	.	.	.	.
TR_DS_c101220_g1_i1	252	.	.	.	.	.	.	.	.	.	.	.	Mycolic acid cyclopropane synthetase	gi|116191679|ref|XP_001221652.1|hypothetical protein CHGG_05557 [Chaetomium globosum CBS 148.51]	.	ENOG410IF2I, COG2230	GO:0016020, GO:0016021
TR_both_c101228_g1_i1	248	.	.	.	.	.	.	.	gnl|UG|Ta#S65690620	tr|W5EED3|W5EED3_WHEAT	.	.	.	gi|475462133|gb|EMT02085.1|Serine/threonine-protein kinase SMG1 [Aegilops tauschii]	.	.	GO:0000184, GO:0016310, GO:0016740, GO:0016301, GO:0004674, GO:0006468
TR_both_c101243_g1_i1	311	.	.	.	AK363771	.	.	.	gnl|UG|Ta#S65591657	tr|T1N204|T1N204_TRIUA	.	.	.	gi|326500616|dbj|BAJ94974.1|predicted protein [Hordeum vulgare subsp. vulgare]	.	.	GO:0016020, GO:0016021, GO:0004672, GO:0004674, GO:0005524, GO:0006468
TR_CK_c101279_g1_i1	278	.	.	.	.	.	.	.	.	tr|W5A055|W5A055_WHEAT	.	.	.	gi|475619069|gb|EMT30650.1|hypothetical protein F775_14382 [Aegilops tauschii]	.	.	GO:0016787
TR_DS_c101284_g1_i1	254	.	.	.	.	.	.	.	.	tr|T1LWP1|T1LWP1_TRIUA	.	.	POT family	gi|475404227|gb|EMT00828.1|Peptide transporter PTR5 [Aegilops tauschii]	.	.	GO:0016020, GO:0016021, GO:0006810, GO:0005215
TR_both_c101293_g1_i1	275	.	.	.	.	.	.	.	.	tr|W5DI35|W5DI35_WHEAT	.	.	.	.	.	.	.
TR_CK_c101299_g1_i1	313	.	.	.	.	.	.	.	gnl|UG|Ta#S61777873	tr|W5D5Y5|W5D5Y5_WHEAT	.	.	PPR repeat family	gi|475626711|gb|EMT33444.1|hypothetical protein F775_20071 [Aegilops tauschii]	.	.	GO:0008270
TR_both_c101304_g1_i1	462	.	.	.	.	.	.	.	.	tr|W5FYF9|W5FYF9_WHEAT	.	.	.	gi|474244680|gb|EMS59941.1|Pumilio-like protein 5 [Triticum urartu]	.	.	GO:0003723
TR_CK_c101307_g1_i1	264	.	.	.	.	.	.	.	gnl|UG|Ta#S52545116	.	.	.	.	gi|475526198|gb|EMT07270.1|hypothetical protein F775_19272 [Aegilops tauschii]	.	.	GO:0016020, GO:0016021, GO:0005794, GO:0010411
TR_both_c101310_g1_i1	371	.	.	.	.	.	.	.	gnl|UG|Ta#S65658546	tr|W5B656|W5B656_WHEAT	.	.	.	gi|475618413|gb|EMT30440.1|Sacsin [Aegilops tauschii]	.	.	GO:0009506
TR_DS_c101314_g1_i1	412	.	.	.	.	.	.	.	gnl|UG|Ta#S61540585	tr|W5C2M1|W5C2M1_WHEAT	.	.	.	gi|475433027|gb|EMT01240.1|Peroxidase 12 [Aegilops tauschii]	map00940	.	GO:0006979, GO:0004601, GO:0016491, GO:0046872, GO:0020037, GO:0055114, GO:0098869
TR_CK_c101315_g1_i1	240	.	.	.	.	.	.	.	gnl|UG|Ta#S65632300	tr|M7ZRV8|M7ZRV8_TRIUA	.	.	PPR repeat	.	.	.	.
TR_CK_c101333_g1_i1	297	.	.	.	AK359984	.	.	.	gnl|UG|Ta#S52542760	tr|W5CG37|W5CG37_WHEAT	.	.	Ring finger domain	gi|669029466|emb|CDM83669.1|unnamed protein product [Triticum aestivum]	.	.	GO:0008270, GO:0046872, GO:0016020, GO:0016021
TR_CK_c101335_g1_i1	265	.	.	.	.	.	.	.	gnl|UG|Ta#S61811398	tr|W5HUG7|W5HUG7_WHEAT	.	.	.	gi|51091165|dbj|BAD35860.1|putative cyclic nucleotide-regulated ion channel [Oryza sativa Japonica Group]	.	ENOG41111V9, ENOG410IRDM	GO:0055085, GO:0071805, GO:0042391, GO:0016020, GO:0016021, GO:0034220, GO:0006810, GO:0006811, GO:0005249, GO:0005887, GO:0005216
TR_both_c101362_g1_i1	321	.	.	.	.	.	.	.	gnl|UG|Ta#S61661080	tr|W5EVJ0|W5EVJ0_WHEAT	.	.	.	.	.	.	.
TR_CK_c10137_g1_i1	383	.	.	.	.	.	.	.	.	tr|T1LE79|T1LE79_TRIUA	.	.	.	.	.	.	.
TR_DS_c101376_g1_i1	481	.	.	.	.	.	.	.	.	tr|M7Z394|M7Z394_TRIUA	.	.	MatE	gi|475585379|gb|EMT20038.1|Protein TRANSPARENT TESTA 12 [Aegilops tauschii]	.	.	GO:0055085, GO:0016020, GO:0015297, GO:0016021, GO:0006855, GO:0015238
TR_both_c10138_g1_i1	508	.	.	.	.	.	.	.	.	tr|W5CAT6|W5CAT6_WHEAT	sp|Q5JJV0|INV4_ORYSJ	.	.	gi|669031807|emb|CDM86971.1|unnamed protein product [Triticum aestivum]	.	.	GO:0008152, GO:0004553, GO:0016787, GO:0016798, GO:0005975
TR_CK_c101381_g1_i1	310	.	.	.	.	.	.	.	gnl|UG|Ta#S61672506	tr|W5B4S9|W5B4S9_WHEAT	.	.	.	gi|326524424|dbj|BAK00595.1|predicted protein, partial [Hordeum vulgare subsp. vulgare]	.	.	GO:0000166, GO:0016020, GO:0016021, GO:0016310, GO:0004672, GO:0016740, GO:0016301, GO:0004674, GO:0005524, GO:0006468
TR_both_c101384_g1_i1	311	.	.	.	.	.	.	.	.	.	.	.	AAA ATPase domain	gi|474015541|gb|EMS52679.1|Putative disease resistance RPP13-like protein 1 [Triticum urartu]	.	.	GO:0003677, GO:0003700, GO:0043531, GO:0006355
TR_CK_c101386_g1_i1	254	.	.	.	.	.	.	.	.	.	.	.	.	gi|475579756|gb|EMT18423.1|Disease resistance protein RPS2 [Aegilops tauschii]	.	.	GO:0043531
TR_both_c101388_g1_i1	321	.	.	.	.	.	.	.	.	.	sp|Q43321|ENO_ALNGL	sp|Q43321|ENO_ALNGL	Enolase, N-terminal domain	.	.	.	.
TR_both_c1014_g1_i1	313	.	.	.	.	.	.	.	gnl|UG|Ta#S65653240	tr|M7ZV37|M7ZV37_TRIUA	.	.	Dihydrouridine synthase (Dus)	gi|326502988|dbj|BAJ95927.1|predicted protein [Hordeum vulgare subsp. vulgare]	.	.	GO:0017150, GO:0002943, GO:0050660, GO:0003824, GO:0008033, GO:0055114
TR_CK_c101406_g1_i1	244	.	.	.	.	.	.	.	gnl|UG|Ta#S61657346	.	.	.	.	gi|474043231|gb|EMS53356.1|hypothetical protein TRIUR3_14866 [Triticum urartu]	.	.	GO:0016020, GO:0016021
TR_CK_c101426_g1_i1	349	.	.	.	.	.	.	.	.	.	.	sp|Q8RWQ9|ALEUL_ARATH	Papain family cysteine protease	gi|2677828|gb|AAB97142.1|cysteine protease [Prunus armeniaca]	.	.	GO:0008233, GO:0006508, GO:0008234, GO:0016787
TR_both_c101427_g1_i1	250	.	.	.	.	.	.	.	gnl|UG|Ta#S58904079	.	.	.	Ras family	gi|567915335|ref|XP_006449981.1|hypothetical protein CICLE_v10016687mg [Citrus clementina]	.	.	GO:0005525, GO:0007264, GO:0005622
TR_DS_c101434_g1_i1	390	.	.	.	.	.	.	.	gnl|UG|Ta#S61565776	.	.	.	.	.	.	.	.
TR_both_c101439_g1_i1	330	.	.	.	.	.	.	.	.	tr|W5H0C2|W5H0C2_WHEAT	.	.	.	gi|473814138|gb|EMS46882.1|UDP-glycosyltransferase 85A2 [Triticum urartu]	.	.	GO:0008152, GO:0016757, GO:0016758, GO:0016740
TR_both_c10145_g1_i1	425	.	.	.	.	.	.	.	.	tr|T1LBG5|T1LBG5_TRIUA	.	.	.	gi|475521102|gb|EMT06581.1|Peptide transporter PTR3-A [Aegilops tauschii]	.	.	GO:0016020, GO:0016021, GO:0006810, GO:0005215
TR_CK_c101450_g1_i1	316	.	.	.	.	.	.	.	.	tr|M7YG67|M7YG67_TRIUA	.	.	Protein tyrosine kinase	gi|473757046|gb|EMS45736.1|L-type lectin-domain containing receptor kinase IV.1 [Triticum urartu]	.	.	GO:0000166, GO:0016020, GO:0016021, GO:0016310, GO:0004672, GO:0016301, GO:0004674, GO:0030246, GO:0005524, GO:0006468
TR_both_c101452_g1_i1	383	.	.	.	.	.	.	.	.	tr|T1NGX7|T1NGX7_TRIUA	.	.	Wall-associated receptor kinase C-terminal	.	.	.	.
TR_both_c101475_g1_i1	314	.	.	.	.	.	.	.	.	tr|W5I141|W5I141_WHEAT	.	.	.	gi|475566716|gb|EMT15092.1|Glutaminyl-tRNA synthetase [Aegilops tauschii]	map00970	.	GO:0006418, GO:0000166, GO:0005737, GO:0004812, GO:0004819, GO:0006425, GO:0043039, GO:0016874, GO:0005524, GO:0006412, GO:0016876
TR_both_c10148_g1_i1	358	.	.	.	.	.	.	.	.	tr|M7ZGH8|M7ZGH8_TRIUA	.	.	.	gi|514747678|ref|XP_004961426.1|PREDICTED: anthocyanidin 5,3-O-glucosyltransferase-like [Setaria italica]	.	COG1819, KOG1192	GO:0008152, GO:0016757, GO:0016758, GO:0016740
TR_both_c101506_g1_i1	290	.	.	.	.	.	.	.	.	tr|M7YW91|M7YW91_TRIUA	.	.	.	.	.	.	.
TR_DS_c101509_g1_i1	259	.	.	.	.	.	.	.	.	tr|W5GKR6|W5GKR6_WHEAT	.	.	.	.	.	.	.
TR_CK_c101532_g1_i1	242	.	.	.	.	.	.	.	.	tr|W5C6Z5|W5C6Z5_WHEAT	.	.	.	gi|475512048|gb|EMT05462.1|hypothetical protein F775_18314 [Aegilops tauschii]	.	.	GO:0016209, GO:0016491, GO:0055114, GO:0098869
TR_CK_c101541_g1_i1	298	.	.	.	.	.	.	.	gnl|UG|Ta#S61704851	.	.	.	.	.	.	.	.
TR_CK_c101549_g1_i1	272	.	.	.	.	.	.	.	.	tr|M7Z7P7|M7Z7P7_TRIUA	.	.	non-haem dioxygenase in morphine synthesis N-terminal	gi|474119852|gb|EMS56017.1|Protein SRG1 [Triticum urartu]	.	.	GO:0046872, GO:0016491, GO:0055114
TR_CK_c101565_g1_i1	251	.	.	.	.	.	.	.	.	tr|W5DUV2|W5DUV2_WHEAT	.	.	Plant protein of unknown function (DUF936)	.	.	.	.
TR_CK_c101571_g1_i1	622	.	.	.	.	.	.	.	.	.	.	.	UDP-glucoronosyl and UDP-glucosyl transferase	gi|475597220|gb|EMT23575.1|Cyanohydrin beta-glucosyltransferase [Aegilops tauschii]	.	.	GO:0008152, GO:0016757, GO:0016758, GO:0016740
TR_both_c10158_g1_i1	560	.	.	.	.	.	gi|164699762|gb|FD468614.1|FD468614	.	.	tr|W5BTE5|W5BTE5_WHEAT	.	.	.	gi|296044572|gb|ADG85706.1|putative zinc finger protein [Triticum aestivum]	.	.	GO:0008270, GO:0005622
TR_both_c101582_g1_i1	309	.	.	.	.	.	.	.	gnl|UG|Ta#S65643643	tr|W5BNV4|W5BNV4_WHEAT	.	.	Cellulose synthase	gi|473864465|gb|EMS47578.1|putative mixed-linked glucan synthase 8 [Triticum urartu]	map00500	.	GO:0016757, GO:0016020, GO:0016021, GO:0016760, GO:0071555, GO:0016740, GO:0030244
TR_CK_c10159_g1_i1	564	.	.	.	.	.	.	.	gnl|UG|Ta#S52546277	tr|M8A396|M8A396_TRIUA	.	.	.	gi|326491233|dbj|BAK05716.1|predicted protein [Hordeum vulgare subsp. vulgare]	.	.	GO:0000166, GO:0005524
TR_CK_c101603_g1_i1	274	.	.	.	.	.	.	.	.	tr|W5GCS4|W5GCS4_WHEAT	.	.	AMP-binding enzyme	gi|475507621|gb|EMT04966.1|Medium-chain-fatty-acid--CoA ligase [Aegilops tauschii]	.	.	GO:0008152, GO:0003824, GO:0016874
TR_CK_c101607_g1_i1	297	.	.	.	.	.	.	.	.	tr|M8A4W6|M8A4W6_TRIUA	.	.	.	.	.	.	.
TR_DS_c101650_g1_i1	261	.	.	.	.	.	.	.	gnl|UG|Ta#S61756150	tr|M7ZTJ8|M7ZTJ8_TRIUA	.	.	XRCC1 N terminal domain	gi|944060628|gb|KQJ96218.1|hypothetical protein BRADI_3g21588, partial [Brachypodium distachyon]	.	.	GO:0000012, GO:0003684, GO:0005634
TR_CK_c101655_g1_i1	256	Bradi2g10800.2	.	.	.	.	.	.	.	tr|W5FCP3|W5FCP3_WHEAT	.	.	.	gi|475568041|gb|EMT15394.1|Putative membrane protein [Aegilops tauschii]	.	.	GO:0055085, GO:0016020, GO:0016021
TR_both_c101675_g1_i1	471	.	.	.	.	.	.	.	.	.	.	.	FBD	.	.	.	.
TR_both_c101689_g1_i1	292	.	.	.	.	.	.	.	.	tr|W5A5X6|W5A5X6_WHEAT	.	.	.	gi|474301085|gb|EMS61610.1|Glutamyl-tRNA(Gln) amidotransferase subunit A [Triticum urartu]	.	.	GO:0016020, GO:0016021, GO:0016740, GO:0016884
TR_both_c10169_g1_i1	449	.	.	.	.	.	.	.	gnl|UG|Ta#S52543361	tr|W5AYV2|W5AYV2_WHEAT	.	.	.	.	.	.	.
TR_CK_c101702_g1_i1	300	.	.	.	.	.	.	.	gnl|UG|Ta#S61804840	.	.	.	.	.	.	.	.
TR_DS_c101720_g1_i1	310	.	.	.	.	.	.	.	.	.	.	.	NB-ARC domain	gi|474241636|gb|EMS59819.1|Disease resistance protein RPP13 [Triticum urartu]	.	.	GO:0043531
TR_both_c101729_g1_i1	337	.	.	.	.	.	.	.	.	tr|W4ZS25|W4ZS25_WHEAT	.	.	.	.	.	.	.
TR_both_c101745_g1_i1	300	.	.	.	.	.	.	.	.	.	.	.	Methyltransferase domain	gi|326492700|dbj|BAJ90206.1|predicted protein [Hordeum vulgare subsp. vulgare]	map00860	.	GO:0015995, GO:0032259, GO:0046406
TR_both_c101751_g1_i1	293	.	.	.	.	.	.	.	.	.	.	.	Proline-rich nuclear receptor coactivator	.	.	.	.
TR_DS_c101755_g1_i1	292	.	.	.	.	.	.	.	.	tr|W5F4T3|W5F4T3_WHEAT	.	.	.	gi|475600544|gb|EMT24564.1|Myb-related protein 308 [Aegilops tauschii]	.	.	GO:0003677
TR_both_c101756_g1_i1	400	.	.	.	.	.	.	.	gnl|UG|Ta#S61533424	tr|W5FUH0|W5FUH0_WHEAT	sp|P17801|KPRO_MAIZE	sp|P17801|KPRO_MAIZE	Protein kinase domain	gi|474247316|gb|EMS60053.1|Putative receptor protein kinase ZmPK1 [Triticum urartu]	.	.	GO:0000166, GO:0048544, GO:0016020, GO:0016021, GO:0016310, GO:0016740, GO:0004672, GO:0016301, GO:0004674, GO:0005524, GO:0006468
TR_CK_c101765_g1_i1	276	.	.	.	.	.	.	.	.	tr|M7ZBU9|M7ZBU9_TRIUA	.	.	.	.	.	.	.
TR_both_c101767_g1_i1	446	.	.	.	.	.	.	.	.	tr|M7YSE4|M7YSE4_TRIUA	.	.	.	.	.	.	.
TR_CK_c101774_g1_i1	343	.	.	.	.	.	.	.	.	.	.	.	zinc-binding in reverse transcriptase	.	.	.	.
TR_DS_c101786_g1_i1	385	.	.	.	AK250529.1	.	.	.	.	tr|M7Z0E8|M7Z0E8_TRIUA	.	.	CRAL/TRIO domain	.	.	.	.
TR_both_c101788_g1_i1	351	.	.	.	.	.	.	.	gnl|UG|Ta#S12926630	tr|A0A077RFQ6|A0A077RFQ6_WHEAT	.	.	Protein of unknown function, DUF594	.	.	.	.
TR_CK_c101810_g1_i1	427	.	.	.	.	.	.	.	.	.	.	.	WD domain, G-beta repeat	.	.	.	.
TR_both_c10183_g1_i1	274	.	.	.	.	.	.	.	.	.	.	.	PPR repeat family	.	.	.	.
TR_both_c10184_g1_i1	317	.	.	.	.	.	.	.	.	tr|W5F0X3|W5F0X3_WHEAT	.	.	.	.	.	.	.
TR_CK_c101859_g1_i1	261	.	.	.	.	.	.	.	.	tr|T1NNP8|T1NNP8_TRIUA	.	.	.	gi|475619549|gb|EMT30809.1|Endoglucanase 4 [Aegilops tauschii]	.	.	GO:0003824, GO:0004553, GO:0005975
TR_both_c101864_g1_i1	378	.	.	.	.	.	.	.	gnl|UG|Ta#S16465332	tr|M7YS13|M7YS13_TRIUA	.	.	.	gi|473926885|gb|EMS49856.1|Glucan endo-1,3-beta-glucosidase 13 [Triticum urartu]	.	.	GO:0004553, GO:0009505, GO:0046658, GO:0005975, GO:0016787, GO:0005886
TR_CK_c101876_g1_i1	403	.	.	.	.	.	.	.	.	.	.	.	NB-ARC domain	gi|475618008|gb|EMT30311.1|Disease resistance protein RPM1 [Aegilops tauschii]	.	.	GO:0043531
TR_both_c101893_g1_i1	286	.	.	.	.	.	.	.	.	tr|M7YJU0|M7YJU0_TRIUA	.	.	.	gi|475355032|gb|EMT00455.1|Disease resistance protein RPM1 [Aegilops tauschii]	.	.	GO:0043531
TR_CK_c101898_g1_i1	306	.	.	.	.	.	.	.	gnl|UG|Ta#S61684275	.	.	.	.	gi|474308366|gb|EMS61818.1|Cysteine-rich receptor-like protein kinase 8 [Triticum urartu]	.	.	GO:0000166, GO:0016310, GO:0004672, GO:0016301, GO:0004674, GO:0005524, GO:0006468
TR_DS_c101905_g1_i1	277	.	.	.	.	.	.	.	gnl|UG|Ta#S61672004	tr|W5GGE9|W5GGE9_WHEAT	.	.	Lysine methyltransferase	.	.	.	.
TR_DS_c101907_g1_i1	267	Bradi3g28410.1	.	.	AK367520	.	.	.	gnl|UG|Ta#S16058200	tr|M8AUE1|M8AUE1_TRIUA	.	.	.	gi|944061443|gb|KQJ97033.1|hypothetical protein BRADI_3g28410 [Brachypodium distachyon]	.	.	GO:0016020, GO:0016021, GO:0006810, GO:0005215
TR_DS_c101914_g1_i1	488	.	.	.	.	.	.	.	.	tr|M7ZTB2|M7ZTB2_TRIUA	.	.	C2 domain	gi|474405640|gb|EMS66438.1|hypothetical protein TRIUR3_25394 [Triticum urartu]	.	.	GO:0048513, GO:0009506, GO:0005886
TR_CK_c101947_g1_i1	291	.	.	.	.	.	.	.	.	tr|W5DLT9|W5DLT9_WHEAT	.	.	.	gi|474375459|gb|EMS64183.1|Protein SRG1 [Triticum urartu]	.	.	GO:0016491, GO:0055114
TR_both_c101948_g1_i1	315	.	.	.	.	.	.	.	.	tr|M7ZLK5|M7ZLK5_TRIUA	.	.	.	gi|473895794|gb|EMS48969.1|hypothetical protein TRIUR3_06247 [Triticum urartu]	.	.	GO:0030247
TR_both_c101951_g1_i1	278	.	.	.	.	.	.	.	gnl|UG|Ta#S61771099	tr|M7ZV51|M7ZV51_TRIUA	.	.	Ubiquitin carboxyl-terminal hydrolase, family 1	gi|413919121|gb|AFW59053.1|hypothetical protein ZEAMMB73_463758 [Zea mays]	.	KOG1415, ENOG4111HNA	GO:0004843, GO:0008233, GO:0006508, GO:0008234, GO:0036459, GO:0006511, GO:0016787, GO:0005622
TR_both_c101953_g1_i1	299	.	.	.	.	.	.	.	.	tr|W5GQT0|W5GQT0_WHEAT	.	.	.	.	.	.	.
TR_CK_c101959_g1_i1	338	.	.	.	.	.	.	.	.	tr|W4ZZM3|W4ZZM3_WHEAT	.	.	.	gi|473944816|gb|EMS50475.1|putative ATP-dependent RNA helicase DDX11 [Triticum urartu]	map00230, map00730	.	GO:0003677, GO:0032508, GO:0000166, GO:0016818, GO:0008026, GO:0004386, GO:0006139, GO:0004003, GO:0016787, GO:0005524, GO:0005634, GO:0003676
TR_both_c101966_g1_i1	292	.	.	.	.	.	.	.	.	tr|M7ZT00|M7ZT00_TRIUA	.	.	.	gi|474404335|gb|EMS66328.1|Disease resistance protein RPM1 [Triticum urartu]	.	.	GO:0043531
TR_CK_c10197_g1_i1	306	.	.	.	.	.	.	.	gnl|UG|Ta#S16216847	.	.	.	.	.	.	.	.
TR_both_c101979_g1_i1	314	.	.	.	.	.	.	.	gnl|UG|Ta#S12990444	tr|M7YVH2|M7YVH2_TRIUA	.	.	.	.	.	.	.
TR_both_c101981_g1_i1	246	.	.	.	.	.	.	.	gnl|UG|Ta#S61536339	tr|T1N402|T1N402_TRIUA	.	.	.	gi|475584471|gb|EMT19785.1|ATP-dependent Clp protease ATP-binding subunit clpC [Aegilops tauschii]	.	.	GO:0000166, GO:0008233, GO:0006508, GO:0005524
TR_CK_c101997_g1_i1	310	.	.	.	.	.	.	.	gnl|UG|Ta#S61809075	tr|W5ELZ4|W5ELZ4_WHEAT	.	.	.	gi|474121927|gb|EMS56065.1|Phosphatidylinositol-4-phosphate 5-kinase 1 [Triticum urartu]	.	.	GO:0016307, GO:0046488, GO:0046854, GO:0016310, GO:0016301
TR_CK_c101998_g1_i1	415	.	.	.	.	.	.	.	gnl|UG|Ta#S61822100	tr|M7ZBL8|M7ZBL8_TRIUA	.	.	.	.	.	.	.
TR_both_c102004_g1_i1	258	.	.	.	.	.	.	.	.	tr|T1LCT4|T1LCT4_TRIUA	.	.	.	.	.	.	.
TR_both_c102010_g1_i1	306	.	.	.	.	.	.	.	.	tr|W5DK48|W5DK48_WHEAT	.	.	.	gi|242081463|ref|XP_002445500.1|hypothetical protein SORBIDRAFT_07g020500 [Sorghum bicolor]	.	.	GO:0043531
TR_both_c102033_g1_i1	256	.	.	.	.	.	.	.	.	tr|W5FYR1|W5FYR1_WHEAT	.	.	.	gi|473891795|gb|EMS48769.1|L-type lectin-domain containing receptor kinase IX.1 [Triticum urartu]	.	.	GO:0000166, GO:0016020, GO:0016021, GO:0016310, GO:0004672, GO:0016301, GO:0004674, GO:0030246, GO:0005524, GO:0006468
TR_both_c102044_g1_i1	326	.	.	.	.	.	.	.	.	tr|W5ERI4|W5ERI4_WHEAT	.	.	.	gi|475608274|gb|EMT26983.1|Putative LRR receptor-like serine/threonine-protein kinase [Aegilops tauschii]	.	.	GO:0000166, GO:0016020, GO:0016021, GO:0016310, GO:0004672, GO:0016740, GO:0016301, GO:0004674, GO:0005524, GO:0006468
TR_DS_c102051_g1_i1	255	.	.	.	.	.	.	.	.	.	.	.	60s Acidic ribosomal protein	gi|930559406|gb|KPI83650.1|60S acidic ribosomal protein P2 putative (LIP2) [Leptomonas seymouri]	.	.	GO:0003735, GO:0030529, GO:0006414, GO:0005840, GO:0006412, GO:0005622
TR_both_c102078_g1_i1	325	.	.	.	.	.	.	.	.	tr|W5HSS9|W5HSS9_WHEAT	.	.	Arabidopsis protein of unknown function	.	.	.	.
TR_CK_c102087_g1_i1	247	.	.	.	.	.	.	.	gnl|UG|Ta#S61670696	tr|W5H1R5|W5H1R5_WHEAT	.	sp|Q0E2Y1|UVR3_ORYSJ	FAD binding domain of DNA photolyase	.	.	.	.
TR_both_c102088_g1_i1	240	.	.	.	.	.	.	.	.	tr|M7ZGF2|M7ZGF2_TRIUA	.	.	.	gi|10638383|emb|CAC11100.1|resistance gene alike, partial [Aegilops ventricosa]	.	.	GO:0043531
TR_both_c102098_g1_i1	512	.	.	.	.	.	.	.	.	tr|M7ZTM7|M7ZTM7_TRIUA	.	.	.	gi|474350580|gb|EMS62981.1|Disease resistance protein RPS2 [Triticum urartu]	.	.	GO:0043531
TR_CK_c1021_g1_i1	1301	.	.	.	.	.	.	.	gnl|UG|Ta#S65664054	tr|W5DNC8|W5DNC8_WHEAT	.	.	Xylanase inhibitor C-terminal	gi|475569559|gb|EMT15806.1|Aspartic proteinase nepenthesin-1 [Aegilops tauschii]	.	.	GO:0004190, GO:0006508
TR_both_c102141_g1_i1	561	.	.	.	.	.	.	.	.	tr|M7Z6P9|M7Z6P9_TRIUA	.	.	.	.	.	.	.
TR_both_c102154_g1_i1	374	.	.	.	.	.	.	.	gnl|UG|Ta#S61741164	tr|W5C3U3|W5C3U3_WHEAT	.	.	.	gi|944080314|gb|KQK15666.1|hypothetical protein BRADI_1g24287 [Brachypodium distachyon]	.	.	GO:0016020, GO:0016021, GO:0004672, GO:0004674, GO:0005524, GO:0006468
TR_both_c102165_g1_i1	266	.	.	.	.	.	.	.	gnl|UG|Ta#S61837944	tr|M7ZCG0|M7ZCG0_TRIUA	.	.	Cytochrome P450	gi|944073368|gb|KQK08852.1|hypothetical protein BRADI_2g44330 [Brachypodium distachyon]	.	.	GO:0005506, GO:0046872, GO:0016491, GO:0016705, GO:0020037, GO:0055114, GO:0004497
TR_DS_c102181_g1_i1	378	.	.	.	.	.	.	.	.	tr|W5H8T8|W5H8T8_WHEAT	.	.	.	gi|475626632|gb|EMT33421.1|hypothetical protein F775_20445 [Aegilops tauschii]	.	.	GO:0003677
TR_both_c102193_g1_i1	365	.	.	.	AK358894	.	.	.	.	tr|M7ZB09|M7ZB09_TRIUA	.	sp|Q8H1Q1|TL203_ARATH	.	gi|475618723|gb|EMT30513.1|hypothetical protein F775_29918 [Aegilops tauschii]	.	.	GO:0009507, GO:0009535, GO:0009579, GO:0009534
TR_both_c102196_g1_i1	262	.	.	.	.	.	.	.	gnl|UG|Ta#S65633286	tr|W5G1L1|W5G1L1_WHEAT	.	.	.	.	.	.	.
TR_DS_c102197_g1_i1	412	.	.	.	AK249378.1	.	.	.	gnl|UG|Ta#S65627605	tr|A0A096USA7|A0A096USA7_WHEAT	.	.	.	gi|473888137|gb|EMS48313.1|hypothetical protein TRIUR3_24934 [Triticum urartu]	.	.	GO:0016020, GO:0016021
TR_both_c1022_g1_i1	849	.	.	.	.	.	.	.	gnl|UG|Ta#S61789562	.	.	.	.	.	.	.	.
TR_both_c102201_g1_i1	495	.	.	.	.	.	.	.	.	tr|T1L8Z1|T1L8Z1_TRIUA	.	.	.	gi|475565820|gb|EMT14882.1|Putative clathrin assembly protein [Aegilops tauschii]	.	.	GO:0048268, GO:0030276, GO:0005543, GO:0030136, GO:0005545
TR_both_c102215_g1_i1	368	.	.	.	.	.	.	.	.	tr|M8A214|M8A214_TRIUA	.	.	Cupin	gi|475617685|gb|EMT30208.1|Vicilin-like antimicrobial peptides 2-2 [Aegilops tauschii]	.	.	GO:0009506, GO:0045735
TR_both_c102216_g1_i1	290	.	.	.	.	.	.	.	gnl|UG|Ta#S61829826	tr|M7YPE7|M7YPE7_TRIUA	.	.	.	.	.	.	.
TR_DS_c102228_g1_i1	305	.	.	.	.	.	.	.	.	tr|W5FEM8|W5FEM8_WHEAT	.	.	.	.	.	.	.
TR_CK_c102237_g1_i1	382	.	.	.	.	.	.	.	gnl|UG|Ta#S61678448	tr|W5FLF4|W5FLF4_WHEAT	.	.	.	.	.	.	.
TR_both_c102241_g1_i1	254	.	.	.	.	.	.	.	.	tr|W5BJE4|W5BJE4_WHEAT	.	.	PPR repeat family	.	.	.	.
TR_both_c102248_g1_i1	438	Bradi5g20750.1	.	.	.	.	.	.	.	tr|M7ZQW5|M7ZQW5_TRIUA	sp|O65570|VILI4_ARATH	sp|O65570|VILI4_ARATH	Gelsolin repeat	.	.	.	.
TR_both_c102273_g1_i1	285	.	.	.	.	.	.	.	.	tr|W5HTZ2|W5HTZ2_WHEAT	.	.	.	gi|475598487|gb|EMT23951.1|Rhamnogalacturonate lyase [Aegilops tauschii]	.	.	GO:0003824, GO:0016829, GO:0030246, GO:0005975
TR_both_c102287_g1_i1	364	.	.	.	.	.	.	.	gnl|UG|Ta#S65714333	tr|W5BEU9|W5BEU9_WHEAT	.	.	MULE transposase domain	gi|944047201|gb|KQJ82842.1|hypothetical protein BRADI_5g11330 [Brachypodium distachyon]	.	.	GO:0008270, GO:0006355
TR_both_c102293_g1_i1	305	.	.	.	.	.	.	.	.	tr|M7YTC5|M7YTC5_TRIUA	.	.	.	gi|473942061|gb|EMS50361.1|hypothetical protein TRIUR3_12752 [Triticum urartu]	.	.	GO:0016614, GO:0003824, GO:0050660, GO:0016020, GO:0055114, GO:0003885
TR_both_c102298_g1_i1	300	Bradi2g49640.1	Sb03g034385.1	Os05t0519900-03	AK366490	.	.	.	gnl|UG|Ta#S61832001	tr|M7ZXR2|M7ZXR2_TRIUA	sp|Q6F2Z1|STT3A_ORYSJ	sp|Q6F2Z1|STT3A_ORYSJ	Oligosaccharyl transferase STT3 subunit	.	.	.	.
TR_both_c1023_g1_i1	319	.	.	.	.	.	.	.	.	tr|W5AAJ2|W5AAJ2_WHEAT	.	.	.	.	.	.	.
TR_both_c102304_g1_i1	294	.	.	.	.	.	.	.	.	tr|W5I561|W5I561_WHEAT	.	.	.	gi|475616059|gb|EMT29641.1|B3 domain-containing protein [Aegilops tauschii]	.	.	GO:0003677, GO:0006351, GO:0043531, GO:0006355, GO:0005634
TR_both_c102316_g1_i1	496	.	.	.	.	.	.	.	.	tr|M7ZQW6|M7ZQW6_TRIUA	.	.	.	.	.	.	.
TR_both_c10232_g1_i1	265	.	.	.	.	.	.	.	.	tr|W5AUQ0|W5AUQ0_WHEAT	.	.	.	gi|721695762|ref|XP_010240604.1|PREDICTED: sacsin isoform X1 [Brachypodium distachyon]	.	ENOG410IGIN, ENOG410XQZM	GO:0008270, GO:0046872, GO:0009506
TR_both_c10233_g1_i1	253	Bradi1g69910.5	Sb01g042860.2	Os03t0215000-03	AK370104	.	.	.	gnl|UG|Ta#S61808309	tr|M8A878|M8A878_TRIUA	.	sp|Q9S845|GONS3_ARATH	.	gi|326531858|dbj|BAK01305.1|predicted protein [Hordeum vulgare subsp. vulgare]	.	.	GO:0016020, GO:0016021
TR_both_c102374_g1_i1	277	.	.	.	.	.	.	.	.	tr|W5GUD7|W5GUD7_WHEAT	.	.	.	gi|475528782|gb|EMT07674.1|hypothetical protein F775_00616 [Aegilops tauschii]	.	.	GO:0003677, GO:0006661
TR_both_c102377_g1_i1	372	.	.	.	.	.	.	.	.	tr|W5CMD6|W5CMD6_WHEAT	.	.	.	.	.	.	.
TR_both_c102392_g1_i1	250	.	.	.	.	.	.	.	.	.	.	.	DnaJ domain	.	.	.	.
TR_DS_c102404_g1_i1	276	.	.	.	.	.	.	.	.	.	.	.	NB-ARC domain	gi|475618008|gb|EMT30311.1|Disease resistance protein RPM1 [Aegilops tauschii]	.	.	GO:0043531
TR_CK_c10241_g1_i1	395	Bradi3g59790.1	.	.	.	.	.	.	gnl|UG|Ta#S58885250	tr|W5GYG0|W5GYG0_WHEAT	.	.	DSHCT (NUC185) domain	.	.	.	.
TR_CK_c102417_g1_i1	262	.	.	.	.	.	.	.	.	tr|W4ZPK0|W4ZPK0_WHEAT	.	.	Arabidopsis protein of unknown function	.	.	.	.
TR_both_c102436_g1_i1	279	.	.	Os11t0456300-02	.	.	.	.	.	tr|W5HES6|W5HES6_WHEAT	.	sp|Q39255|SKP1A_ARATH	Skp1 family, dimerisation domain	gi|596288731|ref|XP_007225985.1|hypothetical protein PRUPE_ppa012755mg [Prunus persica]	.	.	GO:0006511
TR_CK_c102449_g1_i1	314	.	.	.	.	.	.	.	.	tr|W5AX58|W5AX58_WHEAT	.	.	.	gi|357116432|ref|XP_003559985.1|PREDICTED: PI-PLC X domain-containing protein At5g67130 isoform X2 [Brachypodium distachyon]	.	.	GO:0006629, GO:0008081
TR_CK_c102451_g1_i1	283	.	.	.	.	.	.	.	.	tr|T1MCX2|T1MCX2_TRIUA	.	.	.	gi|475626184|gb|EMT33234.1|Putative clathrin assembly protein [Aegilops tauschii]	.	.	GO:0048268, GO:0030276, GO:0030136, GO:0005543, GO:0005545
TR_DS_c102456_g1_i1	247	.	.	.	.	.	.	.	gnl|UG|Ta#S65696584	tr|W5IAP3|W5IAP3_WHEAT	.	sp|Q8GU84|AB48G_ORYSJ	ABC-2 type transporter	gi|473882064|gb|EMS48001.1|Pleiotropic drug resistance protein 5 [Triticum urartu]	map00230, map00730	.	GO:0000166, GO:0016020, GO:0016021, GO:0005524, GO:0016887
TR_both_c10248_g1_i1	345	.	.	.	.	.	.	.	.	tr|W5DHU0|W5DHU0_WHEAT	.	.	.	gi|326505050|dbj|BAK02912.1|predicted protein [Hordeum vulgare subsp. vulgare]	.	.	GO:0000166, GO:0048544, GO:0016020, GO:0016021, GO:0016310, GO:0004672, GO:0016740, GO:0016301, GO:0004674, GO:0005524, GO:0006468
TR_DS_c102486_g1_i1	253	.	.	.	.	.	.	.	.	tr|M8A2W1|M8A2W1_TRIUA	.	.	.	gi|474408924|gb|EMS66697.1|hypothetical protein TRIUR3_33978 [Triticum urartu]	.	.	GO:0015031
TR_CK_c10250_g1_i1	445	.	.	.	.	.	.	.	.	tr|M7ZBP3|M7ZBP3_TRIUA	.	.	.	gi|474262741|gb|EMS60618.1|hypothetical protein TRIUR3_03580 [Triticum urartu]	.	.	GO:0016020, GO:0016021
TR_both_c102539_g1_i1	268	Bradi3g07850.2	.	.	.	.	.	.	gnl|UG|Ta#S61811551	tr|W5H2P6|W5H2P6_WHEAT	.	sp|Q76CU2|PDR1_TOBAC	.	gi|475573913|gb|EMT16838.1|Putative pleiotropic drug resistance protein 7 [Aegilops tauschii]	map00230, map00730	.	GO:0000166, GO:0016020, GO:0016021, GO:0006810, GO:0005524, GO:0016887
TR_CK_c102542_g1_i1	265	Bradi4g08146.1	.	.	.	.	.	.	.	tr|W4ZMY0|W4ZMY0_WHEAT	.	sp|Q588V7|TEB_ARATH	.	gi|475570536|gb|EMT16049.1|Helicase POLQ-like protein [Aegilops tauschii]	map00230, map00730, map00240	.	GO:0003677, GO:0006260, GO:0003887, GO:0009640, GO:0006261, GO:0010468, GO:0004386, GO:0071897, GO:0005524, GO:0003676
TR_CK_c102545_g1_i1	391	.	.	.	.	.	.	.	gnl|UG|Ta#S65634144	tr|W5HXT4|W5HXT4_WHEAT	sp|A2YH41|ATR_ORYSI	sp|A2YH41|ATR_ORYSI	.	gi|473878625|gb|EMS47940.1|Serine/threonine-protein kinase ATR [Triticum urartu]	.	.	GO:0000166, GO:0016310, GO:0016740, GO:0016301, GO:0032504, GO:0010332, GO:0032204, GO:0006281, GO:0010044, GO:0033044, GO:0007004, GO:0007126, GO:0009506, GO:0004674, GO:0005524, GO:0006468, GO:0006303
TR_CK_c10255_g1_i2	603	.	.	.	AK368404	.	gi|164704590|gb|FD473215.1|FD473215	.	.	tr|W5I8Y5|W5I8Y5_WHEAT	.	.	HNH endonuclease	gi|475579368|gb|EMT18326.1|hypothetical protein F775_07011 [Aegilops tauschii]	.	.	GO:0009409, GO:0009651, GO:0009269
TR_both_c102559_g1_i1	302	.	.	.	.	.	.	.	gnl|UG|Ta#S61786372	tr|M7ZG06|M7ZG06_TRIUA	.	.	.	gi|474214936|gb|EMS59007.1|Serine/threonine-protein phosphatase PP1 isozyme 1 [Triticum urartu]	map04660, map04658, map00627	.	GO:0046872, GO:0006470, GO:0016787, GO:0004721
TR_both_c10257_g1_i1	1317	.	.	.	.	.	.	.	gnl|UG|Ta#S65617329	.	.	.	FBD	.	.	.	.
TR_CK_c102581_g1_i1	396	.	.	.	.	.	.	.	.	.	.	.	NB-ARC domain	gi|474379414|gb|EMS64437.1|Putative disease resistance RPP13-like protein 1 [Triticum urartu]	.	.	GO:0043531
TR_CK_c102599_g1_i1	432	.	.	.	.	.	.	.	.	tr|M7ZRF0|M7ZRF0_TRIUA	.	.	.	gi|474340991|gb|EMS62697.1|Putative E3 ubiquitin-protein ligase SINA-like 6 [Triticum urartu]	.	.	GO:0008270, GO:0046872, GO:0007275, GO:0016874, GO:0006511, GO:0005634, GO:0004842, GO:0016567
TR_both_c10260_g1_i1	395	.	.	.	.	.	gi|11224757|gb|BF293693.1|BF293693	.	.	tr|A0A077RYH8|A0A077RYH8_WHEAT	.	.	.	.	.	.	.
TR_CK_c102671_g1_i1	307	.	.	.	.	.	.	.	gnl|UG|Ta#S61609391	tr|M7ZU59|M7ZU59_TRIUA	.	.	.	.	.	.	.
TR_CK_c102698_g1_i1	430	.	.	.	.	.	.	.	gnl|UG|Ta#S65639403	tr|W5GC84|W5GC84_WHEAT	.	.	.	gi|473886342|gb|EMS48136.1|Putative GATA transcription factor 22 [Triticum urartu]	.	.	GO:0003700, GO:0008270, GO:0006355, GO:0043565
TR_CK_c102711_g1_i1	274	.	.	.	.	.	.	.	.	.	.	.	Protein kinase domain	gi|473928833|gb|EMS49888.1|Cysteine-rich receptor-like protein kinase 19 [Triticum urartu]	.	.	GO:0000166, GO:0016310, GO:0004672, GO:0016301, GO:0004674, GO:0005524, GO:0006468
TR_both_c102733_g1_i1	261	.	.	.	AK360630	.	.	.	gnl|UG|Ta#S61550566	tr|W5BYX7|W5BYX7_WHEAT	.	.	.	.	.	.	.
TR_both_c102755_g1_i1	306	.	.	.	.	.	.	.	gnl|UG|Ta#S52542509	tr|W5EI49|W5EI49_WHEAT	.	.	.	.	.	.	.
TR_both_c102768_g1_i1	521	.	.	.	.	.	.	.	gnl|UG|Ta#S61830854	tr|W5E8K7|W5E8K7_WHEAT	.	.	Glycosyl hydrolase family 9	gi|475581295|gb|EMT18790.1|Endoglucanase 9 [Aegilops tauschii]	.	.	GO:0003824, GO:0016020, GO:0016021, GO:0004553, GO:0005975
TR_DS_c1028_g1_i1	616	.	.	.	.	.	.	.	.	tr|W5BES3|W5BES3_WHEAT	.	.	Cytochrome P450	gi|326526359|dbj|BAJ97196.1|predicted protein [Hordeum vulgare subsp. vulgare]	.	.	GO:0005506, GO:0016705, GO:0046872, GO:0016491, GO:0020037, GO:0055114, GO:0004497
TR_both_c102805_g1_i1	248	.	.	.	AK374415	.	.	.	.	tr|W5HR65|W5HR65_WHEAT	.	sp|O24585|CRI4_MAIZE	.	gi|474383930|gb|EMS64811.1|Putative receptor protein kinase CRINKLY4 [Triticum urartu]	.	.	GO:0000166, GO:0016020, GO:0016021, GO:0016310, GO:0010311, GO:0016301, GO:0030139, GO:0042803, GO:0048829, GO:0009793, GO:0009986, GO:0009786, GO:0004672, GO:0004674, GO:0005524, GO:0006468, GO:0005886
TR_both_c102813_g1_i1	475	.	.	.	.	.	.	.	.	tr|W5EC21|W5EC21_WHEAT	.	.	.	gi|474094294|gb|EMS55002.1|hypothetical protein TRIUR3_20231 [Triticum urartu]	map00230, map00730	.	GO:0009507, GO:0006508, GO:0030163, GO:0004176, GO:0004252, GO:0005524
TR_DS_c102815_g1_i1	399	.	.	.	.	.	.	.	.	.	.	.	D-mannose binding lectin	gi|473948682|gb|EMS50642.1|Putative receptor protein kinase ZmPK1 [Triticum urartu]	.	.	GO:0000166, GO:0048544, GO:0016020, GO:0016021, GO:0016310, GO:0004672, GO:0016740, GO:0016301, GO:0004674, GO:0005524, GO:0006468
TR_CK_c102844_g1_i1	242	.	.	.	.	.	.	.	.	tr|T1MA22|T1MA22_TRIUA	.	.	.	gi|475548820|gb|EMT11163.1|hypothetical protein F775_19950 [Aegilops tauschii]	map00040	.	GO:0046872, GO:0030570, GO:0016829, GO:0045490
TR_CK_c102858_g1_i1	293	.	.	.	.	.	.	.	.	tr|W5FQ25|W5FQ25_WHEAT	.	.	.	.	.	.	.
TR_both_c102900_g1_i1	246	.	.	.	.	.	.	.	.	tr|W5DVJ5|W5DVJ5_WHEAT	.	.	.	gi|475552798|gb|EMT11869.1|Acetyl-CoA carboxylase [Aegilops tauschii]	map00061, map00253, map00620, map00640, map00720, map00254, map01130	.	GO:0000166, GO:0003989, GO:0003824, GO:0046872, GO:0004075, GO:0016874, GO:0005524, GO:0006633
TR_both_c10292_g1_i1	793	.	.	.	.	.	.	.	gnl|UG|Ta#S61736342	.	.	.	.	.	.	.	.
TR_CK_c102921_g1_i1	651	.	.	.	.	.	.	.	.	.	.	.	Root cap	gi|125529258|gb|EAY77372.1|hypothetical protein OsI_05358 [Oryza sativa Indica Group]	.	ENOG410JTYK, ENOG41107DV	GO:0016023
TR_DS_c102927_g1_i1	304	.	.	.	.	.	.	.	.	.	.	.	DnaJ domain	gi|675162817|ref|XP_008890293.1|hypothetical protein PPTG_00631 [Phytophthora parasitica INRA-310]	.	.	GO:0031072, GO:0009408, GO:0046872, GO:0051082, GO:0005524, GO:0006457
TR_both_c102932_g1_i1	246	.	.	.	.	.	.	.	gnl|UG|Ta#S61594002	.	.	.	.	.	.	.	.
TR_both_c102937_g1_i1	297	Bradi1g74120.1	.	.	.	.	.	.	gnl|UG|Ta#S61811774	tr|W5EMK2|W5EMK2_WHEAT	sp|C7J0A2|TOP3A_ORYSJ	sp|C7J0A2|TOP3A_ORYSJ	DNA topoisomerase	.	.	.	.
TR_both_c102967_g1_i1	301	.	.	.	.	.	.	.	gnl|UG|Ta#S61810967	.	.	.	.	.	.	.	.
TR_CK_c102971_g1_i1	287	.	.	.	.	.	.	.	.	tr|W5DX59|W5DX59_WHEAT	.	.	.	.	.	.	.
TR_both_c102972_g1_i1	258	.	.	.	.	.	.	.	gnl|UG|Ta#S65630760	tr|W5AUQ0|W5AUQ0_WHEAT	.	.	.	gi|475618413|gb|EMT30440.1|Sacsin [Aegilops tauschii]	.	.	GO:0009506
TR_both_c10305_g1_i1	629	.	.	.	.	.	.	.	gnl|UG|Ta#S58861337	tr|A0A077RT72|A0A077RT72_WHEAT	.	.	PPR repeat family	.	.	.	.
TR_both_c103062_g1_i1	272	.	.	.	.	.	.	.	gnl|UG|Ta#S61609391	tr|W5HG97|W5HG97_WHEAT	.	.	.	.	.	.	.
TR_both_c103072_g1_i1	279	.	.	.	.	.	.	.	gnl|UG|Ta#S61745564	.	.	.	.	gi|669031939|emb|CDM87171.1|unnamed protein product [Triticum aestivum]	.	.	GO:0003779
TR_both_c103074_g1_i1	283	.	.	.	.	.	.	.	gnl|UG|Ta#S65654352	tr|M8A6C5|M8A6C5_TRIUA	.	.	.	gi|475550096|gb|EMT11388.1|hypothetical protein F775_05635 [Aegilops tauschii]	.	.	GO:0001510, GO:0008173, GO:0006396
TR_CK_c103076_g1_i1	293	.	.	.	.	.	.	.	.	tr|M7ZFD2|M7ZFD2_TRIUA	.	.	.	.	.	.	.
TR_CK_c10311_g1_i1	278	.	.	.	.	.	.	.	.	.	.	.	ABC-2 type transporter	gi|326526497|dbj|BAJ97265.1|predicted protein [Hordeum vulgare subsp. vulgare]	map00230, map00730	.	GO:0000166, GO:0016020, GO:0016021, GO:0005524, GO:0016887
TR_CK_c10312_g1_i1	506	.	.	.	.	.	.	.	.	tr|T1LT97|T1LT97_TRIUA	.	.	.	.	.	.	.
TR_both_c103133_g1_i1	368	.	.	.	.	.	.	.	gnl|UG|Ta#S61668376	tr|W5GPH3|W5GPH3_WHEAT	sp|Q0E3I9|URED_ORYSJ	sp|Q0E3I9|URED_ORYSJ	UreD urease accessory protein	gi|474386343|gb|EMS64989.1|Urease accessory protein ureD [Triticum urartu]	.	.	GO:0006807, GO:0016151
TR_CK_c103136_g1_i1	250	.	.	.	.	.	.	.	.	.	.	.	Leucine rich repeat	.	.	.	.
TR_both_c103139_g1_i1	365	.	.	.	.	.	.	.	.	.	sp|P27665|PSBO_WHEAT	sp|P27665|PSBO_WHEAT	Manganese-stabilising protein / photosystem II polypeptide	.	.	.	.
TR_CK_c103142_g1_i1	372	.	.	.	.	.	.	.	.	tr|W5E4C1|W5E4C1_WHEAT	.	.	.	.	.	.	.
TR_both_c103150_g1_i1	430	.	.	.	.	.	.	.	.	tr|W5FNF4|W5FNF4_WHEAT	.	.	NB-ARC domain	gi|475539513|gb|EMT09423.1|hypothetical protein F775_10670 [Aegilops tauschii]	.	.	GO:0043531
TR_both_c103154_g1_i1	287	.	.	.	.	.	.	.	.	tr|W5DDR6|W5DDR6_WHEAT	.	.	.	.	.	.	.
TR_CK_c103156_g1_i1	462	.	.	.	.	.	.	.	.	tr|W5DAQ5|W5DAQ5_WHEAT	.	.	.	gi|669028444|emb|CDM82244.1|unnamed protein product [Triticum aestivum]	.	.	GO:0008270, GO:0009451
TR_CK_c103158_g1_i1	524	.	.	.	.	.	.	.	.	tr|M7ZVR6|M7ZVR6_TRIUA	.	.	.	gi|474417337|gb|EMS67268.1|Anthocyanidin reductase [Triticum urartu]	.	.	GO:0050662, GO:0003824
TR_both_c10316_g1_i1	418	Bradi5g10477.1	.	.	AK372404	.	.	.	gnl|UG|Ta#S61832338	tr|W5BE76|W5BE76_WHEAT	sp|Q8W5R6|KN7C_ARATH	sp|Q8W5R6|KN7C_ARATH	Kinesin motor domain	gi|326515378|dbj|BAK03602.1|predicted protein [Hordeum vulgare subsp. vulgare]	map00230, map00730	.	GO:0000166, GO:0003777, GO:0008017, GO:0005524, GO:0007018
TR_DS_c103165_g1_i1	267	.	.	.	.	.	.	.	gnl|UG|Ta#S65705862	tr|W5E0T8|W5E0T8_WHEAT	.	.	.	.	.	.	.
TR_CK_c103189_g1_i1	266	.	.	.	.	.	.	.	gnl|UG|Ta#S58845918	tr|W5DE48|W5DE48_WHEAT	.	.	Carbohydrate-binding protein of the ER	gi|669030194|emb|CDM84643.1|unnamed protein product [Triticum aestivum]	.	.	GO:0016020, GO:0016021, GO:0004672, GO:0004674, GO:0005524, GO:0006468
TR_CK_c10319_g1_i1	255	.	.	Os05t0492200-01	.	.	.	.	.	tr|W4ZN45|W4ZN45_WHEAT	.	.	.	gi|226860356|gb|ACO88904.1|putative resistance protein, partial [Avena strigosa]	.	.	GO:0043531
TR_both_c103192_g1_i1	340	.	.	.	.	.	gi|164704698|gb|FD473239.1|FD473239	.	gnl|UG|Ta#S58895834	tr|W5GN54|W5GN54_WHEAT	.	.	Cyclic nucleotide-binding domain	gi|475604928|gb|EMT25885.1|Protein phosphatase 2C and cyclic nucleotide-binding/kinase domain-containing protein [Aegilops tauschii]	.	.	GO:0016310, GO:0004672, GO:0016301, GO:0005524, GO:0006468
TR_both_c1032_g1_i1	445	.	.	.	.	.	.	.	.	tr|W5AF51|W5AF51_WHEAT	.	.	Associated with HOX	gi|293330417|dbj|BAJ04689.1|BEL1-type homeodomain protein [Triticum aestivum]	.	.	GO:0003677, GO:0006355, GO:0005634
TR_both_c103218_g1_i1	358	.	.	.	.	.	.	.	gnl|UG|Ta#S52543148	tr|W5DLK0|W5DLK0_WHEAT	.	.	.	gi|326519733|dbj|BAK00239.1|predicted protein [Hordeum vulgare subsp. vulgare]	.	.	GO:0008270, GO:0046872, GO:0003676
TR_CK_c103228_g1_i1	280	.	.	.	.	.	.	.	.	tr|W5A9H9|W5A9H9_WHEAT	.	.	Leucine rich repeat	gi|474393454|gb|EMS65536.1|LRR receptor-like serine/threonine-protein kinase GSO1 [Triticum urartu]	.	.	GO:0016310, GO:0016301
TR_CK_c103237_g1_i1	274	.	.	.	.	.	.	.	gnl|UG|Ta#S61832453	tr|W5D7H9|W5D7H9_WHEAT	.	.	Histidine phosphatase superfamily (branch 2)	gi|474448123|gb|EMS68701.1|Inositol hexakisphosphate and diphosphoinositol-pentakisphosphate kinase 1 [Triticum urartu]	map00627	.	GO:0016310, GO:0016311, GO:0016301, GO:0003993
TR_DS_c103241_g1_i1	256	.	.	.	.	.	.	.	.	.	.	sp|P25804|CYSP_PEA	Papain family cysteine protease	gi|595797767|ref|XP_007201310.1|hypothetical protein PRUPE_ppa007454mg [Prunus persica]	.	.	GO:0008233, GO:0006508, GO:0008234, GO:0016787
TR_both_c10325_g1_i1	932	.	.	.	.	.	.	.	.	tr|M8A0L7|M8A0L7_TRIUA	.	.	.	gi|474397840|gb|EMS65837.1|hypothetical protein TRIUR3_06895 [Triticum urartu]	.	.	GO:0016020, GO:0016021
TR_both_c103257_g1_i1	369	.	.	.	.	.	.	.	.	tr|W5HT78|W5HT78_WHEAT	.	.	.	gi|474066039|gb|EMS54127.1|hypothetical protein TRIUR3_13066 [Triticum urartu]	.	.	GO:0016020, GO:0016021
TR_both_c10326_g1_i1	372	.	.	.	.	.	.	.	.	tr|W5BF29|W5BF29_WHEAT	.	.	.	.	.	.	.
TR_CK_c10329_g1_i1	428	.	.	.	AK375789	.	.	.	gnl|UG|Ta#S61809478	tr|W5GU82|W5GU82_WHEAT	.	.	Putative S-adenosyl-L-methionine-dependent methyltransferase	gi|474224912|gb|EMS59429.1|putative methyltransferase PMT17 [Triticum urartu]	.	.	GO:0016740, GO:0008168, GO:0032259
TR_both_c103303_g1_i1	301	.	.	.	.	.	.	.	.	tr|M8A642|M8A642_TRIUA	.	.	.	.	.	.	.
TR_CK_c10332_g1_i1	696	.	.	.	.	.	.	.	gnl|UG|Ta#S32519161	tr|M7ZHI9|M7ZHI9_TRIUA	.	.	.	.	.	.	.
TR_CK_c103343_g1_i1	258	.	.	.	.	.	.	.	.	tr|T1LMY5|T1LMY5_TRIUA	.	.	.	gi|475508815|gb|EMT05135.1|Tyrosine-sulfated glycopeptide receptor 1 [Aegilops tauschii]	.	.	GO:0016020, GO:0016021, GO:0004672, GO:0005524, GO:0006468
TR_CK_c10336_g1_i1	276	.	.	.	.	.	.	.	.	tr|W4ZSB9|W4ZSB9_WHEAT	.	.	Protein of unknown function (DUF679)	gi|474165954|gb|EMS57393.1|hypothetical protein TRIUR3_27181 [Triticum urartu]	.	.	GO:0016020, GO:0016021
TR_CK_c103369_g1_i1	312	.	.	.	.	.	.	.	.	tr|A0A077RW45|A0A077RW45_WHEAT	.	.	.	.	.	.	.
TR_CK_c103386_g1_i1	307	.	.	.	.	.	.	.	.	tr|M8A2R7|M8A2R7_TRIUA	.	.	Transmembrane amino acid transporter protein	gi|326528255|dbj|BAJ93309.1|predicted protein, partial [Hordeum vulgare subsp. vulgare]	.	.	GO:0016020, GO:0016021
TR_both_c103389_g1_i1	241	.	.	.	.	.	.	.	gnl|UG|Ta#S61723623	tr|A0A077RYX1|A0A077RYX1_WHEAT	.	.	.	.	.	.	.
TR_both_c103454_g1_i1	285	.	.	.	.	.	.	.	.	tr|M7ZMD8|M7ZMD8_TRIUA	.	.	.	.	.	.	.
TR_both_c103458_g1_i1	258	.	.	.	.	.	.	.	gnl|UG|Ta#S61713212	tr|T1LUU4|T1LUU4_TRIUA	.	.	.	gi|475608274|gb|EMT26983.1|Putative LRR receptor-like serine/threonine-protein kinase [Aegilops tauschii]	.	.	GO:0000166, GO:0016020, GO:0016021, GO:0016310, GO:0004672, GO:0016740, GO:0016301, GO:0004674, GO:0005524, GO:0006468
TR_both_c103465_g1_i1	351	.	.	.	.	.	.	.	gnl|UG|Ta#S65662776	.	.	.	Cytochrome P450	gi|475536002|gb|EMT08841.1|Cytochrome P450 71D7 [Aegilops tauschii]	.	.	GO:0005506, GO:0016705, GO:0046872, GO:0016491, GO:0020037, GO:0055114, GO:0004497
TR_CK_c103469_g1_i1	311	.	.	.	.	.	.	.	gnl|UG|Ta#S13208906	.	.	.	.	.	.	.	.
TR_both_c103503_g1_i1	328	.	.	.	AK367292	.	.	.	gnl|UG|Ta#S65680816	tr|W5GXZ3|W5GXZ3_WHEAT	.	.	PPR repeat	.	.	.	.
TR_CK_c103506_g1_i1	271	.	Sb09g000670.1	.	.	.	.	.	gnl|UG|Ta#S65646289	tr|W4ZYA2|W4ZYA2_WHEAT	.	.	ABC transporter transmembrane region 2	gi|242086563|ref|XP_002439114.1|hypothetical protein SORBIDRAFT_09g000670 [Sorghum bicolor]	map00230, map00730	.	GO:0000166, GO:0042626, GO:0055085, GO:0016020, GO:0016021, GO:0006810, GO:0005524, GO:0016887
TR_CK_c10352_g1_i1	546	.	.	.	.	.	.	.	.	tr|W5APD2|W5APD2_WHEAT	.	.	.	gi|475497000|gb|EMT03963.1|Acyl-protein thioesterase 1 [Aegilops tauschii]	.	.	GO:0016787
TR_both_c10354_g1_i1	366	.	.	.	.	.	.	.	gnl|UG|Ta#S65660921	.	.	.	.	gi|19032275|dbj|BAB85651.1|multidrug resistance protein 1 homolog [Triticum aestivum]	map00230, map00730	.	GO:0000166, GO:0042626, GO:0055085, GO:0016020, GO:0016021, GO:0006810, GO:0005524, GO:0016887
[truncated: 73,146 more rows]

## Sheet: TTD-22
transcript	length	bradi	sorghum	oryza	hordeum	triticum	turgidum_NCBI	turgidum_ENA	tae_unigenes	tae-proteins	blastx_swissprot	blastp_swissprot	pfam-A	nr_viridiplantae	KEGG	NOG	GO IDs
[truncated: 75,861 more rows]
