# Supplementary material for: RNA Sequencing and Co-expressed Long Non-coding RNA in Modern and Wild Wheats
Source: Sci Rep. 2017 Sep 6;7:10670. doi: 10.1038/s41598-017-11170-8 (PMC5587677; doi:10.1038/s41598-017-11170-8)
Supplement: Supplementary file 3 — Supplementary-file-2 [file 41598_2017_11170_MOESM3_ESM.xlsx]

## Sheet: Kiziltan
source	target	targetdetails	mirnafamily
miR1136-1	Kiz_DS_c65690_g3_i4	coding-s4-noneup	miR1136
miR1136-1	Kiz_DS_c65690_g3_i3	coding-s4-noneup	miR1136
miR1439-1	Kiz_DS_c63066_g3_i1	coding-s4-noneup	miR1439
miR1439-1	Kiz_DS_c65921_g1_i4	coding-s4-noneup	miR1439
miR1439-1	Kiz_DS_c67925_g1_i1	coding-s4-noneup	miR1439
miR1439-2	Kiz_DS_c17278_g1_i1	coding-s4-noneup	miR1439
miR1439-1	Kiz_DS_c69127_g6_i3	coding-s4-noneup	miR1439
miR1439-1	Kiz_DS_c59709_g1_i2	coding-s4-noneup	miR1439
miR1439-1	Kiz_DS_c59709_g1_i1	coding-s4-noneup	miR1439
miR1439-1	Kiz_DS_c65447_g3_i1	coding-s4-noneup	miR1439
miR1439-1	Kiz_DS_c65447_g3_i3	coding-s4-s4up	miR1439
miR1439-1	Kiz_DS_c65447_g3_i4	coding-s4-noneup	miR1439
miR1439-2	Kiz_DS_c67573_g1_i4	coding-s4-s4up	miR1439
miR1439-2	Kiz_DS_c54286_g1_i2	coding-s4-noneup	miR1439
miR1439-2	Kiz_DS_c52101_g1_i1	coding-s4-s4up	miR1439
miR1439-2	Kiz_DS_c53674_g1_i4	coding-s4-noneup	miR1439
miR1439-1	Kiz_DS_c3081_g1_i2	coding-s4-noneup	miR1439
miR1439-2	Kiz_DS_c58535_g1_i8	coding-s4-s4up	miR1439
miR1439-2	Kiz_DS_c58535_g1_i10	coding-s4-noneup	miR1439
miR1439-1	Kiz_DS_c46904_g1_i3	coding-s4-noneup	miR1439
miR1439-1	Kiz_DS_c66553_g2_i2	coding-s4-noneup	miR1439
miR1439-1	Kiz_DS_c67057_g2_i4	coding-s4-noneup	miR1439
miR1439-1	Kiz_DS_c65866_g1_i7	coding-s4-noneup	miR1439
miR1439-1	Kiz_DS_c46904_g1_i4	coding-s4-noneup	miR1439
miR1439-1	Kiz_DS_c29183_g1_i2	coding-s4-noneup	miR1439
miR1439-1	Kiz_DS_c40978_g1_i1	coding-s4-noneup	miR1439
miR437	Kiz_DS_c14090_g1_i1	coding-s4-s4up	miR437
miR437	Kiz_DS_c14090_g1_i2	coding-s4-s4up	miR437
miR437	Kiz_DS_c7211_g1_i1	coding-s4-noneup	miR437
miR1133-1	Kiz_DS_c69036_g1_i2	coding-s4-s4up	miR1133
miR1133-1	Kiz_DS_c46281_g1_i1	coding-s4-noneup	miR1133
miR1133-1	Kiz_DS_c67925_g3_i5	coding-s4-noneup	miR1133
miR1133-1	Kiz_DS_c53652_g1_i2	coding-s4-noneup	miR1133
miR1133-1	Kiz_DS_c69229_g1_i1	coding-s4-s4up	miR1133
miR1136-2	Kiz_DS_c60509_g6_i1	coding-s4-noneup	miR1136
miR1439-3	Kiz_DS_c17278_g1_i1	coding-s4-noneup	miR1439
miR1439-3	Kiz_DS_c62173_g1_i2	coding-s4-noneup	miR1439
miR1439-3	Kiz_DS_c62173_g1_i1	coding-s4-noneup	miR1439
miR1439-3	Kiz_DS_c66418_g6_i4	coding-s4-noneup	miR1439
miR1439-3	Kiz_DS_c56856_g1_i8	coding-s4-noneup	miR1439
miR1439-3	Kiz_DS_c53674_g1_i4	coding-s4-noneup	miR1439
miR1439-3	Kiz_DS_c54286_g1_i2	coding-s4-noneup	miR1439
miR1439-3	Kiz_DS_c69019_g1_i1	coding-s4-noneup	miR1439
miR1439-4	Kiz_DS_c65447_g3_i1	coding-s4-noneup	miR1439
miR1439-4	Kiz_DS_c65447_g3_i3	coding-s4-s4up	miR1439
miR1439-4	Kiz_DS_c65447_g3_i4	coding-s4-noneup	miR1439
miR1439-4	Kiz_DS_c39915_g1_i1	coding-s4-noneup	miR1439
miR1439-4	Kiz_DS_c17278_g1_i1	coding-s4-noneup	miR1439
miR1439-4	Kiz_DS_c67925_g1_i1	coding-s4-noneup	miR1439
miR1439-4	Kiz_DS_c67573_g1_i4	coding-s4-s4up	miR1439
miR1439-4	Kiz_DS_c59709_g1_i2	coding-s4-noneup	miR1439
miR1439-4	Kiz_DS_c53674_g1_i4	coding-s4-noneup	miR1439
miR1439-4	Kiz_DS_c59709_g1_i1	coding-s4-noneup	miR1439
miR1439-4	Kiz_DS_c66418_g6_i4	coding-s4-noneup	miR1439
miR1439-4	Kiz_DS_c69654_g5_i1	coding-s4-s4up	miR1439
miR1436-1	Kiz_DS_c63066_g3_i1	coding-s4-noneup	miR1436
miR1436-1	Kiz_DS_c59503_g1_i3	coding-s4-noneup	miR1436
miR1436-1	Kiz_DS_c40978_g1_i1	coding-s4-noneup	miR1436
miR1436-1	Kiz_DS_c67925_g1_i1	coding-s4-noneup	miR1436
miR1436-2	Kiz_DS_c33971_g1_i1	coding-s4-noneup	miR1436
miR1436-2	Kiz_DS_c50856_g1_i2	coding-s4-noneup	miR1436
miR1436-2	Kiz_DS_c67045_g3_i3	coding-s4-noneup	miR1436
miR1436-3	Kiz_DS_c63066_g3_i1	coding-s4-noneup	miR1436
miR1436-3	Kiz_DS_c59503_g1_i3	coding-s4-noneup	miR1436
miR1436-3	Kiz_DS_c57505_g1_i4	coding-s4-s4up	miR1436
miR1436-3	Kiz_DS_c59709_g1_i2	coding-s4-noneup	miR1436
miR1436-3	Kiz_DS_c59709_g1_i1	coding-s4-noneup	miR1436
miR1436-3	Kiz_DS_c67925_g1_i1	coding-s4-noneup	miR1436
miR1436-3	Kiz_DS_c58535_g1_i8	coding-s4-s4up	miR1436
miR1436-3	Kiz_DS_c58535_g1_i10	coding-s4-noneup	miR1436
miR1436-3	Kiz_DS_c46904_g1_i3	coding-s4-noneup	miR1436
miR1436-3	Kiz_DS_c46904_g1_i4	coding-s4-noneup	miR1436
miR1436-3	Kiz_DS_c65447_g3_i1	coding-s4-noneup	miR1436
miR1436-3	Kiz_DS_c65447_g3_i3	coding-s4-s4up	miR1436
miR1436-3	Kiz_DS_c65447_g3_i4	coding-s4-noneup	miR1436
miR1436-3	Kiz_DS_c57209_g1_i2	coding-s4-s4up	miR1436
miR1436-3	Kiz_DS_c69516_g1_i6	coding-s4-noneup	miR1436
miR1436-3	Kiz_DS_c59676_g3_i4	coding-s4-noneup	miR1436
miR1436-3	Kiz_DS_c69516_g1_i9	coding-s4-noneup	miR1436
miR1136-3	Kiz_DS_c65690_g3_i4	coding-s4-noneup	miR1136
miR1136-3	Kiz_DS_c65690_g3_i3	coding-s4-noneup	miR1136
miR854	Kiz_DS_c52534_g1_i1	coding-s4-noneup	miR854
miR854	Kiz_DS_c69588_g1_i4	coding-s4-noneup	miR854
miR854	Kiz_DS_c65692_g3_i2	coding-s4-noneup	miR854
miR854	Kiz_DS_c60205_g1_i7	coding-s4-noneup	miR854
miR854	Kiz_DS_c61427_g1_i2	coding-s4-noneup	miR854
miR854	Kiz_DS_c66548_g4_i1	coding-s4-noneup	miR854
miR854	Kiz_DS_c69152_g2_i1	coding-s4-noneup	miR854
miR1436-4	Kiz_DS_c33971_g1_i1	coding-s4-noneup	miR1436
miR1436-4	Kiz_DS_c9653_g1_i1	coding-s4-s4up	miR1436
miR1436-4	Kiz_DS_c14090_g1_i1	coding-s4-s4up	miR1436
miR1436-4	Kiz_DS_c14090_g1_i2	coding-s4-s4up	miR1436
miR1136-1	Kiz_CK_c55332_g1_i2	coding-s3-noneup	miR1136
miR1439-2	Kiz_CK_c67840_g4_i2	coding-s3-noneup	miR1439
miR1439-2	Kiz_CK_c68207_g5_i1	coding-s3-noneup	miR1439
miR1439-1	Kiz_CK_c66449_g4_i8	coding-s3-s3up	miR1439
miR1439-2	Kiz_CK_c59651_g1_i5	coding-s3-noneup	miR1439
miR1439-1	Kiz_CK_c59133_g1_i2	coding-s3-noneup	miR1439
miR1439-1	Kiz_CK_c69127_g6_i1	coding-s3-noneup	miR1439
miR1439-1	Kiz_CK_c68307_g1_i2	coding-s3-noneup	miR1439
miR1439-1	Kiz_CK_c65447_g3_i5	coding-s3-s3up	miR1439
miR1439-2	Kiz_CK_c62754_g2_i2	coding-s3-noneup	miR1439
miR1439-2	Kiz_CK_c64757_g7_i2	coding-s3-s3up	miR1439
miR1439-2	Kiz_CK_c55280_g1_i2	coding-s3-noneup	miR1439
miR1439-2	Kiz_CK_c58625_g1_i4	coding-s3-noneup	miR1439
miR1439-4	Kiz_CK_c65447_g3_i5	coding-s3-s3up	miR1439
miR1439-4	Kiz_CK_c68875_g1_i4	coding-s3-noneup	miR1439
miR1439-4	Kiz_CK_c70206_g2_i4	coding-s3-noneup	miR1439
miR1439-4	Kiz_CK_c69817_g1_i5	coding-s3-noneup	miR1439
miR1439-4	Kiz_CK_c67840_g4_i2	coding-s3-noneup	miR1439
miR1439-4	Kiz_CK_c59133_g1_i2	coding-s3-noneup	miR1439
miR1439-4	Kiz_CK_c68207_g5_i1	coding-s3-noneup	miR1439
miR1439-4	Kiz_CK_c27896_g1_i1	coding-s3-noneup	miR1439
miR1439-4	Kiz_CK_c69654_g5_i3	coding-s3-s3up	miR1439
miR1436-1	Kiz_CK_c49381_g1_i1	coding-s3-noneup	miR1436
miR1436-1	Kiz_CK_c66449_g4_i8	coding-s3-s3up	miR1436
miR1436-1	Kiz_CK_c63106_g1_i3	coding-s3-noneup	miR1436
miR1436-1	Kiz_CK_c58625_g1_i4	coding-s3-noneup	miR1436
miR1436-1	Kiz_CK_c68307_g1_i2	coding-s3-noneup	miR1436
miR1436-1	Kiz_CK_c63106_g1_i6	coding-s3-s3up	miR1436
miR1436-3	Kiz_CK_c66449_g4_i8	coding-s3-s3up	miR1436
miR1436-3	Kiz_CK_c67840_g4_i2	coding-s3-noneup	miR1436
miR1436-3	Kiz_CK_c68207_g5_i1	coding-s3-noneup	miR1436
miR1436-3	Kiz_CK_c59133_g1_i2	coding-s3-noneup	miR1436
miR1436-3	Kiz_CK_c65791_g1_i5	coding-s3-noneup	miR1436
miR1436-3	Kiz_CK_c62754_g2_i2	coding-s3-noneup	miR1436
miR1436-3	Kiz_CK_c52116_g1_i1	coding-s3-noneup	miR1436
miR1436-3	Kiz_CK_c65447_g3_i5	coding-s3-s3up	miR1436
miR1436-3	Kiz_CK_c52116_g1_i2	coding-s3-s3up	miR1436
miR1436-3	Kiz_CK_c55747_g1_i1	coding-s3-noneup	miR1436
miR1436-3	Kiz_CK_c64757_g7_i2	coding-s3-s3up	miR1436
miR1436-3	Kiz_CK_c59651_g1_i5	coding-s3-noneup	miR1436
miR1436-3	Kiz_CK_c55280_g1_i2	coding-s3-noneup	miR1436
miR1436-3	Kiz_CK_c52917_g2_i1	coding-s3-noneup	miR1436
miR1436-3	Kiz_CK_c52917_g2_i2	coding-s3-noneup	miR1436
miR1436-3	Kiz_CK_c61872_g4_i2	coding-s3-noneup	miR1436
miR1436-3	Kiz_CK_c61872_g4_i1	coding-s3-noneup	miR1436
miR1436-3	Kiz_CK_c59676_g3_i8	coding-s3-noneup	miR1436
miR1136-3	Kiz_CK_c55332_g1_i2	coding-s3-noneup	miR1136
miR854	Kiz_CK_c43625_g1_i2	coding-s3-noneup	miR854
miR854	Kiz_CK_c60205_g1_i5	coding-s3-noneup	miR854
miR854	Kiz_CK_c60205_g1_i8	coding-s3-noneup	miR854
miR854	Kiz_CK_c65692_g3_i7	coding-s3-noneup	miR854
miR854	Kiz_CK_c60205_g1_i2	coding-s3-noneup	miR854
miR854	Kiz_CK_c65959_g1_i11	coding-s3-s3up	miR854
miR854	Kiz_CK_c52469_g1_i2	coding-s3-noneup	miR854
miR854	Kiz_CK_c48170_g1_i7	coding-s3-noneup	miR854
miR854	Kiz_CK_c48170_g1_i6	coding-s3-noneup	miR854
miR854	Kiz_CK_c68720_g2_i5	coding-s3-noneup	miR854
miR854	Kiz_CK_c47072_g1_i1	coding-s3-s3up	miR854
miR854	Kiz_CK_c66548_g4_i4	coding-s3-noneup	miR854
miR854	Kiz_CK_c51041_g1_i1	coding-s3-noneup	miR854
miR854	Kiz_CK_c56224_g1_i3	coding-s3-noneup	miR854
miR854	Kiz_CK_c66548_g4_i3	coding-s3-noneup	miR854
miR854	Kiz_CK_c49786_g1_i1	coding-s3-noneup	miR854
miR854	Kiz_CK_c60205_g1_i6	coding-s3-noneup	miR854
miR854	Kiz_CK_c66788_g1_i1	coding-s3-noneup	miR854
miR854	Kiz_CK_c51256_g1_i1	coding-s3-noneup	miR854
miR854	Kiz_CK_c61325_g4_i1	coding-s3-noneup	miR854
miR854	Kiz_CK_c64872_g2_i3	coding-s3-s3up	miR854
miR854	Kiz_CK_c65552_g1_i2	coding-s3-s3up	miR854
miR1136-1	Kiz_both_c70159_g2_i5	coding-both-noneup	miR1136
miR1136-1	Kiz_both_c70159_g2_i1	coding-both-noneup	miR1136
miR1136-1	Kiz_both_c65690_g3_i2	coding-both-noneup	miR1136
miR1136-1	Kiz_both_c47828_g1_i1	coding-both-noneup	miR1136
miR1136-1	Kiz_both_c55332_g1_i3	coding-both-noneup	miR1136
miR1136-1	Kiz_both_c55332_g1_i1	coding-both-noneup	miR1136
miR1136-1	Kiz_both_c50564_g1_i4	coding-both-noneup	miR1136
miR1136-1	Kiz_both_c65372_g1_i5	coding-both-noneup	miR1136
miR1439-1	Kiz_both_c3734_g1_i1	coding-both-noneup	miR1439
miR1439-1	Kiz_both_c69626_g2_i6	coding-both-noneup	miR1439
miR1439-1	Kiz_both_c63950_g1_i1	coding-both-noneup	miR1439
miR1439-2	Kiz_both_c60853_g3_i3	coding-both-noneup	miR1439
miR1439-2	Kiz_both_c69807_g1_i2	coding-both-noneup	miR1439
miR1439-2	Kiz_both_c66455_g2_i5	coding-both-noneup	miR1439
miR1439-1	Kiz_both_c68863_g1_i3	coding-both-noneup	miR1439
miR1439-1	Kiz_both_c68510_g2_i3	coding-both-noneup	miR1439
miR1439-1	Kiz_both_c68510_g2_i4	coding-both-noneup	miR1439
miR1439-1	Kiz_both_c93798_g1_i1	coding-both-noneup	miR1439
miR1439-2	Kiz_both_c1214_g1_i1	coding-both-noneup	miR1439
miR1439-2	Kiz_both_c38286_g2_i1	coding-both-noneup	miR1439
miR1439-1	Kiz_both_c59428_g4_i1	coding-both-noneup	miR1439
miR1439-2	Kiz_both_c68207_g5_i2	coding-both-noneup	miR1439
miR1439-2	Kiz_both_c69706_g2_i1	coding-both-noneup	miR1439
miR1439-2	Kiz_both_c56842_g1_i1	coding-both-noneup	miR1439
miR1439-1	Kiz_both_c55045_g1_i1	coding-both-noneup	miR1439
miR1439-1	Kiz_both_c55045_g1_i2	coding-both-noneup	miR1439
miR1439-1	Kiz_both_c60494_g1_i2	coding-both-noneup	miR1439
miR1439-1	Kiz_both_c25226_g1_i1	coding-both-noneup	miR1439
miR1439-1	Kiz_both_c60494_g1_i4	coding-both-noneup	miR1439
miR1439-1	Kiz_both_c70797_g2_i5	coding-both-noneup	miR1439
miR1439-1	Kiz_both_c67925_g1_i4	coding-both-noneup	miR1439
miR1439-1	Kiz_both_c31724_g1_i1	coding-both-noneup	miR1439
miR1439-1	Kiz_both_c71054_g2_i5	coding-both-noneup	miR1439
miR1439-1	Kiz_both_c65921_g1_i6	coding-both-noneup	miR1439
miR1439-1	Kiz_both_c71545_g2_i5	coding-both-noneup	miR1439
miR1439-1	Kiz_both_c65655_g1_i3	coding-both-noneup	miR1439
miR1439-1	Kiz_both_c60852_g1_i2	coding-both-noneup	miR1439
miR1439-1	Kiz_both_c69353_g3_i1	coding-both-noneup	miR1439
miR1439-1	Kiz_both_c68922_g1_i1	coding-both-noneup	miR1439
miR1439-1	Kiz_both_c66449_g4_i5	coding-both-noneup	miR1439
miR1439-1	Kiz_both_c68483_g1_i3	coding-both-noneup	miR1439
miR1439-1	Kiz_both_c67925_g1_i2	coding-both-noneup	miR1439
miR1439-1	Kiz_both_c67558_g1_i3	coding-both-noneup	miR1439
miR1439-1	Kiz_both_c70581_g1_i6	coding-both-noneup	miR1439
miR1439-2	Kiz_both_c64727_g2_i3	coding-both-noneup	miR1439
miR1439-2	Kiz_both_c69033_g7_i1	coding-both-noneup	miR1439
miR1439-2	Kiz_both_c53991_g2_i1	coding-both-noneup	miR1439
miR1439-2	Kiz_both_c53962_g1_i1	coding-both-noneup	miR1439
miR1439-2	Kiz_both_c62514_g2_i1	coding-both-noneup	miR1439
miR1439-2	Kiz_both_c63806_g2_i3	coding-both-noneup	miR1439
miR1439-2	Kiz_both_c63835_g1_i1	coding-both-noneup	miR1439
miR1439-2	Kiz_both_c31197_g1_i1	coding-both-noneup	miR1439
miR1439-2	Kiz_both_c69914_g4_i1	coding-both-noneup	miR1439
miR1439-2	Kiz_both_c69914_g1_i3	coding-both-noneup	miR1439
miR1439-2	Kiz_both_c69914_g1_i2	coding-both-noneup	miR1439
miR1439-2	Kiz_both_c69914_g1_i5	coding-both-noneup	miR1439
miR1439-2	Kiz_both_c65447_g3_i7	coding-both-noneup	miR1439
miR1439-2	Kiz_both_c66647_g3_i3	coding-both-noneup	miR1439
miR1439-2	Kiz_both_c59651_g1_i4	coding-both-noneup	miR1439
miR1439-1	Kiz_both_c49727_g1_i1	coding-both-noneup	miR1439
miR1439-1	Kiz_both_c51587_g1_i1	coding-both-noneup	miR1439
miR1439-1	Kiz_both_c59133_g1_i1	coding-both-noneup	miR1439
miR1439-1	Kiz_both_c69127_g6_i2	coding-both-noneup	miR1439
miR1439-1	Kiz_both_c68558_g3_i4	coding-both-noneup	miR1439
miR1439-1	Kiz_both_c68558_g3_i3	coding-both-noneup	miR1439
miR1439-1	Kiz_both_c68345_g3_i2	coding-both-noneup	miR1439
miR1439-1	Kiz_both_c68345_g3_i1	coding-both-noneup	miR1439
miR1439-1	Kiz_both_c65447_g3_i2	coding-both-noneup	miR1439
miR1439-1	Kiz_both_c63699_g1_i1	coding-both-noneup	miR1439
miR1439-1	Kiz_both_c69042_g1_i2	coding-both-noneup	miR1439
miR1439-2	Kiz_both_c60536_g4_i1	coding-both-noneup	miR1439
miR1439-2	Kiz_both_c71382_g2_i2	coding-both-noneup	miR1439
miR1439-2	Kiz_both_c54286_g1_i1	coding-both-noneup	miR1439
miR1439-2	Kiz_both_c71382_g2_i1	coding-both-noneup	miR1439
miR1439-2	Kiz_both_c49206_g1_i2	coding-both-noneup	miR1439
miR1439-2	Kiz_both_c54286_g1_i3	coding-both-noneup	miR1439
miR1439-2	Kiz_both_c62042_g3_i2	coding-both-noneup	miR1439
miR1439-2	Kiz_both_c49206_g1_i1	coding-both-noneup	miR1439
miR1439-2	Kiz_both_c67573_g1_i5	coding-both-noneup	miR1439
miR1439-2	Kiz_both_c67575_g1_i3	coding-both-noneup	miR1439
miR1439-2	Kiz_both_c67575_g1_i2	coding-both-noneup	miR1439
miR1439-2	Kiz_both_c67575_g1_i1	coding-both-noneup	miR1439
miR1439-2	Kiz_both_c64889_g1_i1	coding-both-noneup	miR1439
miR1439-2	Kiz_both_c58612_g1_i4	coding-both-noneup	miR1439
miR1439-2	Kiz_both_c101611_g1_i1	coding-both-noneup	miR1439
miR1439-2	Kiz_both_c46644_g1_i6	coding-both-noneup	miR1439
miR1439-2	Kiz_both_c79819_g1_i1	coding-both-noneup	miR1439
miR1439-2	Kiz_both_c43508_g1_i1	coding-both-noneup	miR1439
miR1439-2	Kiz_both_c57835_g1_i6	coding-both-noneup	miR1439
miR1439-2	Kiz_both_c67727_g1_i1	coding-both-noneup	miR1439
miR1439-2	Kiz_both_c71956_g1_i2	coding-both-noneup	miR1439
miR1439-2	Kiz_both_c64757_g7_i1	coding-both-noneup	miR1439
miR1439-2	Kiz_both_c71465_g1_i2	coding-both-noneup	miR1439
miR1439-2	Kiz_both_c58612_g1_i2	coding-both-s3up	miR1439
miR1439-2	Kiz_both_c64757_g7_i3	coding-both-noneup	miR1439
miR1439-2	Kiz_both_c56803_g1_i1	coding-both-noneup	miR1439
miR1439-2	Kiz_both_c65136_g1_i3	coding-both-noneup	miR1439
miR1439-2	Kiz_both_c66742_g3_i1	coding-both-noneup	miR1439
miR1439-2	Kiz_both_c58841_g1_i2	coding-both-noneup	miR1439
miR1439-2	Kiz_both_c58841_g1_i1	coding-both-noneup	miR1439
miR1439-2	Kiz_both_c64757_g7_i9	coding-both-noneup	miR1439
miR1439-2	Kiz_both_c64757_g7_i6	coding-both-noneup	miR1439
miR1439-1	Kiz_both_c56240_g1_i1	coding-both-noneup	miR1439
miR1439-2	Kiz_both_c62042_g1_i2	coding-both-noneup	miR1439
miR1439-1	Kiz_both_c67558_g1_i5	coding-both-noneup	miR1439
miR1439-1	Kiz_both_c67533_g1_i1	coding-both-noneup	miR1439
miR1439-2	Kiz_both_c61858_g1_i1	coding-both-noneup	miR1439
miR1439-2	Kiz_both_c53674_g1_i1	coding-both-noneup	miR1439
miR1439-2	Kiz_both_c68311_g4_i1	coding-both-noneup	miR1439
miR1439-2	Kiz_both_c68968_g1_i1	coding-both-noneup	miR1439
miR1439-2	Kiz_both_c66562_g8_i2	coding-both-noneup	miR1439
miR1439-2	Kiz_both_c66562_g8_i4	coding-both-noneup	miR1439
miR1439-2	Kiz_both_c31147_g1_i1	coding-both-noneup	miR1439
miR1439-2	Kiz_both_c66307_g2_i1	coding-both-noneup	miR1439
miR1439-2	Kiz_both_c52072_g1_i1	coding-both-noneup	miR1439
miR1439-2	Kiz_both_c62785_g6_i3	coding-both-noneup	miR1439
miR1439-2	Kiz_both_c63066_g3_i2	coding-both-noneup	miR1439
miR1439-2	Kiz_both_c58535_g1_i11	coding-both-noneup	miR1439
miR1439-2	Kiz_both_c58625_g1_i1	coding-both-noneup	miR1439
miR1439-1	Kiz_both_c56927_g1_i1	coding-both-noneup	miR1439
miR1439-2	Kiz_both_c62174_g2_i2	coding-both-noneup	miR1439
miR1439-2	Kiz_both_c50480_g2_i1	coding-both-noneup	miR1439
miR1439-2	Kiz_both_c58535_g1_i5	coding-both-noneup	miR1439
miR1439-2	Kiz_both_c61257_g1_i1	coding-both-noneup	miR1439
miR1439-1	Kiz_both_c69682_g1_i2	coding-both-noneup	miR1439
miR1439-1	Kiz_both_c65105_g1_i2	coding-both-noneup	miR1439
miR1439-1	Kiz_both_c54609_g1_i2	coding-both-noneup	miR1439
miR1439-2	Kiz_both_c64440_g1_i1	coding-both-noneup	miR1439
miR1439-1	Kiz_both_c54609_g1_i1	coding-both-noneup	miR1439
miR1439-2	Kiz_both_c60909_g1_i2	coding-both-noneup	miR1439
miR1439-1	Kiz_both_c62867_g1_i3	coding-both-noneup	miR1439
miR1439-2	Kiz_both_c56630_g1_i1	coding-both-noneup	miR1439
miR1439-2	Kiz_both_c63726_g1_i1	coding-both-noneup	miR1439
miR1439-2	Kiz_both_c63726_g1_i2	coding-both-noneup	miR1439
miR1439-2	Kiz_both_c59910_g7_i1	coding-both-noneup	miR1439
miR1439-2	Kiz_both_c58625_g1_i3	coding-both-s3up	miR1439
miR1439-2	Kiz_both_c59910_g7_i2	coding-both-noneup	miR1439
miR1439-2	Kiz_both_c66820_g2_i1	coding-both-noneup	miR1439
miR1439-2	Kiz_both_c71247_g2_i1	coding-both-noneup	miR1439
miR1439-2	Kiz_both_c63994_g10_i1	coding-both-noneup	miR1439
miR1439-1	Kiz_both_c65866_g1_i2	coding-both-noneup	miR1439
miR1439-1	Kiz_both_c65209_g1_i3	coding-both-noneup	miR1439
miR1439-1	Kiz_both_c67258_g1_i5	coding-both-noneup	miR1439
miR1439-1	Kiz_both_c67057_g2_i3	coding-both-noneup	miR1439
miR1439-1	Kiz_both_c56073_g3_i1	coding-both-noneup	miR1439
miR1439-1	Kiz_both_c65228_g1_i4	coding-both-noneup	miR1439
miR1439-2	Kiz_both_c48805_g1_i1	coding-both-noneup	miR1439
miR1439-1	Kiz_both_c52188_g1_i1	coding-both-noneup	miR1439
miR1439-1	Kiz_both_c43771_g1_i1	coding-both-noneup	miR1439
miR1439-1	Kiz_both_c40978_g1_i3	coding-both-noneup	miR1439
miR1439-2	Kiz_both_c68875_g1_i5	coding-both-noneup	miR1439
miR1439-2	Kiz_both_c26907_g1_i2	coding-both-noneup	miR1439
miR1439-1	Kiz_both_c67250_g2_i1	coding-both-noneup	miR1439
miR437	Kiz_both_c70878_g1_i3	coding-both-noneup	miR437
miR437	Kiz_both_c65732_g13_i6	coding-both-noneup	miR437
miR437	Kiz_both_c65732_g13_i4	coding-both-noneup	miR437
miR437	Kiz_both_c52667_g1_i8	coding-both-noneup	miR437
miR437	Kiz_both_c62440_g3_i7	coding-both-noneup	miR437
miR437	Kiz_both_c62440_g3_i4	coding-both-noneup	miR437
miR437	Kiz_both_c64351_g1_i1	coding-both-noneup	miR437
miR437	Kiz_both_c49681_g1_i2	coding-both-noneup	miR437
miR437	Kiz_both_c64351_g2_i4	coding-both-noneup	miR437
miR1133-1	Kiz_both_c64539_g2_i3	coding-both-noneup	miR1133
miR1133-1	Kiz_both_c50277_g2_i1	coding-both-noneup	miR1133
miR1133-1	Kiz_both_c50277_g2_i2	coding-both-noneup	miR1133
miR1133-1	Kiz_both_c58415_g2_i1	coding-both-noneup	miR1133
miR1133-1	Kiz_both_c50277_g2_i4	coding-both-noneup	miR1133
miR1133-1	Kiz_both_c69513_g2_i3	coding-both-noneup	miR1133
miR1133-1	Kiz_both_c68089_g2_i2	coding-both-noneup	miR1133
miR1133-1	Kiz_both_c69540_g3_i2	coding-both-noneup	miR1133
miR1133-1	Kiz_both_c69540_g3_i3	coding-both-noneup	miR1133
miR1133-1	Kiz_both_c64757_g9_i4	coding-both-noneup	miR1133
miR1133-1	Kiz_both_c64757_g9_i3	coding-both-noneup	miR1133
miR1133-1	Kiz_both_c62507_g1_i1	coding-both-noneup	miR1133
miR1133-1	Kiz_both_c64757_g9_i5	coding-both-noneup	miR1133
miR1133-1	Kiz_both_c38018_g1_i1	coding-both-noneup	miR1133
miR1133-1	Kiz_both_c59042_g4_i1	coding-both-noneup	miR1133
miR1133-1	Kiz_both_c64757_g9_i2	coding-both-noneup	miR1133
miR1133-1	Kiz_both_c57941_g1_i1	coding-both-noneup	miR1133
miR1133-1	Kiz_both_c69720_g1_i4	coding-both-noneup	miR1133
miR1133-1	Kiz_both_c63788_g1_i3	coding-both-noneup	miR1133
miR1133-1	Kiz_both_c63788_g1_i1	coding-both-noneup	miR1133
miR1133-1	Kiz_both_c60346_g3_i1	coding-both-noneup	miR1133
miR1133-1	Kiz_both_c69678_g1_i3	coding-both-noneup	miR1133
miR1133-1	Kiz_both_c57016_g1_i1	coding-both-noneup	miR1133
miR1133-1	Kiz_both_c58671_g1_i2	coding-both-noneup	miR1133
miR1133-1	Kiz_both_c58671_g1_i3	coding-both-noneup	miR1133
miR1133-1	Kiz_both_c71581_g1_i1	coding-both-noneup	miR1133
miR1133-1	Kiz_both_c68875_g1_i2	coding-both-noneup	miR1133
miR1133-1	Kiz_both_c57920_g1_i2	coding-both-noneup	miR1133
miR1133-1	Kiz_both_c57920_g1_i1	coding-both-noneup	miR1133
miR1133-1	Kiz_both_c59677_g1_i9	coding-both-noneup	miR1133
miR1133-1	Kiz_both_c59677_g1_i10	coding-both-noneup	miR1133
miR1133-1	Kiz_both_c46249_g1_i1	coding-both-noneup	miR1133
miR1133-1	Kiz_both_c59677_g1_i2	coding-both-noneup	miR1133
miR1133-1	Kiz_both_c70659_g5_i4	coding-both-noneup	miR1133
miR1133-1	Kiz_both_c70659_g5_i1	coding-both-noneup	miR1133
miR1133-1	Kiz_both_c67925_g3_i4	coding-both-noneup	miR1133
miR1133-1	Kiz_both_c63137_g1_i3	coding-both-noneup	miR1133
miR1133-1	Kiz_both_c68789_g3_i4	coding-both-noneup	miR1133
miR1133-1	Kiz_both_c61977_g1_i1	coding-both-noneup	miR1133
miR1133-1	Kiz_both_c67925_g3_i2	coding-both-noneup	miR1133
miR1133-1	Kiz_both_c24336_g1_i1	coding-both-noneup	miR1133
miR1133-1	Kiz_both_c61843_g6_i5	coding-both-noneup	miR1133
miR1133-1	Kiz_both_c31672_g1_i1	coding-both-noneup	miR1133
miR1133-1	Kiz_both_c67160_g1_i3	coding-both-s4up	miR1133
miR1133-1	Kiz_both_c37819_g2_i1	coding-both-noneup	miR1133
miR1133-1	Kiz_both_c58610_g2_i2	coding-both-noneup	miR1133
miR1133-1	Kiz_both_c6027_g1_i1	coding-both-noneup	miR1133
miR1133-1	Kiz_both_c55785_g1_i1	coding-both-noneup	miR1133
miR1133-1	Kiz_both_c69229_g1_i6	coding-both-noneup	miR1133
miR1133-1	Kiz_both_c69229_g1_i3	coding-both-noneup	miR1133
miR1133-1	Kiz_both_c68632_g1_i1	coding-both-noneup	miR1133
miR1133-1	Kiz_both_c38538_g1_i1	coding-both-noneup	miR1133
miR1136-2	Kiz_both_c30968_g1_i2	coding-both-noneup	miR1136
miR1136-2	Kiz_both_c50564_g1_i4	coding-both-noneup	miR1136
miR1136-2	Kiz_both_c70201_g1_i9	coding-both-noneup	miR1136
miR1136-2	Kiz_both_c68226_g3_i2	coding-both-noneup	miR1136
miR1136-2	Kiz_both_c68226_g3_i4	coding-both-noneup	miR1136
miR1136-2	Kiz_both_c70201_g1_i8	coding-both-noneup	miR1136
miR1136-2	Kiz_both_c61484_g1_i5	coding-both-noneup	miR1136
miR1136-2	Kiz_both_c38906_g1_i1	coding-both-noneup	miR1136
miR1136-2	Kiz_both_c65372_g1_i5	coding-both-noneup	miR1136
miR1136-2	Kiz_both_c64948_g3_i1	coding-both-noneup	miR1136
miR1136-2	Kiz_both_c64948_g3_i3	coding-both-noneup	miR1136
miR1136-2	Kiz_both_c65092_g1_i3	coding-both-noneup	miR1136
miR1136-2	Kiz_both_c65092_g1_i5	coding-both-noneup	miR1136
miR1136-2	Kiz_both_c65092_g1_i1	coding-both-noneup	miR1136
miR1136-2	Kiz_both_c47828_g1_i1	coding-both-noneup	miR1136
miR1136-2	Kiz_both_c60509_g6_i2	coding-both-noneup	miR1136
miR1136-2	Kiz_both_c65846_g3_i1	coding-both-noneup	miR1136
miR1136-2	Kiz_both_c7240_g1_i1	coding-both-noneup	miR1136
miR1136-2	Kiz_both_c70159_g2_i5	coding-both-noneup	miR1136
miR1136-2	Kiz_both_c70159_g2_i1	coding-both-noneup	miR1136
miR1136-2	Kiz_both_c50843_g1_i1	coding-both-noneup	miR1136
miR1136-2	Kiz_both_c64539_g1_i2	coding-both-noneup	miR1136
miR1136-2	Kiz_both_c69766_g1_i3	coding-both-noneup	miR1136
miR1136-2	Kiz_both_c64539_g1_i1	coding-both-noneup	miR1136
miR1136-2	Kiz_both_c48286_g1_i1	coding-both-noneup	miR1136
miR1439-3	Kiz_both_c66945_g1_i2	coding-both-noneup	miR1439
miR1439-3	Kiz_both_c66945_g1_i3	coding-both-noneup	miR1439
miR1439-3	Kiz_both_c71719_g3_i1	coding-both-noneup	miR1439
miR1439-3	Kiz_both_c59404_g1_i1	coding-both-noneup	miR1439
miR1439-3	Kiz_both_c62042_g1_i2	coding-both-noneup	miR1439
miR1439-3	Kiz_both_c59802_g1_i1	coding-both-noneup	miR1439
miR1439-3	Kiz_both_c71631_g2_i2	coding-both-noneup	miR1439
miR1439-3	Kiz_both_c58676_g1_i1	coding-both-noneup	miR1439
miR1439-3	Kiz_both_c58393_g1_i1	coding-both-noneup	miR1439
miR1439-3	Kiz_both_c62090_g2_i3	coding-both-noneup	miR1439
miR1439-3	Kiz_both_c69914_g4_i1	coding-both-noneup	miR1439
miR1439-3	Kiz_both_c69914_g1_i3	coding-both-noneup	miR1439
miR1439-3	Kiz_both_c55732_g1_i1	coding-both-noneup	miR1439
miR1439-3	Kiz_both_c69914_g1_i2	coding-both-noneup	miR1439
miR1439-3	Kiz_both_c69914_g1_i5	coding-both-noneup	miR1439
miR1439-3	Kiz_both_c62090_g2_i5	coding-both-noneup	miR1439
miR1439-3	Kiz_both_c65447_g3_i7	coding-both-noneup	miR1439
miR1439-3	Kiz_both_c68820_g4_i1	coding-both-noneup	miR1439
miR1439-3	Kiz_both_c68875_g1_i5	coding-both-noneup	miR1439
miR1439-3	Kiz_both_c68133_g1_i1	coding-both-noneup	miR1439
miR1439-3	Kiz_both_c69327_g2_i2	coding-both-noneup	miR1439
miR1439-3	Kiz_both_c71692_g4_i3	coding-both-noneup	miR1439
miR1439-3	Kiz_both_c53962_g1_i1	coding-both-noneup	miR1439
miR1439-3	Kiz_both_c62174_g2_i2	coding-both-noneup	miR1439
miR1439-3	Kiz_both_c56630_g1_i1	coding-both-noneup	miR1439
miR1439-3	Kiz_both_c66820_g2_i1	coding-both-noneup	miR1439
miR1439-3	Kiz_both_c60031_g6_i1	coding-both-noneup	miR1439
miR1439-3	Kiz_both_c31197_g1_i1	coding-both-noneup	miR1439
miR1439-3	Kiz_both_c59676_g2_i3	coding-both-noneup	miR1439
miR1439-3	Kiz_both_c63994_g10_i1	coding-both-noneup	miR1439
miR1439-3	Kiz_both_c62173_g1_i3	coding-both-noneup	miR1439
miR1439-3	Kiz_both_c67224_g1_i1	coding-both-noneup	miR1439
miR1439-3	Kiz_both_c64889_g1_i1	coding-both-noneup	miR1439
miR1439-3	Kiz_both_c56856_g1_i5	coding-both-noneup	miR1439
miR1439-3	Kiz_both_c56856_g1_i6	coding-both-noneup	miR1439
miR1439-3	Kiz_both_c56856_g1_i1	coding-both-noneup	miR1439
miR1439-3	Kiz_both_c56856_g1_i7	coding-both-noneup	miR1439
miR1439-3	Kiz_both_c56856_g1_i3	coding-both-noneup	miR1439
miR1439-3	Kiz_both_c68766_g3_i1	coding-both-noneup	miR1439
miR1439-3	Kiz_both_c54033_g2_i1	coding-both-noneup	miR1439
miR1439-3	Kiz_both_c58887_g1_i1	coding-both-noneup	miR1439
miR1439-3	Kiz_both_c53674_g1_i1	coding-both-noneup	miR1439
miR1439-3	Kiz_both_c67840_g4_i3	coding-both-noneup	miR1439
miR1439-3	Kiz_both_c62042_g3_i2	coding-both-noneup	miR1439
miR1439-3	Kiz_both_c66418_g7_i4	coding-both-noneup	miR1439
miR1439-3	Kiz_both_c63084_g2_i1	coding-both-noneup	miR1439
miR1439-3	Kiz_both_c64390_g1_i6	coding-both-noneup	miR1439
miR1439-3	Kiz_both_c70960_g1_i5	coding-both-noneup	miR1439
miR1439-3	Kiz_both_c58887_g1_i3	coding-both-noneup	miR1439
miR1439-3	Kiz_both_c67575_g1_i3	coding-both-noneup	miR1439
miR1439-3	Kiz_both_c66528_g3_i3	coding-both-noneup	miR1439
miR1439-3	Kiz_both_c66418_g6_i3	coding-both-noneup	miR1439
miR1439-3	Kiz_both_c66418_g6_i6	coding-both-noneup	miR1439
miR1439-3	Kiz_both_c67575_g1_i2	coding-both-noneup	miR1439
miR1439-3	Kiz_both_c67575_g1_i1	coding-both-noneup	miR1439
miR1439-3	Kiz_both_c60536_g4_i1	coding-both-noneup	miR1439
miR1439-3	Kiz_both_c54286_g1_i1	coding-both-noneup	miR1439
miR1439-3	Kiz_both_c54286_g1_i3	coding-both-noneup	miR1439
miR1439-3	Kiz_both_c70449_g2_i1	coding-both-noneup	miR1439
miR1439-3	Kiz_both_c68207_g5_i2	coding-both-noneup	miR1439
miR1439-3	Kiz_both_c69807_g1_i2	coding-both-noneup	miR1439
miR1439-3	Kiz_both_c70449_g2_i2	coding-both-s4up	miR1439
miR1439-3	Kiz_both_c66455_g2_i5	coding-both-noneup	miR1439
miR1439-3	Kiz_both_c19076_g1_i1	coding-both-noneup	miR1439
miR1439-3	Kiz_both_c59186_g2_i7	coding-both-noneup	miR1439
miR1439-4	Kiz_both_c65447_g3_i2	coding-both-noneup	miR1439
miR1439-4	Kiz_both_c66562_g8_i2	coding-both-noneup	miR1439
miR1439-4	Kiz_both_c66562_g8_i4	coding-both-noneup	miR1439
miR1439-4	Kiz_both_c62042_g1_i2	coding-both-noneup	miR1439
miR1439-4	Kiz_both_c26907_g1_i2	coding-both-noneup	miR1439
miR1439-4	Kiz_both_c71631_g2_i2	coding-both-noneup	miR1439
miR1439-4	Kiz_both_c64727_g2_i3	coding-both-noneup	miR1439
miR1439-4	Kiz_both_c60494_g1_i2	coding-both-noneup	miR1439
miR1439-4	Kiz_both_c60494_g1_i4	coding-both-noneup	miR1439
miR1439-4	Kiz_both_c70797_g2_i5	coding-both-noneup	miR1439
miR1439-4	Kiz_both_c62514_g2_i1	coding-both-noneup	miR1439
miR1439-4	Kiz_both_c67925_g1_i4	coding-both-noneup	miR1439
miR1439-4	Kiz_both_c57946_g1_i1	coding-both-noneup	miR1439
miR1439-4	Kiz_both_c31197_g1_i1	coding-both-noneup	miR1439
miR1439-4	Kiz_both_c69914_g4_i1	coding-both-noneup	miR1439
miR1439-4	Kiz_both_c69914_g1_i3	coding-both-noneup	miR1439
miR1439-4	Kiz_both_c69914_g1_i2	coding-both-noneup	miR1439
miR1439-4	Kiz_both_c69914_g1_i5	coding-both-noneup	miR1439
miR1439-4	Kiz_both_c65447_g3_i7	coding-both-noneup	miR1439
miR1439-4	Kiz_both_c67925_g1_i2	coding-both-noneup	miR1439
miR1439-4	Kiz_both_c48805_g1_i1	coding-both-noneup	miR1439
miR1439-4	Kiz_both_c56927_g1_i1	coding-both-noneup	miR1439
miR1439-4	Kiz_both_c68875_g1_i5	coding-both-noneup	miR1439
miR1439-4	Kiz_both_c69682_g1_i2	coding-both-noneup	miR1439
miR1439-4	Kiz_both_c54609_g1_i2	coding-both-noneup	miR1439
miR1439-4	Kiz_both_c54609_g1_i1	coding-both-noneup	miR1439
miR1439-4	Kiz_both_c62867_g1_i3	coding-both-noneup	miR1439
miR1439-4	Kiz_both_c71692_g4_i3	coding-both-noneup	miR1439
miR1439-4	Kiz_both_c66294_g2_i2	coding-both-noneup	miR1439
miR1439-4	Kiz_both_c62643_g1_i2	coding-both-noneup	miR1439
miR1439-4	Kiz_both_c55045_g1_i1	coding-both-noneup	miR1439
miR1439-4	Kiz_both_c93798_g1_i1	coding-both-noneup	miR1439
miR1439-4	Kiz_both_c55045_g1_i2	coding-both-noneup	miR1439
miR1439-4	Kiz_both_c49206_g1_i2	coding-both-noneup	miR1439
miR1439-4	Kiz_both_c56585_g1_i2	coding-both-noneup	miR1439
miR1439-4	Kiz_both_c63835_g1_i1	coding-both-noneup	miR1439
miR1439-4	Kiz_both_c56585_g1_i1	coding-both-noneup	miR1439
miR1439-4	Kiz_both_c35031_g1_i1	coding-both-noneup	miR1439
miR1439-4	Kiz_both_c53674_g1_i1	coding-both-noneup	miR1439
miR1439-4	Kiz_both_c71054_g2_i5	coding-both-noneup	miR1439
miR1439-4	Kiz_both_c67558_g1_i5	coding-both-noneup	miR1439
miR1439-4	Kiz_both_c62042_g3_i2	coding-both-noneup	miR1439
miR1439-4	Kiz_both_c59428_g4_i1	coding-both-noneup	miR1439
miR1439-4	Kiz_both_c65655_g1_i3	coding-both-noneup	miR1439
miR1439-4	Kiz_both_c49206_g1_i1	coding-both-noneup	miR1439
miR1439-4	Kiz_both_c60852_g1_i2	coding-both-noneup	miR1439
miR1439-4	Kiz_both_c69353_g3_i1	coding-both-noneup	miR1439
miR1439-4	Kiz_both_c67573_g1_i5	coding-both-noneup	miR1439
miR1439-4	Kiz_both_c67575_g1_i3	coding-both-noneup	miR1439
miR1439-4	Kiz_both_c67575_g1_i2	coding-both-noneup	miR1439
miR1439-4	Kiz_both_c67575_g1_i1	coding-both-noneup	miR1439
miR1439-4	Kiz_both_c67558_g1_i3	coding-both-noneup	miR1439
miR1439-4	Kiz_both_c59802_g1_i1	coding-both-noneup	miR1439
miR1439-4	Kiz_both_c66785_g1_i1	coding-both-noneup	miR1439
miR1439-4	Kiz_both_c67420_g1_i3	coding-both-noneup	miR1439
miR1439-4	Kiz_both_c3734_g1_i1	coding-both-noneup	miR1439
miR1439-4	Kiz_both_c68207_g5_i2	coding-both-noneup	miR1439
miR1439-4	Kiz_both_c69807_g1_i2	coding-both-noneup	miR1439
miR1439-4	Kiz_both_c66455_g2_i5	coding-both-noneup	miR1439
miR1439-4	Kiz_both_c63994_g10_i1	coding-both-noneup	miR1439
miR1439-4	Kiz_both_c59133_g1_i1	coding-both-noneup	miR1439
miR1439-4	Kiz_both_c68968_g1_i1	coding-both-noneup	miR1439
miR1439-4	Kiz_both_c66027_g1_i1	coding-both-noneup	miR1439
miR1439-4	Kiz_both_c66027_g1_i3	coding-both-noneup	miR1439
miR1439-4	Kiz_both_c66027_g1_i4	coding-both-noneup	miR1439
miR1439-4	Kiz_both_c61968_g5_i1	coding-both-noneup	miR1439
miR1439-4	Kiz_both_c67224_g1_i1	coding-both-noneup	miR1439
miR1439-4	Kiz_both_c54033_g2_i1	coding-both-noneup	miR1439
miR1439-4	Kiz_both_c62580_g1_i2	coding-both-noneup	miR1439
miR1439-4	Kiz_both_c67840_g4_i3	coding-both-noneup	miR1439
miR1439-4	Kiz_both_c56221_g1_i2	coding-both-noneup	miR1439
miR1439-4	Kiz_both_c61680_g2_i1	coding-both-noneup	miR1439
miR1439-4	Kiz_both_c66945_g1_i2	coding-both-noneup	miR1439
miR1439-4	Kiz_both_c66418_g7_i4	coding-both-noneup	miR1439
miR1439-4	Kiz_both_c56221_g1_i1	coding-both-noneup	miR1439
miR1439-4	Kiz_both_c64390_g1_i6	coding-both-noneup	miR1439
miR1439-4	Kiz_both_c66945_g1_i3	coding-both-noneup	miR1439
miR1439-4	Kiz_both_c69531_g1_i1	coding-both-noneup	miR1439
miR1439-4	Kiz_both_c66418_g6_i3	coding-both-noneup	miR1439
miR1439-4	Kiz_both_c66418_g6_i6	coding-both-noneup	miR1439
miR1439-4	Kiz_both_c69654_g5_i2	coding-both-noneup	miR1439
miR1135-1	Kiz_both_c39456_g1_i1	coding-both-noneup	miR1135
miR1135-1	Kiz_both_c70846_g2_i1	coding-both-noneup	miR1135
miR1135-1	Kiz_both_c69033_g7_i1	coding-both-noneup	miR1135
miR1135-1	Kiz_both_c55026_g2_i2	coding-both-noneup	miR1135
miR1135-1	Kiz_both_c55026_g2_i1	coding-both-noneup	miR1135
miR1135-1	Kiz_both_c68428_g5_i1	coding-both-noneup	miR1135
miR1135-1	Kiz_both_c66393_g5_i1	coding-both-noneup	miR1135
miR1135-1	Kiz_both_c68428_g2_i3	coding-both-noneup	miR1135
miR1135-1	Kiz_both_c70159_g1_i7	coding-both-noneup	miR1135
miR1135-1	Kiz_both_c67420_g1_i3	coding-both-noneup	miR1135
miR1135-1	Kiz_both_c63994_g10_i1	coding-both-noneup	miR1135
miR1135-1	Kiz_both_c61968_g7_i1	coding-both-noneup	miR1135
miR1135-1	Kiz_both_c65931_g1_i1	coding-both-noneup	miR1135
miR1135-1	Kiz_both_c69033_g5_i3	coding-both-noneup	miR1135
miR1135-1	Kiz_both_c69033_g5_i1	coding-both-noneup	miR1135
miR1135-2	Kiz_both_c71382_g2_i2	coding-both-noneup	miR1135
miR1135-2	Kiz_both_c71382_g2_i1	coding-both-noneup	miR1135
miR1135-2	Kiz_both_c70159_g1_i7	coding-both-noneup	miR1135
miR1135-2	Kiz_both_c39456_g1_i1	coding-both-noneup	miR1135
miR1135-2	Kiz_both_c70846_g2_i1	coding-both-noneup	miR1135
miR1135-2	Kiz_both_c69033_g7_i1	coding-both-noneup	miR1135
miR1135-2	Kiz_both_c55026_g2_i2	coding-both-noneup	miR1135
miR1135-2	Kiz_both_c55026_g2_i1	coding-both-noneup	miR1135
miR1135-2	Kiz_both_c68311_g4_i1	coding-both-noneup	miR1135
miR1135-2	Kiz_both_c66393_g5_i1	coding-both-noneup	miR1135
miR1135-2	Kiz_both_c27392_g1_i1	coding-both-noneup	miR1135
miR1135-2	Kiz_both_c67420_g1_i3	coding-both-noneup	miR1135
miR1135-2	Kiz_both_c63994_g10_i1	coding-both-noneup	miR1135
miR1135-2	Kiz_both_c69033_g5_i3	coding-both-noneup	miR1135
miR1135-2	Kiz_both_c69033_g5_i1	coding-both-noneup	miR1135
miR1135-2	Kiz_both_c71774_g2_i2	coding-both-noneup	miR1135
miR1135-2	Kiz_both_c71774_g2_i1	coding-both-noneup	miR1135
miR1135-2	Kiz_both_c63895_g1_i5	coding-both-noneup	miR1135
miR1135-2	Kiz_both_c68315_g1_i1	coding-both-noneup	miR1135
miR1436-1	Kiz_both_c70768_g1_i4	coding-both-noneup	miR1436
miR1436-1	Kiz_both_c13621_g1_i1	coding-both-noneup	miR1436
miR1436-1	Kiz_both_c60241_g1_i1	coding-both-noneup	miR1436
miR1436-1	Kiz_both_c62623_g1_i5	coding-both-noneup	miR1436
miR1436-1	Kiz_both_c62623_g1_i2	coding-both-noneup	miR1436
miR1436-1	Kiz_both_c57835_g1_i6	coding-both-noneup	miR1436
miR1436-1	Kiz_both_c69036_g1_i1	coding-both-s4up	miR1436
miR1436-1	Kiz_both_c63066_g3_i2	coding-both-noneup	miR1436
miR1436-1	Kiz_both_c60770_g2_i1	coding-both-noneup	miR1436
miR1436-1	Kiz_both_c57928_g1_i1	coding-both-noneup	miR1436
miR1436-1	Kiz_both_c51639_g1_i1	coding-both-noneup	miR1436
miR1436-1	Kiz_both_c48729_g1_i1	coding-both-noneup	miR1436
miR1436-1	Kiz_both_c67923_g2_i6	coding-both-noneup	miR1436
miR1436-1	Kiz_both_c48729_g1_i2	coding-both-noneup	miR1436
miR1436-1	Kiz_both_c67923_g2_i5	coding-both-noneup	miR1436
miR1436-1	Kiz_both_c67923_g2_i2	coding-both-noneup	miR1436
miR1436-1	Kiz_both_c66449_g4_i5	coding-both-noneup	miR1436
miR1436-1	Kiz_both_c66307_g2_i1	coding-both-noneup	miR1436
miR1436-1	Kiz_both_c64727_g2_i3	coding-both-noneup	miR1436
miR1436-1	Kiz_both_c60853_g3_i3	coding-both-noneup	miR1436
miR1436-1	Kiz_both_c46644_g1_i6	coding-both-noneup	miR1436
miR1436-1	Kiz_both_c65209_g1_i3	coding-both-noneup	miR1436
miR1436-1	Kiz_both_c3734_g1_i1	coding-both-noneup	miR1436
miR1436-1	Kiz_both_c60494_g1_i2	coding-both-noneup	miR1436
miR1436-1	Kiz_both_c38286_g2_i1	coding-both-noneup	miR1436
miR1436-1	Kiz_both_c60494_g1_i4	coding-both-noneup	miR1436
miR1436-1	Kiz_both_c52188_g1_i1	coding-both-noneup	miR1436
miR1436-1	Kiz_both_c53962_g1_i1	coding-both-noneup	miR1436
miR1436-1	Kiz_both_c58535_g1_i11	coding-both-noneup	miR1436
miR1436-1	Kiz_both_c68558_g3_i4	coding-both-noneup	miR1436
miR1436-1	Kiz_both_c58625_g1_i1	coding-both-noneup	miR1436
miR1436-1	Kiz_both_c56240_g1_i1	coding-both-noneup	miR1436
miR1436-1	Kiz_both_c40978_g1_i3	coding-both-noneup	miR1436
miR1436-1	Kiz_both_c50480_g2_i1	coding-both-noneup	miR1436
miR1436-1	Kiz_both_c32010_g1_i1	coding-both-noneup	miR1436
miR1436-1	Kiz_both_c63835_g1_i1	coding-both-noneup	miR1436
miR1436-1	Kiz_both_c68558_g3_i3	coding-both-noneup	miR1436
miR1436-1	Kiz_both_c67250_g2_i1	coding-both-noneup	miR1436
miR1436-1	Kiz_both_c67925_g1_i4	coding-both-noneup	miR1436
miR1436-1	Kiz_both_c58535_g1_i5	coding-both-noneup	miR1436
miR1436-1	Kiz_both_c71054_g2_i5	coding-both-noneup	miR1436
miR1436-2	Kiz_both_c13534_g1_i1	coding-both-noneup	miR1436
miR1436-2	Kiz_both_c94361_g1_i1	coding-both-noneup	miR1436
miR1436-2	Kiz_both_c67557_g5_i4	coding-both-noneup	miR1436
miR1436-2	Kiz_both_c49944_g1_i1	coding-both-noneup	miR1436
miR1436-2	Kiz_both_c66871_g2_i1	coding-both-noneup	miR1436
miR1436-2	Kiz_both_c68422_g1_i3	coding-both-noneup	miR1436
miR1436-2	Kiz_both_c68422_g1_i2	coding-both-noneup	miR1436
miR1436-2	Kiz_both_c68422_g1_i4	coding-both-noneup	miR1436
miR1436-2	Kiz_both_c66871_g2_i2	coding-both-noneup	miR1436
miR1436-2	Kiz_both_c68422_g1_i1	coding-both-noneup	miR1436
miR1436-2	Kiz_both_c71186_g1_i2	coding-both-noneup	miR1436
miR1436-2	Kiz_both_c71186_g1_i5	coding-both-noneup	miR1436
miR1436-2	Kiz_both_c33971_g1_i2	coding-both-noneup	miR1436
miR1436-2	Kiz_both_c60884_g1_i2	coding-both-noneup	miR1436
miR1436-2	Kiz_both_c56551_g1_i2	coding-both-noneup	miR1436
miR1436-2	Kiz_both_c11956_g1_i1	coding-both-noneup	miR1436
miR1436-2	Kiz_both_c63418_g2_i1	coding-both-noneup	miR1436
miR1436-2	Kiz_both_c67057_g4_i2	coding-both-noneup	miR1436
miR1436-2	Kiz_both_c60884_g1_i3	coding-both-noneup	miR1436
miR1436-2	Kiz_both_c71238_g1_i1	coding-both-noneup	miR1436
miR1436-2	Kiz_both_c71238_g1_i2	coding-both-s3up	miR1436
miR1436-2	Kiz_both_c68662_g2_i1	coding-both-noneup	miR1436
miR1436-2	Kiz_both_c69229_g2_i2	coding-both-noneup	miR1436
miR1436-2	Kiz_both_c69229_g2_i4	coding-both-noneup	miR1436
miR1436-2	Kiz_both_c69229_g2_i3	coding-both-noneup	miR1436
miR1436-2	Kiz_both_c70119_g1_i1	coding-both-noneup	miR1436
miR1436-2	Kiz_both_c59767_g2_i2	coding-both-noneup	miR1436
miR1436-2	Kiz_both_c65032_g2_i3	coding-both-noneup	miR1436
miR1436-2	Kiz_both_c69319_g3_i4	coding-both-noneup	miR1436
miR1436-2	Kiz_both_c65032_g2_i2	coding-both-noneup	miR1436
miR1436-2	Kiz_both_c68252_g1_i1	coding-both-noneup	miR1436
miR1436-2	Kiz_both_c65032_g2_i1	coding-both-noneup	miR1436
miR1436-2	Kiz_both_c65271_g6_i3	coding-both-noneup	miR1436
miR1436-2	Kiz_both_c70460_g3_i2	coding-both-noneup	miR1436
miR1436-2	Kiz_both_c65271_g6_i2	coding-both-noneup	miR1436
miR1436-2	Kiz_both_c69319_g3_i3	coding-both-noneup	miR1436
miR1436-2	Kiz_both_c65808_g1_i1	coding-both-noneup	miR1436
miR1436-2	Kiz_both_c64774_g2_i3	coding-both-noneup	miR1436
miR1436-2	Kiz_both_c67726_g1_i3	coding-both-noneup	miR1436
miR1436-2	Kiz_both_c45566_g2_i1	coding-both-noneup	miR1436
miR1436-2	Kiz_both_c69018_g2_i6	coding-both-noneup	miR1436
miR1436-2	Kiz_both_c94915_g1_i1	coding-both-noneup	miR1436
miR1436-2	Kiz_both_c68074_g3_i4	coding-both-noneup	miR1436
miR1436-2	Kiz_both_c68074_g3_i3	coding-both-noneup	miR1436
miR1436-2	Kiz_both_c58552_g1_i2	coding-both-noneup	miR1436
miR1436-2	Kiz_both_c58552_g1_i3	coding-both-noneup	miR1436
miR1436-2	Kiz_both_c62427_g1_i1	coding-both-noneup	miR1436
miR1436-2	Kiz_both_c68632_g1_i4	coding-both-noneup	miR1436
miR1436-2	Kiz_both_c62637_g1_i9	coding-both-noneup	miR1436
miR1436-2	Kiz_both_c62637_g1_i4	coding-both-s3up	miR1436
miR1436-2	Kiz_both_c19512_g1_i1	coding-both-noneup	miR1436
miR1436-2	Kiz_both_c62637_g1_i3	coding-both-noneup	miR1436
miR1436-2	Kiz_both_c58370_g1_i2	coding-both-noneup	miR1436
miR1436-2	Kiz_both_c58370_g1_i1	coding-both-noneup	miR1436
miR1436-2	Kiz_both_c68074_g3_i2	coding-both-noneup	miR1436
miR1436-2	Kiz_both_c68074_g3_i6	coding-both-noneup	miR1436
miR1436-2	Kiz_both_c68074_g3_i5	coding-both-noneup	miR1436
miR1436-2	Kiz_both_c67045_g3_i4	coding-both-noneup	miR1436
miR1436-2	Kiz_both_c69354_g1_i2	coding-both-noneup	miR1436
miR1436-3	Kiz_both_c57835_g1_i6	coding-both-noneup	miR1436
miR1436-3	Kiz_both_c63066_g3_i2	coding-both-noneup	miR1436
miR1436-3	Kiz_both_c51639_g1_i1	coding-both-noneup	miR1436
miR1436-3	Kiz_both_c66449_g4_i5	coding-both-noneup	miR1436
miR1436-3	Kiz_both_c66307_g2_i1	coding-both-noneup	miR1436
miR1436-3	Kiz_both_c60494_g1_i2	coding-both-noneup	miR1436
miR1436-3	Kiz_both_c60494_g1_i4	coding-both-noneup	miR1436
miR1436-3	Kiz_both_c56240_g1_i1	coding-both-noneup	miR1436
miR1436-3	Kiz_both_c68207_g5_i2	coding-both-noneup	miR1436
miR1436-3	Kiz_both_c60924_g2_i1	coding-both-noneup	miR1436
miR1436-3	Kiz_both_c63861_g1_i1	coding-both-noneup	miR1436
miR1436-3	Kiz_both_c69914_g4_i1	coding-both-noneup	miR1436
miR1436-3	Kiz_both_c69914_g1_i3	coding-both-noneup	miR1436
miR1436-3	Kiz_both_c69914_g1_i2	coding-both-noneup	miR1436
miR1436-3	Kiz_both_c69914_g1_i5	coding-both-noneup	miR1436
miR1436-3	Kiz_both_c63699_g1_i1	coding-both-noneup	miR1436
miR1436-3	Kiz_both_c70685_g1_i2	coding-both-noneup	miR1436
miR1436-3	Kiz_both_c52079_g1_i1	coding-both-noneup	miR1436
miR1436-3	Kiz_both_c60853_g3_i3	coding-both-noneup	miR1436
miR1436-3	Kiz_both_c59133_g1_i1	coding-both-noneup	miR1436
miR1436-3	Kiz_both_c38286_g2_i1	coding-both-noneup	miR1436
miR1436-3	Kiz_both_c53962_g1_i1	coding-both-noneup	miR1436
miR1436-3	Kiz_both_c64539_g2_i5	coding-both-noneup	miR1436
miR1436-3	Kiz_both_c63835_g1_i1	coding-both-noneup	miR1436
miR1436-3	Kiz_both_c69807_g1_i2	coding-both-noneup	miR1436
miR1436-3	Kiz_both_c63643_g4_i3	coding-both-noneup	miR1436
miR1436-3	Kiz_both_c65447_g3_i7	coding-both-noneup	miR1436
miR1436-3	Kiz_both_c58535_g1_i11	coding-both-noneup	miR1436
miR1436-3	Kiz_both_c50480_g2_i1	coding-both-noneup	miR1436
miR1436-3	Kiz_both_c67925_g1_i4	coding-both-noneup	miR1436
miR1436-3	Kiz_both_c58535_g1_i5	coding-both-noneup	miR1436
miR1436-3	Kiz_both_c71054_g2_i5	coding-both-noneup	miR1436
miR1436-3	Kiz_both_c60852_g1_i2	coding-both-noneup	miR1436
miR1436-3	Kiz_both_c69353_g3_i1	coding-both-noneup	miR1436
miR1436-3	Kiz_both_c63726_g1_i1	coding-both-noneup	miR1436
miR1436-3	Kiz_both_c63726_g1_i2	coding-both-noneup	miR1436
miR1436-3	Kiz_both_c61102_g1_i1	coding-both-noneup	miR1436
miR1436-3	Kiz_both_c67925_g1_i2	coding-both-noneup	miR1436
miR1436-3	Kiz_both_c72079_g1_i1	coding-both-noneup	miR1436
miR1436-3	Kiz_both_c60536_g4_i1	coding-both-noneup	miR1436
miR1436-3	Kiz_both_c68863_g1_i3	coding-both-noneup	miR1436
miR1436-3	Kiz_both_c118390_g1_i1	coding-both-noneup	miR1436
miR1436-3	Kiz_both_c69626_g2_i6	coding-both-noneup	miR1436
miR1436-3	Kiz_both_c57127_g2_i1	coding-both-noneup	miR1436
miR1436-3	Kiz_both_c67773_g6_i1	coding-both-noneup	miR1436
miR1436-3	Kiz_both_c49206_g1_i2	coding-both-noneup	miR1436
miR1436-3	Kiz_both_c60841_g2_i9	coding-both-noneup	miR1436
miR1436-3	Kiz_both_c66647_g3_i3	coding-both-noneup	miR1436
miR1436-3	Kiz_both_c71833_g1_i2	coding-both-noneup	miR1436
miR1436-3	Kiz_both_c49206_g1_i1	coding-both-noneup	miR1436
miR1436-3	Kiz_both_c69706_g2_i1	coding-both-noneup	miR1436
miR1436-3	Kiz_both_c65447_g3_i2	coding-both-noneup	miR1436
miR1436-3	Kiz_both_c66562_g8_i2	coding-both-noneup	miR1436
miR1436-3	Kiz_both_c66562_g8_i4	coding-both-noneup	miR1436
miR1436-3	Kiz_both_c63950_g1_i1	coding-both-noneup	miR1436
miR1436-3	Kiz_both_c70662_g2_i2	coding-both-noneup	miR1436
miR1436-3	Kiz_both_c70662_g2_i1	coding-both-noneup	miR1436
miR1436-3	Kiz_both_c71833_g1_i3	coding-both-noneup	miR1436
miR1436-3	Kiz_both_c56842_g1_i1	coding-both-noneup	miR1436
miR1436-3	Kiz_both_c64757_g7_i1	coding-both-noneup	miR1436
miR1436-3	Kiz_both_c60793_g2_i1	coding-both-noneup	miR1436
miR1436-3	Kiz_both_c67413_g2_i2	coding-both-noneup	miR1436
miR1436-3	Kiz_both_c64757_g7_i3	coding-both-noneup	miR1436
miR1436-3	Kiz_both_c66709_g1_i3	coding-both-noneup	miR1436
miR1436-3	Kiz_both_c64757_g7_i9	coding-both-noneup	miR1436
miR1436-3	Kiz_both_c64757_g7_i6	coding-both-noneup	miR1436
miR1436-3	Kiz_both_c46205_g1_i1	coding-both-noneup	miR1436
miR1436-3	Kiz_both_c38788_g1_i1	coding-both-noneup	miR1436
miR1436-3	Kiz_both_c61102_g2_i1	coding-both-noneup	miR1436
miR1436-3	Kiz_both_c59651_g1_i4	coding-both-noneup	miR1436
miR1436-3	Kiz_both_c64889_g1_i1	coding-both-noneup	miR1436
miR1436-3	Kiz_both_c54033_g2_i1	coding-both-noneup	miR1436
miR1436-3	Kiz_both_c23102_g1_i1	coding-both-noneup	miR1436
miR1436-3	Kiz_both_c61206_g1_i5	coding-both-noneup	miR1436
miR1436-3	Kiz_both_c32010_g1_i1	coding-both-noneup	miR1436
miR1436-3	Kiz_both_c35031_g1_i1	coding-both-noneup	miR1436
miR1436-3	Kiz_both_c67558_g1_i5	coding-both-noneup	miR1436
miR1436-3	Kiz_both_c71007_g3_i1	coding-both-noneup	miR1436
miR1436-3	Kiz_both_c66742_g3_i1	coding-both-noneup	miR1436
miR1436-3	Kiz_both_c66430_g1_i2	coding-both-noneup	miR1436
miR1436-3	Kiz_both_c66455_g2_i4	coding-both-noneup	miR1436
miR1436-3	Kiz_both_c66455_g2_i5	coding-both-noneup	miR1436
miR1436-3	Kiz_both_c69770_g3_i1	coding-both-noneup	miR1436
miR1436-3	Kiz_both_c71382_g1_i5	coding-both-noneup	miR1436
miR1436-3	Kiz_both_c67224_g1_i1	coding-both-noneup	miR1436
miR1436-3	Kiz_both_c64757_g6_i1	coding-both-noneup	miR1436
miR1436-3	Kiz_both_c70856_g2_i2	coding-both-noneup	miR1436
miR1436-3	Kiz_both_c68345_g3_i2	coding-both-noneup	miR1436
miR1436-3	Kiz_both_c68345_g3_i1	coding-both-noneup	miR1436
miR1436-3	Kiz_both_c13534_g1_i1	coding-both-noneup	miR1436
miR1436-3	Kiz_both_c94361_g1_i1	coding-both-noneup	miR1436
miR1436-3	Kiz_both_c52788_g1_i1	coding-both-noneup	miR1436
miR1436-3	Kiz_both_c63549_g1_i5	coding-both-noneup	miR1436
miR1436-3	Kiz_both_c59676_g2_i2	coding-both-noneup	miR1436
miR1436-3	Kiz_both_c59676_g3_i7	coding-both-noneup	miR1436
miR1436-3	Kiz_both_c60672_g2_i2	coding-both-noneup	miR1436
miR1436-3	Kiz_both_c62830_g1_i2	coding-both-noneup	miR1436
miR1436-3	Kiz_both_c59676_g6_i1	coding-both-noneup	miR1436
miR1436-3	Kiz_both_c68252_g1_i1	coding-both-noneup	miR1436
miR1436-3	Kiz_both_c68510_g2_i3	coding-both-noneup	miR1436
miR1436-3	Kiz_both_c69516_g1_i8	coding-both-noneup	miR1436
miR1436-3	Kiz_both_c68510_g2_i4	coding-both-noneup	miR1436
miR1436-3	Kiz_both_c67557_g5_i4	coding-both-noneup	miR1436
miR1436-3	Kiz_both_c69516_g1_i2	coding-both-noneup	miR1436
miR1136-3	Kiz_both_c70159_g2_i5	coding-both-noneup	miR1136
miR1136-3	Kiz_both_c70159_g2_i1	coding-both-noneup	miR1136
miR1136-3	Kiz_both_c65690_g3_i2	coding-both-noneup	miR1136
miR1136-3	Kiz_both_c55332_g1_i3	coding-both-noneup	miR1136
miR1136-3	Kiz_both_c55332_g1_i1	coding-both-noneup	miR1136
miR1136-3	Kiz_both_c7240_g1_i1	coding-both-noneup	miR1136
miR854	Kiz_both_c70344_g1_i1	coding-both-noneup	miR854
miR854	Kiz_both_c70344_g1_i2	coding-both-noneup	miR854
miR854	Kiz_both_c68160_g1_i1	coding-both-noneup	miR854
miR854	Kiz_both_c63532_g2_i2	coding-both-noneup	miR854
miR854	Kiz_both_c56850_g1_i1	coding-both-noneup	miR854
miR854	Kiz_both_c37805_g1_i1	coding-both-noneup	miR854
miR854	Kiz_both_c26019_g1_i1	coding-both-noneup	miR854
miR854	Kiz_both_c69560_g4_i1	coding-both-noneup	miR854
miR854	Kiz_both_c71085_g2_i1	coding-both-noneup	miR854
miR854	Kiz_both_c71085_g2_i2	coding-both-noneup	miR854
miR854	Kiz_both_c68292_g1_i1	coding-both-noneup	miR854
miR854	Kiz_both_c71752_g2_i6	coding-both-s3up	miR854
miR854	Kiz_both_c69333_g2_i7	coding-both-noneup	miR854
miR854	Kiz_both_c69588_g1_i5	coding-both-noneup	miR854
miR854	Kiz_both_c69333_g3_i1	coding-both-noneup	miR854
miR854	Kiz_both_c64065_g3_i1	coding-both-noneup	miR854
miR854	Kiz_both_c62945_g1_i1	coding-both-noneup	miR854
miR854	Kiz_both_c69588_g1_i2	coding-both-noneup	miR854
miR854	Kiz_both_c62218_g1_i1	coding-both-noneup	miR854
miR854	Kiz_both_c62326_g1_i1	coding-both-noneup	miR854
miR854	Kiz_both_c24414_g1_i1	coding-both-noneup	miR854
miR854	Kiz_both_c49759_g1_i1	coding-both-noneup	miR854
miR854	Kiz_both_c57470_g2_i2	coding-both-noneup	miR854
miR854	Kiz_both_c46761_g1_i1	coding-both-noneup	miR854
miR854	Kiz_both_c70053_g1_i4	coding-both-noneup	miR854
miR854	Kiz_both_c70550_g2_i2	coding-both-noneup	miR854
miR854	Kiz_both_c70550_g2_i5	coding-both-noneup	miR854
miR854	Kiz_both_c70251_g2_i1	coding-both-noneup	miR854
miR854	Kiz_both_c70843_g3_i3	coding-both-noneup	miR854
miR854	Kiz_both_c63814_g2_i1	coding-both-noneup	miR854
miR854	Kiz_both_c63814_g2_i2	coding-both-noneup	miR854
miR854	Kiz_both_c67616_g2_i2	coding-both-noneup	miR854
miR854	Kiz_both_c70843_g3_i4	coding-both-noneup	miR854
miR854	Kiz_both_c66788_g1_i2	coding-both-noneup	miR854
miR854	Kiz_both_c70015_g2_i3	coding-both-noneup	miR854
miR854	Kiz_both_c70015_g2_i5	coding-both-noneup	miR854
miR854	Kiz_both_c63841_g1_i2	coding-both-noneup	miR854
miR854	Kiz_both_c69430_g3_i1	coding-both-noneup	miR854
miR854	Kiz_both_c70015_g2_i9	coding-both-noneup	miR854
miR854	Kiz_both_c70015_g2_i6	coding-both-noneup	miR854
miR854	Kiz_both_c70843_g3_i6	coding-both-noneup	miR854
miR854	Kiz_both_c63841_g1_i1	coding-both-noneup	miR854
miR854	Kiz_both_c67050_g1_i1	coding-both-noneup	miR854
miR854	Kiz_both_c72001_g3_i6	coding-both-noneup	miR854
miR854	Kiz_both_c65692_g3_i1	coding-both-noneup	miR854
miR854	Kiz_both_c65692_g3_i3	coding-both-noneup	miR854
miR854	Kiz_both_c65796_g3_i1	coding-both-noneup	miR854
miR854	Kiz_both_c64616_g3_i1	coding-both-noneup	miR854
miR854	Kiz_both_c63617_g6_i1	coding-both-noneup	miR854
miR854	Kiz_both_c66788_g1_i3	coding-both-noneup	miR854
miR854	Kiz_both_c66958_g5_i1	coding-both-noneup	miR854
miR854	Kiz_both_c63642_g2_i1	coding-both-noneup	miR854
miR854	Kiz_both_c60205_g1_i3	coding-both-noneup	miR854
miR854	Kiz_both_c55752_g1_i1	coding-both-noneup	miR854
miR854	Kiz_both_c60205_g1_i1	coding-both-noneup	miR854
miR854	Kiz_both_c71016_g2_i2	coding-both-noneup	miR854
miR854	Kiz_both_c68720_g2_i6	coding-both-noneup	miR854
miR854	Kiz_both_c42580_g2_i1	coding-both-noneup	miR854
miR854	Kiz_both_c68720_g2_i3	coding-both-noneup	miR854
miR854	Kiz_both_c58521_g1_i1	coding-both-noneup	miR854
miR854	Kiz_both_c48170_g1_i2	coding-both-noneup	miR854
miR854	Kiz_both_c53168_g1_i1	coding-both-noneup	miR854
miR854	Kiz_both_c61427_g1_i4	coding-both-noneup	miR854
miR854	Kiz_both_c53168_g1_i2	coding-both-noneup	miR854
miR854	Kiz_both_c59752_g2_i1	coding-both-noneup	miR854
miR854	Kiz_both_c61973_g1_i2	coding-both-noneup	miR854
miR854	Kiz_both_c61973_g1_i1	coding-both-noneup	miR854
miR854	Kiz_both_c51660_g1_i1	coding-both-noneup	miR854
miR854	Kiz_both_c14054_g1_i1	coding-both-noneup	miR854
miR854	Kiz_both_c66094_g2_i6	coding-both-noneup	miR854
miR854	Kiz_both_c49767_g1_i1	coding-both-s3up	miR854
miR854	Kiz_both_c54982_g1_i1	coding-both-noneup	miR854
miR854	Kiz_both_c70251_g2_i4	coding-both-noneup	miR854
miR854	Kiz_both_c9271_g1_i1	coding-both-noneup	miR854
miR854	Kiz_both_c38947_g1_i2	coding-both-noneup	miR854
miR854	Kiz_both_c57470_g3_i1	coding-both-noneup	miR854
miR854	Kiz_both_c41478_g1_i2	coding-both-noneup	miR854
miR854	Kiz_both_c49786_g1_i2	coding-both-noneup	miR854
miR854	Kiz_both_c29843_g1_i1	coding-both-noneup	miR854
miR854	Kiz_both_c123928_g1_i1	coding-both-noneup	miR854
miR854	Kiz_both_c40643_g1_i1	coding-both-noneup	miR854
miR854	Kiz_both_c51256_g1_i2	coding-both-noneup	miR854
miR854	Kiz_both_c71636_g1_i1	coding-both-noneup	miR854
miR854	Kiz_both_c71781_g1_i1	coding-both-noneup	miR854
miR854	Kiz_both_c70881_g3_i1	coding-both-noneup	miR854
miR854	Kiz_both_c70881_g3_i2	coding-both-noneup	miR854
miR854	Kiz_both_c69046_g1_i7	coding-both-noneup	miR854
miR854	Kiz_both_c68638_g2_i1	coding-both-noneup	miR854
miR854	Kiz_both_c68797_g2_i2	coding-both-noneup	miR854
miR854	Kiz_both_c68797_g2_i1	coding-both-noneup	miR854
miR854	Kiz_both_c71381_g1_i2	coding-both-noneup	miR854
miR854	Kiz_both_c71381_g1_i1	coding-both-noneup	miR854
miR854	Kiz_both_c69046_g1_i8	coding-both-noneup	miR854
miR854	Kiz_both_c69479_g1_i1	coding-both-noneup	miR854
miR854	Kiz_both_c71781_g1_i2	coding-both-noneup	miR854
miR854	Kiz_both_c70588_g1_i2	coding-both-noneup	miR854
miR854	Kiz_both_c69479_g1_i5	coding-both-noneup	miR854
miR854	Kiz_both_c71801_g2_i1	coding-both-noneup	miR854
miR854	Kiz_both_c65399_g1_i1	coding-both-noneup	miR854
miR854	Kiz_both_c67543_g1_i2	coding-both-noneup	miR854
miR854	Kiz_both_c65584_g1_i1	coding-both-noneup	miR854
miR854	Kiz_both_c69454_g1_i1	coding-both-noneup	miR854
miR854	Kiz_both_c69454_g1_i2	coding-both-noneup	miR854
miR854	Kiz_both_c66513_g1_i1	coding-both-noneup	miR854
miR854	Kiz_both_c63652_g1_i1	coding-both-noneup	miR854
miR854	Kiz_both_c63652_g1_i3	coding-both-s4up	miR854
miR854	Kiz_both_c66778_g2_i1	coding-both-noneup	miR854
miR854	Kiz_both_c68195_g1_i1	coding-both-noneup	miR854
miR854	Kiz_both_c64586_g1_i3	coding-both-noneup	miR854
miR854	Kiz_both_c64731_g1_i3	coding-both-noneup	miR854
miR854	Kiz_both_c64586_g1_i1	coding-both-noneup	miR854
miR854	Kiz_both_c69152_g2_i2	coding-both-noneup	miR854
miR854	Kiz_both_c69152_g2_i3	coding-both-noneup	miR854
miR854	Kiz_both_c66513_g1_i2	coding-both-noneup	miR854
miR854	Kiz_both_c67263_g2_i2	coding-both-noneup	miR854
miR854	Kiz_both_c68544_g1_i3	coding-both-noneup	miR854
miR854	Kiz_both_c67752_g1_i3	coding-both-noneup	miR854
miR854	Kiz_both_c66078_g3_i1	coding-both-noneup	miR854
miR854	Kiz_both_c65975_g2_i1	coding-both-noneup	miR854
miR854	Kiz_both_c69126_g1_i3	coding-both-noneup	miR854
miR854	Kiz_both_c64272_g2_i1	coding-both-noneup	miR854
miR854	Kiz_both_c64586_g1_i2	coding-both-noneup	miR854
miR854	Kiz_both_c71432_g2_i1	coding-both-noneup	miR854
miR854	Kiz_both_c70811_g5_i1	coding-both-noneup	miR854
miR854	Kiz_both_c65524_g2_i1	coding-both-noneup	miR854
miR854	Kiz_both_c70668_g1_i1	coding-both-noneup	miR854
miR854	Kiz_both_c62893_g1_i3	coding-both-noneup	miR854
miR854	Kiz_both_c66778_g2_i2	coding-both-noneup	miR854
miR854	Kiz_both_c65395_g3_i2	coding-both-noneup	miR854
miR854	Kiz_both_c62893_g1_i4	coding-both-noneup	miR854
miR854	Kiz_both_c65552_g1_i3	coding-both-s3up	miR854
miR854	Kiz_both_c61258_g1_i1	coding-both-noneup	miR854
miR854	Kiz_both_c71475_g2_i1	coding-both-noneup	miR854
miR854	Kiz_both_c65351_g1_i1	coding-both-noneup	miR854
miR1436-4	Kiz_both_c66871_g2_i1	coding-both-noneup	miR1436
miR1436-4	Kiz_both_c68422_g1_i3	coding-both-noneup	miR1436
miR1436-4	Kiz_both_c68422_g1_i2	coding-both-noneup	miR1436
miR1436-4	Kiz_both_c68422_g1_i4	coding-both-noneup	miR1436
miR1436-4	Kiz_both_c66871_g2_i2	coding-both-noneup	miR1436
miR1436-4	Kiz_both_c68422_g1_i1	coding-both-noneup	miR1436
miR1436-4	Kiz_both_c33971_g1_i2	coding-both-noneup	miR1436
miR1436-4	Kiz_both_c60884_g1_i2	coding-both-noneup	miR1436
miR1436-4	Kiz_both_c59767_g2_i2	coding-both-noneup	miR1436
miR1436-4	Kiz_both_c63418_g2_i1	coding-both-noneup	miR1436
miR1436-4	Kiz_both_c67057_g4_i2	coding-both-noneup	miR1436
miR1436-4	Kiz_both_c60884_g1_i3	coding-both-noneup	miR1436
miR1436-4	Kiz_both_c70581_g1_i6	coding-both-noneup	miR1436
miR1436-4	Kiz_both_c52596_g1_i1	coding-both-noneup	miR1436
miR1436-4	Kiz_both_c52596_g1_i3	coding-both-noneup	miR1436
miR1436-4	Kiz_both_c66341_g1_i5	coding-both-noneup	miR1436
miR1436-4	Kiz_both_c66341_g1_i9	coding-both-noneup	miR1436
miR1436-4	Kiz_both_c65150_g2_i3	coding-both-noneup	miR1436
miR1436-4	Kiz_both_c66341_g1_i7	coding-both-s3up	miR1436
miR1436-4	Kiz_both_c71478_g1_i1	coding-both-noneup	miR1436
miR1436-4	Kiz_both_c68451_g1_i1	coding-both-noneup	miR1436
miR1436-4	Kiz_both_c9653_g1_i2	coding-both-s4up	miR1436
miR1436-4	Kiz_both_c13534_g1_i1	coding-both-noneup	miR1436
miR1436-4	Kiz_both_c94361_g1_i1	coding-both-noneup	miR1436
miR1436-4	Kiz_both_c94915_g1_i1	coding-both-noneup	miR1436
miR1436-4	Kiz_both_c69088_g2_i5	coding-both-noneup	miR1436
miR1436-4	Kiz_both_c62427_g1_i1	coding-both-noneup	miR1436
miR1436-4	Kiz_both_c61102_g1_i1	coding-both-noneup	miR1436
miR1436-4	Kiz_both_c67557_g5_i4	coding-both-noneup	miR1436
miR1436-4	Kiz_both_c69088_g2_i6	coding-both-noneup	miR1436
miR1436-4	Kiz_both_c72079_g1_i1	coding-both-noneup	miR1436
miR1436-4	Kiz_both_c60241_g2_i3	coding-both-noneup	miR1436
miR1436-4	Kiz_both_c70563_g1_i1	coding-both-noneup	miR1436
miR1436-4	Kiz_both_c71124_g2_i1	coding-both-noneup	miR1436
miR1436-4	Kiz_both_c67580_g1_i3	coding-both-noneup	miR1436
miR1436-4	Kiz_both_c70563_g1_i3	coding-both-noneup	miR1436
miR1436-4	Kiz_both_c70563_g1_i2	coding-both-noneup	miR1436
miR1436-5	Kiz_both_c136287_g1_i1	coding-both-noneup	miR1436
miR1135-3	Kiz_both_c70159_g1_i7	coding-both-noneup	miR1135
miR1135-3	Kiz_both_c39456_g1_i1	coding-both-noneup	miR1135
miR1135-3	Kiz_both_c70846_g2_i1	coding-both-noneup	miR1135
miR1135-3	Kiz_both_c71382_g2_i2	coding-both-noneup	miR1135
miR1135-3	Kiz_both_c71382_g2_i1	coding-both-noneup	miR1135
miR1135-3	Kiz_both_c55026_g2_i2	coding-both-noneup	miR1135
miR1135-3	Kiz_both_c55026_g2_i1	coding-both-noneup	miR1135
miR1135-3	Kiz_both_c66393_g5_i1	coding-both-noneup	miR1135
miR1135-3	Kiz_both_c27392_g1_i1	coding-both-noneup	miR1135
miR1135-3	Kiz_both_c67420_g1_i3	coding-both-noneup	miR1135
miR1135-3	Kiz_both_c65931_g1_i1	coding-both-noneup	miR1135
miR1135-3	Kiz_both_c61436_g3_i1	coding-both-noneup	miR1135
miR1135-3	Kiz_both_c69033_g5_i3	coding-both-noneup	miR1135
miR1135-3	Kiz_both_c69033_g5_i1	coding-both-noneup	miR1135
miR1135-4	Kiz_both_c66393_g5_i1	coding-both-noneup	miR1135
miR1135-4	Kiz_both_c68858_g2_i1	coding-both-noneup	miR1135
miR1135-4	Kiz_both_c67420_g1_i3	coding-both-noneup	miR1135
miR1135-4	Kiz_both_c39456_g1_i1	coding-both-noneup	miR1135
miR1135-4	Kiz_both_c71382_g2_i2	coding-both-noneup	miR1135
miR1135-4	Kiz_both_c71382_g2_i1	coding-both-noneup	miR1135
miR1135-4	Kiz_both_c93798_g1_i1	coding-both-noneup	miR1135
miR1135-4	Kiz_both_c69033_g7_i1	coding-both-noneup	miR1135
miR1135-4	Kiz_both_c55026_g2_i2	coding-both-noneup	miR1135
miR1135-4	Kiz_both_c55026_g2_i1	coding-both-noneup	miR1135
miR1439-4	Kiz_DS_c79679_g1_i1	lnc-s4-s4up	miR1439
miR1439-3	Kiz_DS_c79679_g1_i1	lnc-s4-s4up	miR1439
miR1439-2	Kiz_DS_c79679_g1_i1	lnc-s4-s4up	miR1439
miR1436-4	Kiz_DS_c90557_g1_i1	lnc-s4-s4up	miR1436
miR1436-2	Kiz_DS_c90557_g1_i1	lnc-s4-s4up	miR1436
miR1133-1	Kiz_DS_c68120_g9_i2	lnc-s4-s4up	miR1133
miR1439-4	Kiz_CK_c50944_g2_i1	lnc-s3-s3up	miR1439
miR1135-4	Kiz_CK_c50944_g2_i1	lnc-s3-s3up	miR1135
miR1135-3	Kiz_CK_c50944_g2_i1	lnc-s3-s3up	miR1135
miR1135-2	Kiz_CK_c50944_g2_i1	lnc-s3-s3up	miR1135
miR1135-1	Kiz_CK_c50944_g2_i1	lnc-s3-s3up	miR1135
miR854	Kiz_both_c50149_g1_i1	lnc-both-s4up	miR854
miR437	Kiz_both_c96195_g1_i1	lnc-both-s4up	miR437
miR1439-2	Kiz_both_c70772_g2_i1	lnc-both-s4up	miR1439
miR1439-1	Kiz_both_c96195_g1_i1	lnc-both-s4up	miR1439
miR1436-5	Kiz_both_c123855_g1_i1	lnc-both-s3up	miR1436
miR1436-3	Kiz_both_c96195_g1_i1	lnc-both-s4up	miR1436
miR1436-1	Kiz_both_c70772_g2_i1	lnc-both-s4up	miR1436
miR1136-3	Kiz_both_c38021_g1_i1	lnc-both-s3up	miR1136
miR1136-2	Kiz_both_c38021_g1_i1	lnc-both-s3up	miR1136
miR1136-1	Kiz_both_c38021_g1_i1	lnc-both-s3up	miR1136

## Sheet: TR39477
source	target	targetdetails	mirnafamily
miR1130-1	TR_DS_c30090_g2_i1	coding-s8-none	miR1130
miR1436-3	TR_DS_c59908_g1_i2	coding-s8-none	miR1436
miR1436-3	TR_DS_c59112_g1_i2	coding-s8-s8up	miR1436
miR1436-3	TR_DS_c64319_g2_i2	coding-s8-s8up	miR1436
miR1436-3	TR_DS_c63033_g2_i1	coding-s8-s8up	miR1436
miR1436-3	TR_DS_c30121_g1_i1	coding-s8-none	miR1436
miR1130-3	TR_DS_c30090_g2_i1	coding-s8-none	miR1130
miR1130-3	TR_DS_c60414_g3_i5	coding-s8-s8up	miR1130
miR1436-10	TR_DS_c57104_g1_i4	coding-s8-s8up	miR1436
miR1436-10	TR_DS_c47801_g1_i1	coding-s8-none	miR1436
miR1436-10	TR_DS_c46364_g2_i1	coding-s8-none	miR1436
miR1436-10	TR_DS_c45814_g1_i1	coding-s8-none	miR1436
miR1436-11	TR_DS_c59908_g1_i2	coding-s8-none	miR1436
miR1436-11	TR_DS_c59112_g1_i2	coding-s8-s8up	miR1436
miR1436-11	TR_DS_c64319_g2_i2	coding-s8-s8up	miR1436
miR1436-11	TR_DS_c62223_g1_i4	coding-s8-none	miR1436
miR1436-11	TR_DS_c30121_g1_i1	coding-s8-none	miR1436
miR1436-11	TR_DS_c54043_g1_i1	coding-s8-none	miR1436
miR1130-5	TR_DS_c60414_g3_i5	coding-s8-s8up	miR1130
miR1130-6	TR_DS_c57001_g4_i1	coding-s8-none	miR1130
miR1130-8	TR_DS_c30090_g2_i1	coding-s8-none	miR1130
miR1130-8	TR_DS_c60414_g3_i5	coding-s8-s8up	miR1130
miR1439-6	TR_DS_c64319_g2_i2	coding-s8-s8up	miR1439
miR1439-6	TR_DS_c60741_g1_i7	coding-s8-none	miR1439
miR1439-7	TR_DS_c47237_g1_i1	coding-s8-s8up	miR1439
miR1439-7	TR_DS_c64319_g2_i2	coding-s8-s8up	miR1439
miR1439-7	TR_DS_c65726_g1_i6	coding-s8-none	miR1439
miR1439-7	TR_DS_c60788_g3_i6	coding-s8-none	miR1439
miR1439-7	TR_DS_c59112_g1_i2	coding-s8-s8up	miR1439
miR1439-9	TR_DS_c65312_g3_i3	coding-s8-s8up	miR1439
miR1439-9	TR_DS_c65312_g3_i6	coding-s8-s8up	miR1439
miR1439-9	TR_DS_c60788_g3_i6	coding-s8-none	miR1439
miR1439-9	TR_DS_c59112_g1_i2	coding-s8-s8up	miR1439
miR1439-9	TR_DS_c64319_g2_i2	coding-s8-s8up	miR1439
miR1439-9	TR_DS_c59908_g1_i2	coding-s8-none	miR1439
miR1439-9	TR_DS_c61681_g1_i3	coding-s8-none	miR1439
miR1130-7	TR_DS_c30090_g2_i1	coding-s8-none	miR1130
miR1436-19	TR_DS_c47237_g1_i1	coding-s8-s8up	miR1436
miR1436-19	TR_DS_c59908_g1_i2	coding-s8-none	miR1436
miR1436-19	TR_DS_c59112_g1_i2	coding-s8-s8up	miR1436
miR1436-19	TR_DS_c57104_g1_i4	coding-s8-s8up	miR1436
miR1436-19	TR_DS_c64319_g2_i2	coding-s8-s8up	miR1436
miR1130-9	TR_DS_c30090_g2_i1	coding-s8-none	miR1130
miR1436-21	TR_DS_c46364_g2_i1	coding-s8-none	miR1436
miR1436-21	TR_DS_c45814_g1_i1	coding-s8-none	miR1436
miR1436-21	TR_DS_c47237_g1_i1	coding-s8-s8up	miR1436
miR1436-21	TR_DS_c60788_g3_i6	coding-s8-none	miR1436
miR1436-21	TR_DS_c54675_g3_i1	coding-s8-none	miR1436
miR1436-21	TR_DS_c47801_g1_i1	coding-s8-none	miR1436
miR1436-21	TR_DS_c51962_g1_i2	coding-s8-none	miR1436
miR1436-21	TR_DS_c46228_g1_i4	coding-s8-none	miR1436
miR1436-21	TR_DS_c63866_g3_i1	coding-s8-none	miR1436
miR1436-22	TR_DS_c47237_g1_i1	coding-s8-s8up	miR1436
miR1436-22	TR_DS_c47801_g1_i1	coding-s8-none	miR1436
miR1436-22	TR_DS_c51962_g1_i2	coding-s8-none	miR1436
miR1436-22	TR_DS_c54675_g3_i1	coding-s8-none	miR1436
miR1436-22	TR_DS_c46364_g2_i1	coding-s8-none	miR1436
miR1436-22	TR_DS_c63866_g3_i1	coding-s8-none	miR1436
miR1436-22	TR_DS_c45814_g1_i1	coding-s8-none	miR1436
miR1439-11	TR_DS_c64319_g2_i2	coding-s8-s8up	miR1439
miR1439-11	TR_DS_c59908_g1_i2	coding-s8-none	miR1439
miR1439-11	TR_DS_c59112_g1_i2	coding-s8-s8up	miR1439
miR1439-11	TR_DS_c61681_g1_i3	coding-s8-none	miR1439
miR1439-11	TR_DS_c63973_g1_i5	coding-s8-none	miR1439
miR1439-11	TR_DS_c62223_g1_i4	coding-s8-none	miR1439
miR1439-11	TR_DS_c30121_g1_i1	coding-s8-none	miR1439
miR1439-11	TR_DS_c60788_g3_i6	coding-s8-none	miR1439
miR1439-11	TR_DS_c54675_g3_i1	coding-s8-none	miR1439
miR1436-23	TR_DS_c47237_g1_i1	coding-s8-s8up	miR1436
miR1436-23	TR_DS_c47801_g1_i1	coding-s8-none	miR1436
miR1436-23	TR_DS_c51962_g1_i2	coding-s8-none	miR1436
miR1436-23	TR_DS_c54675_g3_i1	coding-s8-none	miR1436
miR1436-23	TR_DS_c46228_g1_i4	coding-s8-none	miR1436
miR1436-23	TR_DS_c46364_g2_i1	coding-s8-none	miR1436
miR1436-23	TR_DS_c63866_g3_i1	coding-s8-none	miR1436
miR1436-23	TR_DS_c45814_g1_i1	coding-s8-none	miR1436
miR1436-24	TR_DS_c59908_g1_i2	coding-s8-none	miR1436
miR1436-24	TR_DS_c59112_g1_i2	coding-s8-s8up	miR1436
miR1436-24	TR_DS_c64319_g2_i2	coding-s8-s8up	miR1436
miR1436-24	TR_DS_c30121_g1_i1	coding-s8-none	miR1436
miR1436-24	TR_DS_c60788_g3_i6	coding-s8-none	miR1436
miR1436-24	TR_DS_c54043_g1_i1	coding-s8-none	miR1436
miR1130-10	TR_DS_c30090_g2_i1	coding-s8-none	miR1130
miR1436-25	TR_DS_c47237_g1_i1	coding-s8-s8up	miR1436
miR1436-25	TR_DS_c60243_g1_i4	coding-s8-s8up	miR1436
miR1436-25	TR_DS_c60243_g1_i3	coding-s8-none	miR1436
miR1436-25	TR_DS_c47801_g1_i1	coding-s8-none	miR1436
miR1436-25	TR_DS_c51962_g1_i2	coding-s8-none	miR1436
miR1436-25	TR_DS_c54675_g3_i1	coding-s8-none	miR1436
miR1436-25	TR_DS_c46228_g1_i4	coding-s8-none	miR1436
miR1436-25	TR_DS_c46364_g2_i1	coding-s8-none	miR1436
miR1436-25	TR_DS_c63866_g3_i1	coding-s8-none	miR1436
miR1130-1	TR_CK_c15001_g1_i1	coding-s7-none	miR1130
miR1130-1	TR_CK_c61448_g2_i2	coding-s7-s7up	miR1130
miR1130-1	TR_CK_c44953_g1_i1	coding-s7-none	miR1130
miR1130-1	TR_CK_c52442_g1_i4	coding-s7-none	miR1130
miR1436-3	TR_CK_c57004_g1_i1	coding-s7-none	miR1436
miR1436-3	TR_CK_c56011_g1_i1	coding-s7-none	miR1436
miR1436-3	TR_CK_c53220_g1_i1	coding-s7-none	miR1436
miR1436-3	TR_CK_c53220_g1_i2	coding-s7-s7up	miR1436
miR1436-3	TR_CK_c51236_g1_i1	coding-s7-s7up	miR1436
miR1436-3	TR_CK_c65425_g3_i5	coding-s7-s7up	miR1436
miR1436-3	TR_CK_c28257_g1_i2	coding-s7-none	miR1436
miR1436-3	TR_CK_c35468_g1_i2	coding-s7-none	miR1436
miR1436-3	TR_CK_c65879_g6_i1	coding-s7-none	miR1436
miR1130-2	TR_CK_c52442_g1_i4	coding-s7-none	miR1130
miR1130-2	TR_CK_c15001_g1_i1	coding-s7-none	miR1130
miR1130-2	TR_CK_c61448_g2_i2	coding-s7-s7up	miR1130
miR1436-6	TR_CK_c56011_g1_i1	coding-s7-none	miR1436
miR1436-6	TR_CK_c53220_g1_i1	coding-s7-none	miR1436
miR1436-6	TR_CK_c53220_g1_i2	coding-s7-s7up	miR1436
miR1436-6	TR_CK_c57004_g1_i1	coding-s7-none	miR1436
miR1436-6	TR_CK_c62347_g5_i4	coding-s7-none	miR1436
miR1436-6	TR_CK_c28257_g1_i2	coding-s7-none	miR1436
miR1436-6	TR_CK_c57196_g1_i1	coding-s7-none	miR1436
miR1130-3	TR_CK_c15001_g1_i1	coding-s7-none	miR1130
miR1130-3	TR_CK_c61448_g2_i2	coding-s7-s7up	miR1130
miR1130-3	TR_CK_c52442_g1_i4	coding-s7-none	miR1130
miR1130-3	TR_CK_c60414_g3_i6	coding-s7-s7up	miR1130
miR1436-9	TR_CK_c53220_g1_i1	coding-s7-none	miR1436
miR1436-9	TR_CK_c53220_g1_i2	coding-s7-s7up	miR1436
miR1436-9	TR_CK_c56011_g1_i1	coding-s7-none	miR1436
miR1436-9	TR_CK_c57004_g1_i1	coding-s7-none	miR1436
miR1436-9	TR_CK_c65425_g3_i5	coding-s7-s7up	miR1436
miR1436-9	TR_CK_c62347_g5_i4	coding-s7-none	miR1436
miR1436-9	TR_CK_c65879_g6_i1	coding-s7-none	miR1436
miR1436-10	TR_CK_c57104_g1_i3	coding-s7-s7up	miR1436
miR1436-10	TR_CK_c53220_g1_i1	coding-s7-none	miR1436
miR1436-10	TR_CK_c53220_g1_i2	coding-s7-s7up	miR1436
miR1436-10	TR_CK_c62347_g5_i4	coding-s7-none	miR1436
miR1436-10	TR_CK_c57196_g1_i1	coding-s7-none	miR1436
miR1436-11	TR_CK_c53220_g1_i1	coding-s7-none	miR1436
miR1436-11	TR_CK_c53220_g1_i2	coding-s7-s7up	miR1436
miR1436-11	TR_CK_c56011_g1_i1	coding-s7-none	miR1436
miR1436-11	TR_CK_c57004_g1_i1	coding-s7-none	miR1436
miR1436-11	TR_CK_c12887_g1_i1	coding-s7-none	miR1436
miR1436-11	TR_CK_c25628_g1_i1	coding-s7-none	miR1436
miR1436-11	TR_CK_c65425_g3_i5	coding-s7-s7up	miR1436
miR1436-11	TR_CK_c65879_g6_i1	coding-s7-none	miR1436
miR1436-11	TR_CK_c64877_g1_i4	coding-s7-none	miR1436
miR1130-5	TR_CK_c15001_g1_i1	coding-s7-none	miR1130
miR1130-5	TR_CK_c61448_g2_i2	coding-s7-s7up	miR1130
miR1130-5	TR_CK_c66487_g3_i4	coding-s7-s7up	miR1130
miR1130-5	TR_CK_c66487_g3_i6	coding-s7-s7up	miR1130
miR1130-5	TR_CK_c60414_g3_i6	coding-s7-s7up	miR1130
miR1130-8	TR_CK_c15001_g1_i1	coding-s7-none	miR1130
miR1130-8	TR_CK_c61448_g2_i2	coding-s7-s7up	miR1130
miR1130-8	TR_CK_c52442_g1_i4	coding-s7-none	miR1130
miR1130-8	TR_CK_c66487_g3_i4	coding-s7-s7up	miR1130
miR1130-8	TR_CK_c66487_g3_i6	coding-s7-s7up	miR1130
miR1130-8	TR_CK_c60414_g3_i6	coding-s7-s7up	miR1130
miR1439-6	TR_CK_c63774_g1_i4	coding-s7-s7up	miR1439
miR1439-6	TR_CK_c66650_g2_i3	coding-s7-s7up	miR1439
miR1439-6	TR_CK_c56011_g1_i1	coding-s7-none	miR1439
miR1439-6	TR_CK_c53220_g1_i1	coding-s7-none	miR1439
miR1439-6	TR_CK_c53220_g1_i2	coding-s7-s7up	miR1439
miR1439-6	TR_CK_c57004_g1_i1	coding-s7-none	miR1439
miR1439-6	TR_CK_c64069_g2_i1	coding-s7-s7up	miR1439
miR1439-6	TR_CK_c42991_g1_i4	coding-s7-none	miR1439
miR1439-6	TR_CK_c18345_g1_i1	coding-s7-none	miR1439
miR1439-7	TR_CK_c62347_g5_i4	coding-s7-none	miR1439
miR1439-7	TR_CK_c61677_g1_i10	coding-s7-s7up	miR1439
miR1439-7	TR_CK_c57004_g1_i1	coding-s7-none	miR1439
miR1439-7	TR_CK_c18345_g1_i1	coding-s7-none	miR1439
miR1439-7	TR_CK_c63247_g1_i5	coding-s7-none	miR1439
miR1439-9	TR_CK_c56011_g1_i1	coding-s7-none	miR1439
miR1439-9	TR_CK_c57004_g1_i1	coding-s7-none	miR1439
miR1439-9	TR_CK_c67694_g1_i3	coding-s7-none	miR1439
miR1439-9	TR_CK_c18345_g1_i1	coding-s7-none	miR1439
miR1439-9	TR_CK_c16030_g1_i1	coding-s7-s7up	miR1439
miR1439-9	TR_CK_c62347_g5_i4	coding-s7-none	miR1439
miR1436-19	TR_CK_c12887_g1_i1	coding-s7-none	miR1436
miR1436-19	TR_CK_c62347_g5_i4	coding-s7-none	miR1436
miR1436-19	TR_CK_c57104_g1_i3	coding-s7-s7up	miR1436
miR1130-9	TR_CK_c15001_g1_i1	coding-s7-none	miR1130
miR1130-9	TR_CK_c61448_g2_i2	coding-s7-s7up	miR1130
miR1130-9	TR_CK_c52442_g1_i4	coding-s7-none	miR1130
miR1439-11	TR_CK_c57004_g1_i1	coding-s7-none	miR1439
miR1439-11	TR_CK_c18345_g1_i1	coding-s7-none	miR1439
miR1439-11	TR_CK_c65425_g3_i5	coding-s7-s7up	miR1439
miR1439-11	TR_CK_c35468_g1_i2	coding-s7-none	miR1439
miR1439-11	TR_CK_c62347_g5_i4	coding-s7-none	miR1439
miR1439-11	TR_CK_c67694_g1_i3	coding-s7-none	miR1439
miR1439-11	TR_CK_c38427_g1_i1	coding-s7-none	miR1439
miR1436-24	TR_CK_c56011_g1_i1	coding-s7-none	miR1436
miR1436-24	TR_CK_c53220_g1_i1	coding-s7-none	miR1436
miR1436-24	TR_CK_c53220_g1_i2	coding-s7-s7up	miR1436
miR1436-24	TR_CK_c57004_g1_i1	coding-s7-none	miR1436
miR1436-24	TR_CK_c51236_g1_i1	coding-s7-s7up	miR1436
miR1436-24	TR_CK_c65425_g3_i5	coding-s7-s7up	miR1436
miR1436-24	TR_CK_c28257_g1_i2	coding-s7-none	miR1436
miR1436-24	TR_CK_c65879_g6_i1	coding-s7-none	miR1436
miR1436-24	TR_CK_c64877_g1_i4	coding-s7-none	miR1436
miR1130-10	TR_CK_c15001_g1_i1	coding-s7-none	miR1130
miR1130-1	TR_both_c56112_g1_i2	coding-both-none	miR1130
miR1130-1	TR_both_c56712_g1_i1	coding-both-none	miR1130
miR1130-1	TR_both_c54180_g3_i2	coding-both-none	miR1130
miR1130-1	TR_both_c47469_g1_i1	coding-both-none	miR1130
miR1130-1	TR_both_c56786_g1_i2	coding-both-none	miR1130
miR1130-1	TR_both_c56786_g1_i1	coding-both-none	miR1130
miR1130-1	TR_both_c56786_g1_i3	coding-both-none	miR1130
miR1130-1	TR_both_c56786_g1_i5	coding-both-none	miR1130
miR1130-1	TR_both_c64182_g1_i1	coding-both-none	miR1130
miR1130-1	TR_both_c61448_g2_i3	coding-both-none	miR1130
miR1130-1	TR_both_c50898_g1_i1	coding-both-none	miR1130
miR1130-1	TR_both_c60512_g1_i3	coding-both-none	miR1130
miR1130-1	TR_both_c60512_g1_i4	coding-both-none	miR1130
miR1130-1	TR_both_c52442_g1_i5	coding-both-none	miR1130
miR1130-1	TR_both_c62684_g1_i1	coding-both-s7up	miR1130
miR1130-1	TR_both_c62684_g1_i2	coding-both-none	miR1130
miR1130-1	TR_both_c29629_g1_i1	coding-both-none	miR1130
miR1122-1	TR_both_c65116_g2_i5	coding-both-none	miR1122
miR1122-1	TR_both_c55381_g1_i1	coding-both-none	miR1122
miR1122-1	TR_both_c67596_g1_i4	coding-both-none	miR1122
miR1122-1	TR_both_c53156_g1_i3	coding-both-s8up	miR1122
miR1122-1	TR_both_c67596_g1_i2	coding-both-none	miR1122
miR1122-1	TR_both_c67555_g1_i1	coding-both-none	miR1122
miR1436-3	TR_both_c45206_g1_i1	coding-both-none	miR1436
miR1436-3	TR_both_c66011_g1_i7	coding-both-none	miR1436
miR1436-3	TR_both_c65494_g1_i4	coding-both-none	miR1436
miR1436-3	TR_both_c65494_g1_i5	coding-both-s8up	miR1436
miR1436-3	TR_both_c53985_g1_i2	coding-both-none	miR1436
miR1436-3	TR_both_c55580_g1_i1	coding-both-none	miR1436
miR1436-3	TR_both_c55580_g1_i2	coding-both-none	miR1436
miR1436-3	TR_both_c55526_g1_i1	coding-both-none	miR1436
miR1436-3	TR_both_c54035_g2_i1	coding-both-none	miR1436
miR1436-3	TR_both_c66011_g1_i6	coding-both-none	miR1436
miR1436-3	TR_both_c59647_g1_i2	coding-both-s8up	miR1436
miR1436-3	TR_both_c66011_g1_i10	coding-both-none	miR1436
miR1436-3	TR_both_c57004_g1_i2	coding-both-none	miR1436
miR1436-3	TR_both_c64565_g2_i1	coding-both-none	miR1436
miR1436-3	TR_both_c47830_g1_i1	coding-both-none	miR1436
miR1436-3	TR_both_c47830_g1_i2	coding-both-none	miR1436
miR1436-3	TR_both_c61622_g2_i2	coding-both-none	miR1436
miR1436-3	TR_both_c61622_g2_i1	coding-both-none	miR1436
miR1436-3	TR_both_c52107_g2_i1	coding-both-none	miR1436
miR1436-3	TR_both_c50381_g2_i1	coding-both-none	miR1436
miR1436-3	TR_both_c56011_g1_i7	coding-both-none	miR1436
miR1436-3	TR_both_c62827_g1_i2	coding-both-none	miR1436
miR1436-3	TR_both_c61351_g4_i2	coding-both-none	miR1436
miR1436-3	TR_both_c66279_g2_i1	coding-both-s7up	miR1436
miR1436-3	TR_both_c51091_g1_i1	coding-both-none	miR1436
miR1436-3	TR_both_c62680_g2_i3	coding-both-none	miR1436
miR1436-3	TR_both_c64182_g2_i1	coding-both-none	miR1436
miR1436-3	TR_both_c37823_g1_i2	coding-both-none	miR1436
miR1436-3	TR_both_c53294_g1_i1	coding-both-none	miR1436
miR1436-3	TR_both_c63036_g1_i1	coding-both-none	miR1436
miR1436-3	TR_both_c65250_g4_i2	coding-both-none	miR1436
miR1436-3	TR_both_c61199_g2_i1	coding-both-none	miR1436
miR1436-3	TR_both_c65095_g2_i5	coding-both-none	miR1436
miR1436-3	TR_both_c49466_g1_i1	coding-both-none	miR1436
miR1436-3	TR_both_c65250_g4_i3	coding-both-none	miR1436
miR1436-3	TR_both_c63851_g1_i1	coding-both-none	miR1436
miR1436-3	TR_both_c62422_g2_i1	coding-both-none	miR1436
miR1436-3	TR_both_c59112_g1_i3	coding-both-none	miR1436
miR1436-3	TR_both_c64319_g2_i1	coding-both-none	miR1436
miR1436-3	TR_both_c56375_g2_i1	coding-both-none	miR1436
miR1436-3	TR_both_c61370_g3_i4	coding-both-none	miR1436
miR1436-3	TR_both_c59112_g1_i1	coding-both-none	miR1436
miR1436-3	TR_both_c64319_g2_i3	coding-both-none	miR1436
miR1436-3	TR_both_c55168_g2_i2	coding-both-none	miR1436
miR1436-3	TR_both_c57592_g3_i3	coding-both-none	miR1436
miR1436-3	TR_both_c53431_g1_i2	coding-both-none	miR1436
miR1436-3	TR_both_c53431_g1_i1	coding-both-none	miR1436
miR1436-3	TR_both_c66566_g2_i1	coding-both-none	miR1436
miR1436-3	TR_both_c59777_g3_i2	coding-both-none	miR1436
miR1436-3	TR_both_c39282_g1_i1	coding-both-none	miR1436
miR1436-3	TR_both_c65260_g1_i2	coding-both-none	miR1436
miR1436-3	TR_both_c63413_g3_i3	coding-both-none	miR1436
miR1436-3	TR_both_c54532_g1_i2	coding-both-none	miR1436
miR1436-3	TR_both_c59458_g3_i2	coding-both-none	miR1436
miR1436-3	TR_both_c58143_g1_i2	coding-both-none	miR1436
miR1436-3	TR_both_c61831_g2_i2	coding-both-none	miR1436
miR1436-3	TR_both_c61054_g2_i2	coding-both-none	miR1436
miR1436-3	TR_both_c58143_g1_i3	coding-both-none	miR1436
miR1436-3	TR_both_c61054_g2_i1	coding-both-none	miR1436
miR1436-3	TR_both_c52718_g2_i1	coding-both-none	miR1436
miR1436-3	TR_both_c59458_g3_i3	coding-both-none	miR1436
miR1436-3	TR_both_c59458_g3_i1	coding-both-none	miR1436
miR1436-3	TR_both_c36013_g1_i1	coding-both-none	miR1436
miR1436-3	TR_both_c62989_g1_i3	coding-both-none	miR1436
miR1436-3	TR_both_c65175_g1_i1	coding-both-none	miR1436
miR1436-3	TR_both_c65175_g1_i8	coding-both-none	miR1436
miR1436-3	TR_both_c64803_g1_i1	coding-both-none	miR1436
miR1436-3	TR_both_c63033_g2_i3	coding-both-none	miR1436
miR1436-3	TR_both_c63033_g2_i2	coding-both-none	miR1436
miR1436-3	TR_both_c35534_g1_i1	coding-both-none	miR1436
miR1436-3	TR_both_c64958_g1_i2	coding-both-none	miR1436
miR1436-3	TR_both_c48229_g2_i2	coding-both-none	miR1436
miR1436-3	TR_both_c66156_g2_i3	coding-both-none	miR1436
miR1436-3	TR_both_c55038_g1_i1	coding-both-none	miR1436
miR1436-3	TR_both_c30121_g1_i2	coding-both-none	miR1436
miR1436-3	TR_both_c65957_g2_i1	coding-both-none	miR1436
miR1436-3	TR_both_c46676_g1_i1	coding-both-none	miR1436
miR1436-3	TR_both_c51734_g1_i1	coding-both-none	miR1436
miR1436-3	TR_both_c44424_g2_i2	coding-both-none	miR1436
miR1436-3	TR_both_c66704_g1_i1	coding-both-none	miR1436
miR1436-3	TR_both_c65569_g1_i1	coding-both-none	miR1436
miR1436-3	TR_both_c66704_g1_i2	coding-both-none	miR1436
miR1436-3	TR_both_c54748_g1_i4	coding-both-s8up	miR1436
miR1436-3	TR_both_c54748_g1_i3	coding-both-s8up	miR1436
miR1436-3	TR_both_c52989_g1_i1	coding-both-none	miR1436
miR1436-3	TR_both_c67374_g3_i4	coding-both-none	miR1436
miR1436-3	TR_both_c65726_g1_i7	coding-both-none	miR1436
miR1436-3	TR_both_c4698_g1_i1	coding-both-none	miR1436
miR1436-3	TR_both_c67374_g3_i6	coding-both-none	miR1436
miR1436-3	TR_both_c57127_g1_i1	coding-both-none	miR1436
miR1436-3	TR_both_c66087_g1_i2	coding-both-none	miR1436
miR1436-3	TR_both_c61280_g1_i1	coding-both-none	miR1436
miR1436-3	TR_both_c35468_g1_i1	coding-both-none	miR1436
miR1436-3	TR_both_c66767_g2_i1	coding-both-none	miR1436
miR1436-3	TR_both_c39973_g1_i1	coding-both-none	miR1436
miR1436-3	TR_both_c64192_g6_i6	coding-both-none	miR1436
miR1436-3	TR_both_c68386_g1_i1	coding-both-none	miR1436
miR1436-3	TR_both_c59670_g1_i1	coding-both-none	miR1436
miR1436-3	TR_both_c59182_g1_i1	coding-both-none	miR1436
miR1436-3	TR_both_c58857_g4_i1	coding-both-none	miR1436
miR1436-3	TR_both_c83887_g1_i1	coding-both-none	miR1436
miR1436-3	TR_both_c63213_g2_i9	coding-both-none	miR1436
miR1436-3	TR_both_c52107_g3_i1	coding-both-none	miR1436
miR1436-3	TR_both_c41443_g1_i1	coding-both-none	miR1436
miR1436-3	TR_both_c53343_g1_i1	coding-both-none	miR1436
miR1436-3	TR_both_c51029_g1_i2	coding-both-s8up	miR1436
miR1436-3	TR_both_c56597_g1_i2	coding-both-none	miR1436
miR1436-3	TR_both_c29736_g1_i1	coding-both-none	miR1436
miR1436-3	TR_both_c52928_g2_i1	coding-both-s7up	miR1436
miR1436-3	TR_both_c61448_g1_i2	coding-both-none	miR1436
miR1436-3	TR_both_c64493_g1_i3	coding-both-none	miR1436
miR1436-3	TR_both_c62098_g1_i2	coding-both-none	miR1436
miR1436-3	TR_both_c63044_g2_i4	coding-both-none	miR1436
miR1436-3	TR_both_c66279_g2_i3	coding-both-none	miR1436
miR1436-3	TR_both_c59201_g1_i4	coding-both-none	miR1436
miR1436-3	TR_both_c64565_g4_i1	coding-both-none	miR1436
miR1130-2	TR_both_c52442_g1_i5	coding-both-none	miR1130
miR1130-2	TR_both_c47469_g1_i1	coding-both-none	miR1130
miR1130-2	TR_both_c56786_g1_i2	coding-both-none	miR1130
miR1130-2	TR_both_c56786_g1_i1	coding-both-none	miR1130
miR1130-2	TR_both_c56786_g1_i5	coding-both-none	miR1130
miR1130-2	TR_both_c56786_g1_i3	coding-both-none	miR1130
miR1130-2	TR_both_c64182_g1_i1	coding-both-none	miR1130
miR1130-2	TR_both_c61448_g2_i3	coding-both-none	miR1130
miR1130-2	TR_both_c56112_g1_i2	coding-both-none	miR1130
miR1130-2	TR_both_c50898_g1_i1	coding-both-none	miR1130
miR1130-2	TR_both_c60512_g1_i3	coding-both-none	miR1130
miR1130-2	TR_both_c60512_g1_i4	coding-both-none	miR1130
miR1436-6	TR_both_c64182_g2_i1	coding-both-none	miR1436
miR1436-6	TR_both_c83887_g1_i1	coding-both-none	miR1436
miR1436-6	TR_both_c59201_g1_i4	coding-both-none	miR1436
miR1436-6	TR_both_c61622_g2_i2	coding-both-none	miR1436
miR1436-6	TR_both_c117440_g1_i1	coding-both-none	miR1436
miR1436-6	TR_both_c62622_g2_i2	coding-both-none	miR1436
miR1436-6	TR_both_c61622_g2_i1	coding-both-none	miR1436
miR1436-6	TR_both_c62422_g2_i1	coding-both-none	miR1436
miR1436-6	TR_both_c59112_g1_i3	coding-both-none	miR1436
miR1436-6	TR_both_c45206_g1_i1	coding-both-none	miR1436
miR1436-6	TR_both_c64319_g2_i1	coding-both-none	miR1436
miR1436-6	TR_both_c56375_g2_i1	coding-both-none	miR1436
miR1436-6	TR_both_c61370_g3_i4	coding-both-none	miR1436
miR1436-6	TR_both_c59112_g1_i1	coding-both-none	miR1436
miR1436-6	TR_both_c64319_g2_i3	coding-both-none	miR1436
miR1436-6	TR_both_c64565_g2_i1	coding-both-none	miR1436
miR1436-6	TR_both_c14050_g1_i1	coding-both-none	miR1436
miR1436-6	TR_both_c32942_g1_i1	coding-both-none	miR1436
miR1436-6	TR_both_c65981_g2_i1	coding-both-none	miR1436
miR1436-6	TR_both_c52008_g1_i1	coding-both-none	miR1436
miR1436-6	TR_both_c65981_g1_i6	coding-both-none	miR1436
miR1436-6	TR_both_c66608_g1_i4	coding-both-none	miR1436
miR1436-6	TR_both_c66608_g1_i8	coding-both-none	miR1436
miR1436-6	TR_both_c66011_g1_i7	coding-both-none	miR1436
miR1436-6	TR_both_c52107_g2_i1	coding-both-none	miR1436
miR1436-6	TR_both_c65494_g1_i4	coding-both-none	miR1436
miR1436-6	TR_both_c65494_g1_i5	coding-both-s8up	miR1436
miR1436-6	TR_both_c64958_g1_i2	coding-both-none	miR1436
miR1436-6	TR_both_c53985_g1_i2	coding-both-none	miR1436
miR1436-6	TR_both_c55580_g1_i1	coding-both-none	miR1436
miR1436-6	TR_both_c55580_g1_i2	coding-both-none	miR1436
miR1436-6	TR_both_c56011_g1_i7	coding-both-none	miR1436
miR1436-6	TR_both_c55526_g1_i1	coding-both-none	miR1436
miR1436-6	TR_both_c48229_g2_i2	coding-both-none	miR1436
miR1436-6	TR_both_c54035_g2_i1	coding-both-none	miR1436
miR1436-6	TR_both_c62680_g2_i3	coding-both-none	miR1436
miR1436-6	TR_both_c66011_g1_i6	coding-both-none	miR1436
miR1436-6	TR_both_c59647_g1_i2	coding-both-s8up	miR1436
miR1436-6	TR_both_c66011_g1_i10	coding-both-none	miR1436
miR1436-6	TR_both_c61351_g4_i2	coding-both-none	miR1436
miR1436-6	TR_both_c57004_g1_i2	coding-both-none	miR1436
miR1436-6	TR_both_c51091_g1_i1	coding-both-none	miR1436
miR1436-6	TR_both_c47830_g1_i1	coding-both-none	miR1436
miR1436-6	TR_both_c47830_g1_i2	coding-both-none	miR1436
miR1436-6	TR_both_c66561_g2_i2	coding-both-none	miR1436
miR1436-6	TR_both_c65175_g1_i1	coding-both-none	miR1436
miR1436-6	TR_both_c65175_g1_i8	coding-both-none	miR1436
miR1436-6	TR_both_c55168_g2_i2	coding-both-none	miR1436
miR1436-6	TR_both_c57592_g3_i3	coding-both-none	miR1436
miR1436-6	TR_both_c53431_g1_i2	coding-both-none	miR1436
miR1436-6	TR_both_c53431_g1_i1	coding-both-none	miR1436
miR1436-6	TR_both_c56327_g1_i1	coding-both-none	miR1436
miR1436-6	TR_both_c68386_g1_i1	coding-both-none	miR1436
miR1436-6	TR_both_c55038_g1_i1	coding-both-none	miR1436
miR1436-6	TR_both_c26390_g1_i1	coding-both-none	miR1436
miR1436-6	TR_both_c60144_g1_i2	coding-both-none	miR1436
miR1436-6	TR_both_c51734_g1_i1	coding-both-none	miR1436
miR1436-6	TR_both_c44424_g2_i2	coding-both-none	miR1436
miR1436-6	TR_both_c48604_g1_i2	coding-both-none	miR1436
miR1436-6	TR_both_c59481_g1_i3	coding-both-none	miR1436
miR1436-6	TR_both_c63792_g1_i2	coding-both-none	miR1436
miR1436-6	TR_both_c49676_g1_i1	coding-both-none	miR1436
miR1436-6	TR_both_c62405_g1_i2	coding-both-none	miR1436
miR1436-6	TR_both_c66704_g1_i1	coding-both-none	miR1436
miR1436-6	TR_both_c65569_g1_i1	coding-both-none	miR1436
miR1436-6	TR_both_c66704_g1_i2	coding-both-none	miR1436
miR1436-6	TR_both_c64829_g1_i11	coding-both-none	miR1436
miR1436-6	TR_both_c48842_g1_i2	coding-both-none	miR1436
miR1436-6	TR_both_c59991_g5_i1	coding-both-none	miR1436
miR1436-6	TR_both_c62320_g5_i1	coding-both-none	miR1436
miR1436-6	TR_both_c43309_g1_i2	coding-both-none	miR1436
miR1436-6	TR_both_c51385_g1_i1	coding-both-none	miR1436
miR1436-6	TR_both_c59991_g5_i3	coding-both-none	miR1436
miR1436-6	TR_both_c46518_g1_i1	coding-both-none	miR1436
miR1436-6	TR_both_c52928_g2_i1	coding-both-s7up	miR1436
miR1436-7	TR_both_c83887_g1_i1	coding-both-none	miR1436
miR1436-7	TR_both_c41443_g1_i1	coding-both-none	miR1436
miR1436-7	TR_both_c56597_g1_i2	coding-both-none	miR1436
miR1436-7	TR_both_c61448_g1_i2	coding-both-none	miR1436
miR1436-7	TR_both_c59201_g1_i4	coding-both-none	miR1436
miR1436-7	TR_both_c117440_g1_i1	coding-both-none	miR1436
miR1436-7	TR_both_c42532_g1_i1	coding-both-none	miR1436
miR1436-7	TR_both_c62622_g2_i2	coding-both-none	miR1436
miR1436-7	TR_both_c53294_g1_i1	coding-both-none	miR1436
miR1436-7	TR_both_c46676_g1_i1	coding-both-none	miR1436
miR1436-7	TR_both_c14050_g1_i1	coding-both-none	miR1436
miR1436-7	TR_both_c32942_g1_i1	coding-both-none	miR1436
miR1436-7	TR_both_c58229_g1_i1	coding-both-none	miR1436
miR1436-7	TR_both_c65981_g2_i1	coding-both-none	miR1436
miR1436-7	TR_both_c52008_g1_i1	coding-both-none	miR1436
miR1436-7	TR_both_c57981_g1_i1	coding-both-none	miR1436
miR1436-7	TR_both_c119778_g1_i1	coding-both-none	miR1436
miR1436-7	TR_both_c65981_g1_i6	coding-both-none	miR1436
miR1436-7	TR_both_c55038_g1_i1	coding-both-none	miR1436
miR1436-7	TR_both_c54180_g1_i2	coding-both-none	miR1436
miR1436-7	TR_both_c64638_g2_i1	coding-both-none	miR1436
miR1436-7	TR_both_c54737_g1_i1	coding-both-none	miR1436
miR1436-7	TR_both_c66277_g3_i4	coding-both-s8up	miR1436
miR1436-7	TR_both_c61622_g2_i2	coding-both-none	miR1436
miR1436-7	TR_both_c57001_g1_i1	coding-both-none	miR1436
miR1436-7	TR_both_c49641_g1_i1	coding-both-none	miR1436
miR1436-7	TR_both_c61622_g2_i1	coding-both-none	miR1436
miR1436-7	TR_both_c55897_g1_i1	coding-both-none	miR1436
miR1436-7	TR_both_c60434_g1_i4	coding-both-none	miR1436
miR1436-7	TR_both_c65569_g1_i1	coding-both-none	miR1436
miR1436-7	TR_both_c60434_g1_i2	coding-both-none	miR1436
miR1436-7	TR_both_c60434_g1_i3	coding-both-none	miR1436
miR1436-7	TR_both_c48822_g1_i1	coding-both-none	miR1436
miR1436-7	TR_both_c26390_g1_i1	coding-both-none	miR1436
miR1436-7	TR_both_c60144_g1_i2	coding-both-none	miR1436
miR1436-7	TR_both_c53823_g4_i1	coding-both-none	miR1436
miR1436-7	TR_both_c52442_g1_i1	coding-both-none	miR1436
miR1436-7	TR_both_c58698_g1_i1	coding-both-none	miR1436
miR1436-7	TR_both_c48604_g1_i2	coding-both-none	miR1436
miR1436-7	TR_both_c60414_g4_i1	coding-both-none	miR1436
miR1436-7	TR_both_c60414_g4_i8	coding-both-none	miR1436
miR1436-7	TR_both_c60414_g4_i5	coding-both-none	miR1436
miR1436-7	TR_both_c60414_g4_i6	coding-both-s7up	miR1436
miR1436-7	TR_both_c60560_g1_i3	coding-both-none	miR1436
miR1436-7	TR_both_c60560_g1_i1	coding-both-none	miR1436
miR1436-7	TR_both_c51962_g1_i1	coding-both-none	miR1436
miR1436-7	TR_both_c64182_g2_i1	coding-both-none	miR1436
miR1436-7	TR_both_c60414_g4_i2	coding-both-none	miR1436
miR1436-7	TR_both_c60414_g4_i3	coding-both-none	miR1436
miR1436-7	TR_both_c60414_g4_i7	coding-both-none	miR1436
miR1436-7	TR_both_c52442_g1_i2	coding-both-none	miR1436
miR1436-7	TR_both_c12877_g1_i1	coding-both-none	miR1436
miR1436-7	TR_both_c49676_g1_i1	coding-both-none	miR1436
miR1436-7	TR_both_c62405_g1_i2	coding-both-none	miR1436
miR1436-7	TR_both_c63416_g2_i2	coding-both-none	miR1436
miR1436-7	TR_both_c66600_g1_i11	coding-both-none	miR1436
miR1436-7	TR_both_c66600_g1_i1	coding-both-none	miR1436
miR1436-7	TR_both_c66600_g1_i2	coding-both-none	miR1436
miR1436-7	TR_both_c45206_g1_i1	coding-both-none	miR1436
miR1436-7	TR_both_c66277_g4_i1	coding-both-s8up	miR1436
miR1436-7	TR_both_c52718_g2_i1	coding-both-none	miR1436
miR1436-7	TR_both_c64565_g2_i1	coding-both-none	miR1436
miR1436-7	TR_both_c48842_g1_i2	coding-both-none	miR1436
miR1436-7	TR_both_c62320_g5_i1	coding-both-none	miR1436
miR1436-7	TR_both_c46518_g1_i1	coding-both-none	miR1436
miR1436-7	TR_both_c55168_g2_i2	coding-both-none	miR1436
miR1436-7	TR_both_c63866_g3_i3	coding-both-none	miR1436
miR1436-7	TR_both_c57592_g3_i3	coding-both-none	miR1436
miR1436-7	TR_both_c64262_g3_i1	coding-both-none	miR1436
miR1436-7	TR_both_c64262_g3_i3	coding-both-none	miR1436
miR1436-7	TR_both_c53431_g1_i2	coding-both-none	miR1436
miR1436-7	TR_both_c53431_g1_i1	coding-both-none	miR1436
miR1436-7	TR_both_c54596_g2_i2	coding-both-none	miR1436
miR1436-7	TR_both_c54596_g2_i3	coding-both-none	miR1436
miR1436-7	TR_both_c63594_g2_i2	coding-both-none	miR1436
miR1436-7	TR_both_c63278_g4_i1	coding-both-none	miR1436
miR1122-2	TR_both_c65116_g2_i5	coding-both-none	miR1122
miR1436-8	TR_both_c48822_g1_i1	coding-both-none	miR1436
miR1436-8	TR_both_c46676_g1_i1	coding-both-none	miR1436
miR1436-8	TR_both_c62680_g2_i3	coding-both-none	miR1436
miR1436-8	TR_both_c12877_g1_i1	coding-both-none	miR1436
miR1436-8	TR_both_c95587_g1_i1	coding-both-none	miR1436
miR1436-8	TR_both_c63278_g4_i1	coding-both-none	miR1436
miR1436-8	TR_both_c66011_g1_i7	coding-both-none	miR1436
miR1436-8	TR_both_c52107_g2_i1	coding-both-none	miR1436
miR1436-8	TR_both_c53294_g1_i1	coding-both-none	miR1436
miR1436-8	TR_both_c56011_g1_i7	coding-both-none	miR1436
miR1436-8	TR_both_c63607_g2_i2	coding-both-none	miR1436
miR1436-8	TR_both_c54035_g2_i1	coding-both-none	miR1436
miR1436-8	TR_both_c66011_g1_i6	coding-both-none	miR1436
miR1436-8	TR_both_c62025_g4_i3	coding-both-none	miR1436
miR1436-8	TR_both_c66011_g1_i10	coding-both-none	miR1436
miR1436-8	TR_both_c61351_g4_i2	coding-both-none	miR1436
miR1436-8	TR_both_c63607_g2_i3	coding-both-none	miR1436
miR1436-8	TR_both_c57004_g1_i2	coding-both-none	miR1436
miR1436-8	TR_both_c51091_g1_i1	coding-both-none	miR1436
miR1436-8	TR_both_c83887_g1_i1	coding-both-none	miR1436
miR1436-8	TR_both_c41443_g1_i1	coding-both-none	miR1436
miR1436-8	TR_both_c56597_g1_i2	coding-both-none	miR1436
miR1436-8	TR_both_c61448_g1_i2	coding-both-none	miR1436
miR1436-8	TR_both_c55168_g2_i2	coding-both-none	miR1436
miR1436-8	TR_both_c57592_g3_i3	coding-both-none	miR1436
miR1436-8	TR_both_c59201_g1_i4	coding-both-none	miR1436
miR1436-8	TR_both_c58698_g1_i1	coding-both-none	miR1436
miR1436-8	TR_both_c117440_g1_i1	coding-both-none	miR1436
miR1436-8	TR_both_c42532_g1_i1	coding-both-none	miR1436
miR1436-8	TR_both_c64262_g3_i1	coding-both-none	miR1436
miR1436-8	TR_both_c64262_g3_i3	coding-both-none	miR1436
miR1436-8	TR_both_c54596_g2_i2	coding-both-none	miR1436
miR1436-8	TR_both_c62622_g2_i2	coding-both-none	miR1436
miR1436-8	TR_both_c54596_g2_i3	coding-both-none	miR1436
miR1436-8	TR_both_c50381_g2_i1	coding-both-none	miR1436
miR1436-8	TR_both_c65250_g4_i2	coding-both-none	miR1436
miR1436-8	TR_both_c62827_g1_i2	coding-both-none	miR1436
miR1436-8	TR_both_c65095_g2_i5	coding-both-none	miR1436
miR1436-8	TR_both_c65250_g4_i3	coding-both-none	miR1436
miR1436-8	TR_both_c66279_g2_i1	coding-both-s7up	miR1436
miR1436-8	TR_both_c62506_g2_i2	coding-both-none	miR1436
miR1436-8	TR_both_c59182_g1_i1	coding-both-none	miR1436
miR1436-8	TR_both_c14050_g1_i1	coding-both-none	miR1436
miR1436-8	TR_both_c58857_g4_i1	coding-both-none	miR1436
miR1436-8	TR_both_c32942_g1_i1	coding-both-none	miR1436
miR1436-8	TR_both_c52107_g3_i1	coding-both-none	miR1436
miR1436-8	TR_both_c19728_g1_i1	coding-both-none	miR1436
miR1436-8	TR_both_c58229_g1_i1	coding-both-none	miR1436
miR1436-8	TR_both_c65981_g2_i1	coding-both-none	miR1436
miR1436-8	TR_both_c64493_g1_i3	coding-both-none	miR1436
miR1436-8	TR_both_c62098_g1_i2	coding-both-none	miR1436
miR1436-8	TR_both_c105936_g1_i1	coding-both-none	miR1436
miR1436-8	TR_both_c51734_g1_i1	coding-both-none	miR1436
miR1436-8	TR_both_c44424_g2_i2	coding-both-none	miR1436
miR1436-8	TR_both_c64565_g4_i1	coding-both-none	miR1436
miR1436-8	TR_both_c64565_g4_i2	coding-both-none	miR1436
miR1436-8	TR_both_c52008_g1_i1	coding-both-none	miR1436
miR1436-8	TR_both_c64688_g1_i10	coding-both-s8up	miR1436
miR1436-8	TR_both_c61701_g2_i4	coding-both-none	miR1436
miR1436-8	TR_both_c57981_g1_i1	coding-both-none	miR1436
miR1436-8	TR_both_c64858_g4_i1	coding-both-s7up	miR1436
miR1436-8	TR_both_c119778_g1_i1	coding-both-none	miR1436
miR1436-8	TR_both_c65981_g1_i6	coding-both-none	miR1436
miR1436-8	TR_both_c64688_g1_i6	coding-both-s8up	miR1436
miR1436-8	TR_both_c62098_g1_i1	coding-both-none	miR1436
miR1436-8	TR_both_c55038_g1_i1	coding-both-none	miR1436
miR1436-8	TR_both_c54180_g1_i2	coding-both-none	miR1436
miR1436-8	TR_both_c64638_g2_i1	coding-both-none	miR1436
miR1436-8	TR_both_c54737_g1_i1	coding-both-none	miR1436
miR1436-8	TR_both_c66277_g3_i4	coding-both-s8up	miR1436
miR1436-8	TR_both_c52928_g2_i1	coding-both-s7up	miR1436
miR1436-8	TR_both_c117515_g1_i1	coding-both-s8up	miR1436
miR1436-8	TR_both_c60086_g1_i2	coding-both-none	miR1436
miR1436-8	TR_both_c61622_g2_i2	coding-both-none	miR1436
miR1436-8	TR_both_c57001_g1_i1	coding-both-none	miR1436
miR1436-8	TR_both_c60414_g4_i1	coding-both-none	miR1436
miR1436-8	TR_both_c49641_g1_i1	coding-both-none	miR1436
miR1436-8	TR_both_c60414_g4_i8	coding-both-none	miR1436
miR1436-8	TR_both_c60414_g4_i5	coding-both-none	miR1436
miR1436-8	TR_both_c60414_g4_i6	coding-both-s7up	miR1436
miR1436-8	TR_both_c61622_g2_i1	coding-both-none	miR1436
miR1436-8	TR_both_c55897_g1_i1	coding-both-none	miR1436
miR1436-8	TR_both_c60414_g4_i2	coding-both-none	miR1436
miR1436-8	TR_both_c59144_g1_i1	coding-both-none	miR1436
miR1436-8	TR_both_c60414_g4_i3	coding-both-none	miR1436
miR1436-8	TR_both_c60414_g4_i7	coding-both-none	miR1436
miR1436-8	TR_both_c63224_g1_i1	coding-both-none	miR1436
miR1436-8	TR_both_c60434_g1_i4	coding-both-none	miR1436
miR1436-8	TR_both_c60086_g1_i1	coding-both-none	miR1436
miR1436-8	TR_both_c65569_g1_i1	coding-both-none	miR1436
miR1436-8	TR_both_c60434_g1_i2	coding-both-none	miR1436
miR1436-8	TR_both_c60434_g1_i3	coding-both-none	miR1436
miR1122-3	TR_both_c62761_g1_i1	coding-both-none	miR1122
miR1122-3	TR_both_c61672_g2_i1	coding-both-none	miR1122
miR1122-3	TR_both_c61672_g2_i3	coding-both-none	miR1122
miR1122-3	TR_both_c64665_g1_i1	coding-both-none	miR1122
miR1122-3	TR_both_c64665_g1_i2	coding-both-none	miR1122
miR1122-3	TR_both_c67095_g5_i1	coding-both-none	miR1122
miR1122-3	TR_both_c61821_g4_i1	coding-both-none	miR1122
miR1122-3	TR_both_c59982_g1_i1	coding-both-none	miR1122
miR1122-3	TR_both_c59982_g1_i2	coding-both-none	miR1122
miR1130-3	TR_both_c56712_g1_i1	coding-both-none	miR1130
miR1130-3	TR_both_c47469_g1_i1	coding-both-none	miR1130
miR1130-3	TR_both_c29629_g1_i1	coding-both-none	miR1130
miR1130-3	TR_both_c61448_g2_i3	coding-both-none	miR1130
miR1130-3	TR_both_c56112_g1_i2	coding-both-none	miR1130
miR1130-3	TR_both_c50898_g1_i1	coding-both-none	miR1130
miR1130-3	TR_both_c60512_g1_i3	coding-both-none	miR1130
miR1130-3	TR_both_c60512_g1_i4	coding-both-none	miR1130
miR1130-3	TR_both_c52442_g1_i5	coding-both-none	miR1130
miR1130-3	TR_both_c60414_g3_i4	coding-both-none	miR1130
miR1130-3	TR_both_c60414_g3_i8	coding-both-none	miR1130
miR1130-3	TR_both_c60414_g3_i7	coding-both-none	miR1130
miR1130-3	TR_both_c60414_g3_i1	coding-both-none	miR1130
miR1130-3	TR_both_c60414_g3_i3	coding-both-none	miR1130
miR1130-3	TR_both_c60414_g3_i2	coding-both-none	miR1130
miR1130-3	TR_both_c60414_g3_i9	coding-both-none	miR1130
miR1130-4	TR_both_c56712_g1_i1	coding-both-none	miR1130
miR1130-4	TR_both_c56112_g1_i2	coding-both-none	miR1130
miR1130-4	TR_both_c65958_g5_i2	coding-both-none	miR1130
miR1436-9	TR_both_c64182_g2_i1	coding-both-none	miR1436
miR1436-9	TR_both_c62422_g2_i1	coding-both-none	miR1436
miR1436-9	TR_both_c59112_g1_i3	coding-both-none	miR1436
miR1436-9	TR_both_c64319_g2_i1	coding-both-none	miR1436
miR1436-9	TR_both_c56375_g2_i1	coding-both-none	miR1436
miR1436-9	TR_both_c61370_g3_i4	coding-both-none	miR1436
miR1436-9	TR_both_c59112_g1_i1	coding-both-none	miR1436
miR1436-9	TR_both_c64319_g2_i3	coding-both-none	miR1436
miR1436-9	TR_both_c66561_g2_i2	coding-both-none	miR1436
miR1436-9	TR_both_c45206_g1_i1	coding-both-none	miR1436
miR1436-9	TR_both_c61622_g2_i2	coding-both-none	miR1436
miR1436-9	TR_both_c61622_g2_i1	coding-both-none	miR1436
miR1436-9	TR_both_c64565_g2_i1	coding-both-none	miR1436
miR1436-9	TR_both_c83887_g1_i1	coding-both-none	miR1436
miR1436-9	TR_both_c64958_g1_i2	coding-both-none	miR1436
miR1436-9	TR_both_c59201_g1_i4	coding-both-none	miR1436
miR1436-9	TR_both_c48229_g2_i2	coding-both-none	miR1436
miR1436-9	TR_both_c117440_g1_i1	coding-both-none	miR1436
miR1436-9	TR_both_c56327_g1_i1	coding-both-none	miR1436
miR1436-9	TR_both_c62622_g2_i2	coding-both-none	miR1436
miR1436-9	TR_both_c62680_g2_i3	coding-both-none	miR1436
miR1436-9	TR_both_c66011_g1_i7	coding-both-none	miR1436
miR1436-9	TR_both_c52107_g2_i1	coding-both-none	miR1436
miR1436-9	TR_both_c65494_g1_i4	coding-both-none	miR1436
miR1436-9	TR_both_c65494_g1_i5	coding-both-s8up	miR1436
miR1436-9	TR_both_c53985_g1_i2	coding-both-none	miR1436
miR1436-9	TR_both_c55580_g1_i1	coding-both-none	miR1436
miR1436-9	TR_both_c55580_g1_i2	coding-both-none	miR1436
miR1436-9	TR_both_c56011_g1_i7	coding-both-none	miR1436
miR1436-9	TR_both_c55526_g1_i1	coding-both-none	miR1436
miR1436-9	TR_both_c54035_g2_i1	coding-both-none	miR1436
miR1436-9	TR_both_c66011_g1_i6	coding-both-none	miR1436
miR1436-9	TR_both_c59647_g1_i2	coding-both-s8up	miR1436
miR1436-9	TR_both_c66011_g1_i10	coding-both-none	miR1436
miR1436-9	TR_both_c61351_g4_i2	coding-both-none	miR1436
miR1436-9	TR_both_c57004_g1_i2	coding-both-none	miR1436
miR1436-9	TR_both_c51091_g1_i1	coding-both-none	miR1436
miR1436-9	TR_both_c47830_g1_i1	coding-both-none	miR1436
miR1436-9	TR_both_c47830_g1_i2	coding-both-none	miR1436
miR1436-9	TR_both_c65175_g1_i1	coding-both-none	miR1436
miR1436-9	TR_both_c65175_g1_i8	coding-both-none	miR1436
miR1436-9	TR_both_c14050_g1_i1	coding-both-none	miR1436
miR1436-9	TR_both_c32942_g1_i1	coding-both-none	miR1436
miR1436-9	TR_both_c65981_g2_i1	coding-both-none	miR1436
miR1436-9	TR_both_c52008_g1_i1	coding-both-none	miR1436
miR1436-9	TR_both_c65981_g1_i6	coding-both-none	miR1436
miR1436-9	TR_both_c66566_g2_i1	coding-both-none	miR1436
miR1436-9	TR_both_c66608_g1_i4	coding-both-none	miR1436
miR1436-9	TR_both_c66608_g1_i8	coding-both-none	miR1436
miR1436-9	TR_both_c68386_g1_i1	coding-both-none	miR1436
miR1436-9	TR_both_c66156_g2_i3	coding-both-none	miR1436
miR1436-9	TR_both_c30121_g1_i2	coding-both-none	miR1436
miR1436-9	TR_both_c65957_g2_i1	coding-both-none	miR1436
miR1436-9	TR_both_c46676_g1_i1	coding-both-none	miR1436
miR1436-9	TR_both_c66155_g2_i1	coding-both-none	miR1436
miR1436-9	TR_both_c64023_g5_i1	coding-both-s7up	miR1436
miR1436-9	TR_both_c64023_g5_i2	coding-both-none	miR1436
miR1436-9	TR_both_c66155_g2_i2	coding-both-none	miR1436
miR1436-9	TR_both_c65808_g2_i3	coding-both-none	miR1436
miR1436-9	TR_both_c23296_g1_i1	coding-both-none	miR1436
miR1436-9	TR_both_c63213_g2_i9	coding-both-none	miR1436
miR1436-9	TR_both_c51029_g1_i2	coding-both-s8up	miR1436
miR1436-9	TR_both_c29736_g1_i1	coding-both-none	miR1436
miR1436-9	TR_both_c60144_g1_i2	coding-both-none	miR1436
miR1436-9	TR_both_c58858_g1_i1	coding-both-none	miR1436
miR1436-9	TR_both_c63044_g2_i4	coding-both-none	miR1436
miR1436-9	TR_both_c48604_g1_i2	coding-both-none	miR1436
miR1436-9	TR_both_c63500_g1_i4	coding-both-none	miR1436
miR1436-9	TR_both_c54548_g1_i1	coding-both-none	miR1436
miR1436-10	TR_both_c56597_g1_i2	coding-both-none	miR1436
miR1436-10	TR_both_c83887_g1_i1	coding-both-none	miR1436
miR1436-10	TR_both_c59201_g1_i4	coding-both-none	miR1436
miR1436-10	TR_both_c48604_g1_i2	coding-both-none	miR1436
miR1436-10	TR_both_c117440_g1_i1	coding-both-none	miR1436
miR1436-10	TR_both_c62622_g2_i2	coding-both-none	miR1436
miR1436-10	TR_both_c95587_g1_i1	coding-both-none	miR1436
miR1436-10	TR_both_c58229_g1_i1	coding-both-none	miR1436
miR1436-10	TR_both_c54188_g1_i2	coding-both-none	miR1436
miR1436-10	TR_both_c57981_g1_i1	coding-both-none	miR1436
miR1436-10	TR_both_c14050_g1_i1	coding-both-none	miR1436
miR1436-10	TR_both_c32942_g1_i1	coding-both-none	miR1436
miR1436-10	TR_both_c19728_g1_i1	coding-both-none	miR1436
miR1436-10	TR_both_c65981_g2_i1	coding-both-none	miR1436
miR1436-10	TR_both_c52008_g1_i1	coding-both-none	miR1436
miR1436-10	TR_both_c64289_g1_i2	coding-both-none	miR1436
miR1436-10	TR_both_c64023_g5_i1	coding-both-s7up	miR1436
miR1436-10	TR_both_c64023_g5_i2	coding-both-none	miR1436
miR1436-10	TR_both_c65981_g1_i6	coding-both-none	miR1436
miR1436-10	TR_both_c64289_g1_i5	coding-both-none	miR1436
miR1436-10	TR_both_c64289_g1_i1	coding-both-none	miR1436
miR1436-10	TR_both_c46676_g1_i1	coding-both-none	miR1436
miR1436-10	TR_both_c65589_g3_i2	coding-both-none	miR1436
miR1436-10	TR_both_c64567_g2_i1	coding-both-none	miR1436
miR1436-10	TR_both_c133263_g1_i1	coding-both-none	miR1436
miR1436-10	TR_both_c60144_g1_i2	coding-both-none	miR1436
miR1436-10	TR_both_c64182_g2_i1	coding-both-none	miR1436
miR1436-10	TR_both_c49676_g1_i1	coding-both-none	miR1436
miR1436-10	TR_both_c62405_g1_i2	coding-both-none	miR1436
miR1436-10	TR_both_c48842_g1_i2	coding-both-none	miR1436
miR1436-10	TR_both_c62320_g5_i1	coding-both-none	miR1436
miR1436-10	TR_both_c46518_g1_i1	coding-both-none	miR1436
miR1436-11	TR_both_c62422_g2_i1	coding-both-none	miR1436
miR1436-11	TR_both_c59112_g1_i3	coding-both-none	miR1436
miR1436-11	TR_both_c64319_g2_i1	coding-both-none	miR1436
miR1436-11	TR_both_c56375_g2_i1	coding-both-none	miR1436
miR1436-11	TR_both_c61370_g3_i4	coding-both-none	miR1436
miR1436-11	TR_both_c59112_g1_i1	coding-both-none	miR1436
miR1436-11	TR_both_c64319_g2_i3	coding-both-none	miR1436
miR1436-11	TR_both_c64958_g1_i2	coding-both-none	miR1436
miR1436-11	TR_both_c48229_g2_i2	coding-both-none	miR1436
miR1436-11	TR_both_c45206_g1_i1	coding-both-none	miR1436
miR1436-11	TR_both_c61622_g2_i2	coding-both-none	miR1436
miR1436-11	TR_both_c61622_g2_i1	coding-both-none	miR1436
miR1436-11	TR_both_c64182_g2_i1	coding-both-none	miR1436
miR1436-11	TR_both_c64565_g2_i1	coding-both-none	miR1436
miR1436-11	TR_both_c26390_g1_i1	coding-both-none	miR1436
miR1436-11	TR_both_c62680_g2_i3	coding-both-none	miR1436
miR1436-11	TR_both_c66011_g1_i7	coding-both-none	miR1436
miR1436-11	TR_both_c52107_g2_i1	coding-both-none	miR1436
miR1436-11	TR_both_c65494_g1_i4	coding-both-none	miR1436
miR1436-11	TR_both_c65494_g1_i5	coding-both-s8up	miR1436
miR1436-11	TR_both_c53985_g1_i2	coding-both-none	miR1436
miR1436-11	TR_both_c55580_g1_i1	coding-both-none	miR1436
miR1436-11	TR_both_c55580_g1_i2	coding-both-none	miR1436
miR1436-11	TR_both_c56011_g1_i7	coding-both-none	miR1436
miR1436-11	TR_both_c55526_g1_i1	coding-both-none	miR1436
miR1436-11	TR_both_c54035_g2_i1	coding-both-none	miR1436
miR1436-11	TR_both_c66011_g1_i6	coding-both-none	miR1436
miR1436-11	TR_both_c59647_g1_i2	coding-both-s8up	miR1436
miR1436-11	TR_both_c66011_g1_i10	coding-both-none	miR1436
miR1436-11	TR_both_c61351_g4_i2	coding-both-none	miR1436
miR1436-11	TR_both_c57004_g1_i2	coding-both-none	miR1436
miR1436-11	TR_both_c51091_g1_i1	coding-both-none	miR1436
miR1436-11	TR_both_c47830_g1_i1	coding-both-none	miR1436
miR1436-11	TR_both_c47830_g1_i2	coding-both-none	miR1436
miR1436-11	TR_both_c39144_g1_i1	coding-both-none	miR1436
miR1436-11	TR_both_c66874_g1_i2	coding-both-none	miR1436
miR1436-11	TR_both_c66566_g2_i1	coding-both-none	miR1436
miR1436-11	TR_both_c66156_g2_i3	coding-both-none	miR1436
miR1436-11	TR_both_c30121_g1_i2	coding-both-none	miR1436
miR1436-11	TR_both_c65957_g2_i1	coding-both-none	miR1436
miR1436-11	TR_both_c46676_g1_i1	coding-both-none	miR1436
miR1436-11	TR_both_c63213_g2_i9	coding-both-none	miR1436
miR1436-11	TR_both_c51029_g1_i2	coding-both-s8up	miR1436
miR1436-11	TR_both_c29736_g1_i1	coding-both-none	miR1436
miR1436-11	TR_both_c63044_g2_i4	coding-both-none	miR1436
miR1436-11	TR_both_c63500_g1_i4	coding-both-none	miR1436
miR1436-11	TR_both_c54548_g1_i1	coding-both-none	miR1436
miR1436-11	TR_both_c63500_g1_i1	coding-both-none	miR1436
miR1436-11	TR_both_c64761_g1_i6	coding-both-none	miR1436
miR1436-11	TR_both_c54043_g1_i3	coding-both-none	miR1436
miR1436-11	TR_both_c56452_g1_i1	coding-both-none	miR1436
miR1436-11	TR_both_c62399_g1_i1	coding-both-none	miR1436
miR1436-11	TR_both_c64761_g1_i9	coding-both-none	miR1436
miR1436-11	TR_both_c64278_g1_i2	coding-both-none	miR1436
miR1436-11	TR_both_c67067_g1_i1	coding-both-none	miR1436
miR1136-4	TR_both_c63631_g1_i5	coding-both-s8up	miR1136
miR1136-4	TR_both_c65168_g8_i3	coding-both-none	miR1136
miR1136-4	TR_both_c65168_g8_i1	coding-both-none	miR1136
miR1439-5	TR_both_c52107_g2_i1	coding-both-none	miR1439
miR1439-5	TR_both_c65250_g4_i2	coding-both-none	miR1439
miR1439-5	TR_both_c65250_g4_i3	coding-both-none	miR1439
miR1439-5	TR_both_c59777_g3_i2	coding-both-none	miR1439
miR1439-5	TR_both_c66011_g1_i7	coding-both-none	miR1439
miR1439-5	TR_both_c54035_g2_i1	coding-both-none	miR1439
miR1439-5	TR_both_c62680_g2_i3	coding-both-none	miR1439
miR1439-5	TR_both_c66011_g1_i6	coding-both-none	miR1439
miR1439-5	TR_both_c66011_g1_i10	coding-both-none	miR1439
miR1439-5	TR_both_c64565_g3_i1	coding-both-none	miR1439
miR1439-5	TR_both_c57004_g1_i2	coding-both-none	miR1439
miR1439-5	TR_both_c55168_g2_i2	coding-both-none	miR1439
miR1439-5	TR_both_c53592_g1_i3	coding-both-none	miR1439
miR1439-5	TR_both_c47478_g1_i1	coding-both-none	miR1439
miR1439-5	TR_both_c62135_g2_i1	coding-both-none	miR1439
miR1439-5	TR_both_c66903_g1_i4	coding-both-none	miR1439
miR1439-5	TR_both_c64182_g2_i1	coding-both-none	miR1439
miR1439-5	TR_both_c64858_g4_i1	coding-both-s7up	miR1439
miR1439-5	TR_both_c64565_g4_i1	coding-both-none	miR1439
miR1439-5	TR_both_c64565_g4_i2	coding-both-none	miR1439
miR1439-5	TR_both_c49415_g1_i1	coding-both-none	miR1439
miR1439-5	TR_both_c39282_g1_i1	coding-both-none	miR1439
miR1439-5	TR_both_c51734_g1_i1	coding-both-none	miR1439
miR1439-5	TR_both_c48822_g1_i1	coding-both-none	miR1439
miR1439-5	TR_both_c64958_g1_i2	coding-both-none	miR1439
miR1439-5	TR_both_c54596_g2_i2	coding-both-none	miR1439
miR1439-5	TR_both_c54596_g2_i3	coding-both-none	miR1439
miR1439-5	TR_both_c63224_g1_i1	coding-both-none	miR1439
miR1439-5	TR_both_c47830_g1_i1	coding-both-none	miR1439
miR1439-5	TR_both_c47830_g1_i2	coding-both-none	miR1439
miR1439-5	TR_both_c57114_g1_i1	coding-both-none	miR1439
miR1439-5	TR_both_c59464_g1_i2	coding-both-none	miR1439
miR1439-5	TR_both_c59464_g1_i1	coding-both-none	miR1439
miR1439-5	TR_both_c54748_g1_i4	coding-both-s8up	miR1439
miR1439-5	TR_both_c54748_g1_i3	coding-both-s8up	miR1439
miR1439-5	TR_both_c42991_g1_i3	coding-both-none	miR1439
miR1439-5	TR_both_c42991_g1_i2	coding-both-none	miR1439
miR1439-5	TR_both_c57279_g1_i2	coding-both-none	miR1439
miR1439-5	TR_both_c56565_g1_i1	coding-both-none	miR1439
miR1439-5	TR_both_c63137_g2_i3	coding-both-none	miR1439
miR1439-5	TR_both_c62422_g2_i1	coding-both-none	miR1439
miR1439-5	TR_both_c59182_g1_i1	coding-both-none	miR1439
miR1439-5	TR_both_c53576_g1_i4	coding-both-none	miR1439
miR1439-5	TR_both_c59112_g1_i3	coding-both-none	miR1439
miR1439-5	TR_both_c54522_g1_i1	coding-both-none	miR1439
miR1439-5	TR_both_c48540_g1_i1	coding-both-none	miR1439
miR1439-5	TR_both_c48540_g1_i2	coding-both-none	miR1439
miR1439-5	TR_both_c45206_g1_i1	coding-both-none	miR1439
miR1439-5	TR_both_c52003_g1_i1	coding-both-none	miR1439
miR1439-5	TR_both_c53343_g1_i1	coding-both-none	miR1439
miR1439-5	TR_both_c60955_g1_i2	coding-both-none	miR1439
miR1439-5	TR_both_c52928_g2_i1	coding-both-s7up	miR1439
miR1439-5	TR_both_c62622_g1_i4	coding-both-none	miR1439
miR1439-5	TR_both_c66279_g2_i3	coding-both-none	miR1439
miR1439-5	TR_both_c59488_g1_i2	coding-both-none	miR1439
miR1439-5	TR_both_c64319_g2_i1	coding-both-none	miR1439
miR1439-5	TR_both_c62622_g1_i2	coding-both-none	miR1439
miR1439-5	TR_both_c61370_g3_i4	coding-both-none	miR1439
miR1439-5	TR_both_c59112_g1_i1	coding-both-none	miR1439
miR1439-5	TR_both_c61821_g4_i1	coding-both-none	miR1439
miR1439-5	TR_both_c64378_g1_i1	coding-both-none	miR1439
miR1439-5	TR_both_c64192_g6_i6	coding-both-none	miR1439
miR1439-5	TR_both_c61570_g1_i1	coding-both-none	miR1439
miR1439-5	TR_both_c60007_g1_i1	coding-both-none	miR1439
miR1439-5	TR_both_c64319_g2_i3	coding-both-none	miR1439
miR1439-5	TR_both_c62989_g1_i3	coding-both-none	miR1439
miR1130-5	TR_both_c56712_g1_i1	coding-both-none	miR1130
miR1130-5	TR_both_c47469_g1_i1	coding-both-none	miR1130
miR1130-5	TR_both_c56786_g1_i2	coding-both-none	miR1130
miR1130-5	TR_both_c56786_g1_i1	coding-both-none	miR1130
miR1130-5	TR_both_c56786_g1_i5	coding-both-none	miR1130
miR1130-5	TR_both_c56786_g1_i3	coding-both-none	miR1130
miR1130-5	TR_both_c64182_g1_i1	coding-both-none	miR1130
miR1130-5	TR_both_c61448_g2_i3	coding-both-none	miR1130
miR1130-5	TR_both_c56112_g1_i2	coding-both-none	miR1130
miR1130-5	TR_both_c50898_g1_i1	coding-both-none	miR1130
miR1130-5	TR_both_c60512_g1_i3	coding-both-none	miR1130
miR1130-5	TR_both_c60512_g1_i4	coding-both-none	miR1130
miR1130-5	TR_both_c60414_g3_i4	coding-both-none	miR1130
miR1130-5	TR_both_c60414_g3_i8	coding-both-none	miR1130
miR1130-5	TR_both_c60414_g3_i7	coding-both-none	miR1130
miR1130-5	TR_both_c60414_g3_i1	coding-both-none	miR1130
miR1130-5	TR_both_c60414_g3_i3	coding-both-none	miR1130
miR1130-5	TR_both_c60414_g3_i2	coding-both-none	miR1130
miR1130-5	TR_both_c60414_g3_i9	coding-both-none	miR1130
miR1436-12	TR_both_c41443_g1_i1	coding-both-none	miR1436
miR1436-12	TR_both_c65981_g2_i1	coding-both-none	miR1436
miR1436-12	TR_both_c65981_g1_i6	coding-both-none	miR1436
miR1436-12	TR_both_c60434_g1_i4	coding-both-none	miR1436
miR1436-12	TR_both_c60434_g1_i2	coding-both-none	miR1436
miR1436-12	TR_both_c60434_g1_i3	coding-both-none	miR1436
miR1436-12	TR_both_c53823_g4_i1	coding-both-none	miR1436
miR1436-12	TR_both_c51962_g1_i1	coding-both-none	miR1436
miR1436-12	TR_both_c83887_g1_i1	coding-both-none	miR1436
miR1436-12	TR_both_c48842_g1_i2	coding-both-none	miR1436
miR1436-12	TR_both_c56597_g1_i2	coding-both-none	miR1436
miR1436-12	TR_both_c46518_g1_i1	coding-both-none	miR1436
miR1436-12	TR_both_c61448_g1_i2	coding-both-none	miR1436
miR1436-12	TR_both_c59201_g1_i4	coding-both-none	miR1436
miR1436-12	TR_both_c117440_g1_i1	coding-both-none	miR1436
miR1436-12	TR_both_c60414_g4_i1	coding-both-none	miR1436
miR1436-12	TR_both_c42532_g1_i1	coding-both-none	miR1436
miR1436-12	TR_both_c53431_g1_i2	coding-both-none	miR1436
miR1436-12	TR_both_c53431_g1_i1	coding-both-none	miR1436
miR1436-12	TR_both_c60414_g4_i8	coding-both-none	miR1436
miR1436-12	TR_both_c60414_g4_i5	coding-both-none	miR1436
miR1436-12	TR_both_c60414_g4_i6	coding-both-s7up	miR1436
miR1436-12	TR_both_c62622_g2_i2	coding-both-none	miR1436
miR1436-12	TR_both_c60414_g4_i2	coding-both-none	miR1436
miR1436-12	TR_both_c60414_g4_i3	coding-both-none	miR1436
miR1436-12	TR_both_c60414_g4_i7	coding-both-none	miR1436
miR1436-12	TR_both_c53294_g1_i1	coding-both-none	miR1436
miR1436-12	TR_both_c46676_g1_i1	coding-both-none	miR1436
miR1436-13	TR_both_c64375_g3_i1	coding-both-none	miR1436
miR1436-13	TR_both_c64375_g3_i2	coding-both-none	miR1436
miR1436-12	TR_both_c14050_g1_i1	coding-both-none	miR1436
miR1436-12	TR_both_c32942_g1_i1	coding-both-none	miR1436
miR1436-12	TR_both_c58229_g1_i1	coding-both-none	miR1436
miR1436-12	TR_both_c105936_g1_i1	coding-both-none	miR1436
miR1436-12	TR_both_c52008_g1_i1	coding-both-none	miR1436
miR1436-12	TR_both_c61920_g5_i1	coding-both-none	miR1436
miR1436-12	TR_both_c57981_g1_i1	coding-both-none	miR1436
miR1436-12	TR_both_c119778_g1_i1	coding-both-none	miR1436
miR1436-12	TR_both_c64567_g2_i1	coding-both-none	miR1436
miR1436-12	TR_both_c64320_g2_i1	coding-both-none	miR1436
miR1436-12	TR_both_c65250_g4_i2	coding-both-none	miR1436
miR1436-13	TR_both_c55582_g1_i1	coding-both-none	miR1436
miR1436-12	TR_both_c65250_g4_i3	coding-both-none	miR1436
miR1436-12	TR_both_c121554_g1_i1	coding-both-none	miR1436
miR1436-12	TR_both_c55038_g1_i1	coding-both-none	miR1436
miR1436-12	TR_both_c54180_g1_i2	coding-both-none	miR1436
miR1436-12	TR_both_c64638_g2_i1	coding-both-none	miR1436
miR1436-12	TR_both_c54737_g1_i1	coding-both-none	miR1436
miR1436-12	TR_both_c66277_g3_i4	coding-both-s8up	miR1436
miR1436-12	TR_both_c61622_g2_i2	coding-both-none	miR1436
miR1436-12	TR_both_c57001_g1_i1	coding-both-none	miR1436
miR1436-12	TR_both_c49641_g1_i1	coding-both-none	miR1436
miR1436-12	TR_both_c64453_g2_i1	coding-both-none	miR1436
miR1436-12	TR_both_c61622_g2_i1	coding-both-none	miR1436
miR1436-12	TR_both_c55897_g1_i1	coding-both-none	miR1436
miR1436-12	TR_both_c66652_g1_i2	coding-both-none	miR1436
miR1436-12	TR_both_c66652_g1_i1	coding-both-none	miR1436
miR1436-12	TR_both_c65569_g1_i1	coding-both-none	miR1436
miR1436-12	TR_both_c48822_g1_i1	coding-both-none	miR1436
miR1436-12	TR_both_c26390_g1_i1	coding-both-none	miR1436
miR1436-12	TR_both_c65080_g5_i1	coding-both-none	miR1436
miR1436-12	TR_both_c65080_g5_i2	coding-both-none	miR1436
miR1436-12	TR_both_c60144_g1_i2	coding-both-none	miR1436
miR1436-12	TR_both_c52442_g1_i1	coding-both-none	miR1436
miR1436-12	TR_both_c58698_g1_i1	coding-both-none	miR1436
miR1436-12	TR_both_c48604_g1_i2	coding-both-none	miR1436
miR1436-12	TR_both_c60560_g1_i3	coding-both-none	miR1436
miR1436-12	TR_both_c60560_g1_i1	coding-both-none	miR1436
miR1436-12	TR_both_c64182_g2_i1	coding-both-none	miR1436
miR1436-12	TR_both_c52442_g1_i2	coding-both-none	miR1436
miR1436-12	TR_both_c12877_g1_i1	coding-both-none	miR1436
miR1436-12	TR_both_c49676_g1_i1	coding-both-none	miR1436
miR1436-12	TR_both_c62405_g1_i2	coding-both-none	miR1436
miR1436-12	TR_both_c63416_g2_i2	coding-both-none	miR1436
miR1436-12	TR_both_c66600_g1_i11	coding-both-none	miR1436
miR1436-12	TR_both_c66600_g1_i1	coding-both-none	miR1436
miR1436-12	TR_both_c66600_g1_i2	coding-both-none	miR1436
miR1436-12	TR_both_c62320_g5_i1	coding-both-none	miR1436
miR1436-12	TR_both_c49706_g1_i2	coding-both-none	miR1436
miR1436-12	TR_both_c63866_g3_i3	coding-both-none	miR1436
miR1436-12	TR_both_c63594_g2_i2	coding-both-none	miR1436
miR1436-14	TR_both_c83887_g1_i1	coding-both-none	miR1436
miR1436-14	TR_both_c41443_g1_i1	coding-both-none	miR1436
miR1436-14	TR_both_c56597_g1_i2	coding-both-none	miR1436
miR1436-14	TR_both_c61448_g1_i2	coding-both-none	miR1436
miR1436-14	TR_both_c59201_g1_i4	coding-both-none	miR1436
miR1436-14	TR_both_c117440_g1_i1	coding-both-none	miR1436
miR1436-14	TR_both_c42532_g1_i1	coding-both-none	miR1436
miR1436-14	TR_both_c62622_g2_i2	coding-both-none	miR1436
miR1436-14	TR_both_c53294_g1_i1	coding-both-none	miR1436
miR1436-14	TR_both_c46676_g1_i1	coding-both-none	miR1436
miR1436-23	TR_both_c64375_g3_i1	coding-both-none	miR1436
miR1436-23	TR_both_c64375_g3_i2	coding-both-none	miR1436
miR1436-14	TR_both_c14050_g1_i1	coding-both-none	miR1436
miR1436-14	TR_both_c32942_g1_i1	coding-both-none	miR1436
miR1436-14	TR_both_c58229_g1_i1	coding-both-none	miR1436
miR1436-14	TR_both_c65981_g2_i1	coding-both-none	miR1436
miR1436-14	TR_both_c52008_g1_i1	coding-both-none	miR1436
miR1436-14	TR_both_c57981_g1_i1	coding-both-none	miR1436
miR1436-14	TR_both_c65981_g1_i6	coding-both-none	miR1436
miR1436-23	TR_both_c55582_g1_i1	coding-both-none	miR1436
miR1436-14	TR_both_c55038_g1_i1	coding-both-none	miR1436
miR1436-14	TR_both_c54180_g1_i2	coding-both-none	miR1436
miR1436-14	TR_both_c64638_g2_i1	coding-both-none	miR1436
miR1436-14	TR_both_c54737_g1_i1	coding-both-none	miR1436
miR1436-14	TR_both_c66277_g3_i4	coding-both-s8up	miR1436
miR1436-14	TR_both_c61622_g2_i2	coding-both-none	miR1436
miR1436-14	TR_both_c57001_g1_i1	coding-both-none	miR1436
miR1436-14	TR_both_c49641_g1_i1	coding-both-none	miR1436
miR1436-14	TR_both_c61622_g2_i1	coding-both-none	miR1436
miR1436-14	TR_both_c55897_g1_i1	coding-both-none	miR1436
miR1436-14	TR_both_c60434_g1_i4	coding-both-none	miR1436
miR1436-14	TR_both_c65569_g1_i1	coding-both-none	miR1436
miR1436-14	TR_both_c60434_g1_i2	coding-both-none	miR1436
miR1436-14	TR_both_c60434_g1_i3	coding-both-none	miR1436
miR1436-14	TR_both_c48822_g1_i1	coding-both-none	miR1436
miR1436-14	TR_both_c26390_g1_i1	coding-both-none	miR1436
miR1436-14	TR_both_c60144_g1_i2	coding-both-none	miR1436
miR1436-14	TR_both_c53823_g4_i1	coding-both-none	miR1436
miR1436-14	TR_both_c52442_g1_i1	coding-both-none	miR1436
miR1436-14	TR_both_c58698_g1_i1	coding-both-none	miR1436
miR1436-14	TR_both_c48604_g1_i2	coding-both-none	miR1436
miR1436-14	TR_both_c60414_g4_i1	coding-both-none	miR1436
miR1436-14	TR_both_c60414_g4_i8	coding-both-none	miR1436
miR1436-14	TR_both_c60414_g4_i5	coding-both-none	miR1436
miR1436-14	TR_both_c60414_g4_i6	coding-both-s7up	miR1436
miR1436-14	TR_both_c60560_g1_i3	coding-both-none	miR1436
miR1436-14	TR_both_c60560_g1_i1	coding-both-none	miR1436
miR1436-14	TR_both_c51962_g1_i1	coding-both-none	miR1436
miR1436-14	TR_both_c64182_g2_i1	coding-both-none	miR1436
miR1436-14	TR_both_c60414_g4_i2	coding-both-none	miR1436
miR1436-14	TR_both_c60414_g4_i3	coding-both-none	miR1436
miR1436-14	TR_both_c60414_g4_i7	coding-both-none	miR1436
miR1436-14	TR_both_c52442_g1_i2	coding-both-none	miR1436
miR1436-14	TR_both_c12877_g1_i1	coding-both-none	miR1436
miR1436-14	TR_both_c49676_g1_i1	coding-both-none	miR1436
miR1436-14	TR_both_c62405_g1_i2	coding-both-none	miR1436
miR1436-14	TR_both_c63416_g2_i2	coding-both-none	miR1436
miR1436-14	TR_both_c66600_g1_i11	coding-both-none	miR1436
miR1436-14	TR_both_c66600_g1_i1	coding-both-none	miR1436
miR1436-14	TR_both_c66600_g1_i2	coding-both-none	miR1436
miR1436-14	TR_both_c45206_g1_i1	coding-both-none	miR1436
miR1436-14	TR_both_c66277_g4_i1	coding-both-s8up	miR1436
miR1436-14	TR_both_c64565_g2_i1	coding-both-none	miR1436
miR1436-14	TR_both_c48842_g1_i2	coding-both-none	miR1436
miR1436-14	TR_both_c62320_g5_i1	coding-both-none	miR1436
miR1436-14	TR_both_c46518_g1_i1	coding-both-none	miR1436
miR1436-14	TR_both_c55168_g2_i2	coding-both-none	miR1436
miR1436-14	TR_both_c63866_g3_i3	coding-both-none	miR1436
miR1436-14	TR_both_c57592_g3_i3	coding-both-none	miR1436
miR1436-14	TR_both_c64262_g3_i1	coding-both-none	miR1436
miR1436-14	TR_both_c64262_g3_i3	coding-both-none	miR1436
miR1436-14	TR_both_c53431_g1_i2	coding-both-none	miR1436
miR1436-14	TR_both_c53431_g1_i1	coding-both-none	miR1436
miR1436-14	TR_both_c54596_g2_i2	coding-both-none	miR1436
miR1436-14	TR_both_c54596_g2_i3	coding-both-none	miR1436
miR1436-14	TR_both_c63594_g2_i2	coding-both-none	miR1436
miR1436-14	TR_both_c63278_g4_i1	coding-both-none	miR1436
miR1436-14	TR_both_c66011_g1_i7	coding-both-none	miR1436
miR1436-14	TR_both_c52107_g2_i1	coding-both-none	miR1436
miR1436-14	TR_both_c65494_g1_i4	coding-both-none	miR1436
miR1436-14	TR_both_c65494_g1_i5	coding-both-s8up	miR1436
miR1436-14	TR_both_c53985_g1_i2	coding-both-none	miR1436
miR1436-14	TR_both_c55580_g1_i1	coding-both-none	miR1436
miR1436-14	TR_both_c55580_g1_i2	coding-both-none	miR1436
miR1436-14	TR_both_c56011_g1_i7	coding-both-none	miR1436
miR1436-14	TR_both_c55526_g1_i1	coding-both-none	miR1436
miR1436-14	TR_both_c63607_g2_i2	coding-both-none	miR1436
miR1436-23	TR_both_c54529_g1_i1	coding-both-none	miR1436
miR1436-14	TR_both_c54035_g2_i1	coding-both-none	miR1436
miR1436-23	TR_both_c59293_g1_i3	coding-both-none	miR1436
miR1436-14	TR_both_c62680_g2_i3	coding-both-none	miR1436
miR1436-14	TR_both_c66011_g1_i6	coding-both-none	miR1436
miR1436-14	TR_both_c62025_g4_i3	coding-both-none	miR1436
miR1436-14	TR_both_c59647_g1_i2	coding-both-s8up	miR1436
miR1436-14	TR_both_c66011_g1_i10	coding-both-none	miR1436
miR1436-14	TR_both_c61351_g4_i2	coding-both-none	miR1436
miR1436-14	TR_both_c63607_g2_i3	coding-both-none	miR1436
miR1436-14	TR_both_c57004_g1_i2	coding-both-none	miR1436
miR1436-14	TR_both_c51091_g1_i1	coding-both-none	miR1436
miR1436-14	TR_both_c47830_g1_i1	coding-both-none	miR1436
miR1436-14	TR_both_c47830_g1_i2	coding-both-none	miR1436
miR1436-14	TR_both_c121554_g1_i1	coding-both-none	miR1436
miR1436-14	TR_both_c19728_g1_i1	coding-both-none	miR1436
miR1436-14	TR_both_c105936_g1_i1	coding-both-none	miR1436
miR1436-14	TR_both_c117515_g1_i1	coding-both-s8up	miR1436
miR1436-14	TR_both_c51734_g1_i1	coding-both-none	miR1436
miR1436-14	TR_both_c54219_g1_i1	coding-both-none	miR1436
miR1436-15	TR_both_c105936_g1_i1	coding-both-none	miR1436
miR1436-15	TR_both_c66393_g2_i5	coding-both-none	miR1436
miR1436-15	TR_both_c83887_g1_i1	coding-both-none	miR1436
miR1436-15	TR_both_c48842_g1_i2	coding-both-none	miR1436
miR1436-15	TR_both_c53811_g1_i1	coding-both-none	miR1436
miR1436-15	TR_both_c59201_g1_i4	coding-both-none	miR1436
miR1436-15	TR_both_c117440_g1_i1	coding-both-none	miR1436
miR1436-15	TR_both_c54186_g1_i1	coding-both-none	miR1436
miR1436-15	TR_both_c62622_g2_i2	coding-both-none	miR1436
miR1436-15	TR_both_c14050_g1_i1	coding-both-none	miR1436
miR1436-15	TR_both_c32942_g1_i1	coding-both-none	miR1436
miR1436-15	TR_both_c19728_g1_i1	coding-both-none	miR1436
miR1436-15	TR_both_c65981_g2_i1	coding-both-none	miR1436
miR1436-15	TR_both_c52008_g1_i1	coding-both-none	miR1436
miR1436-15	TR_both_c119778_g1_i1	coding-both-none	miR1436
miR1436-15	TR_both_c65981_g1_i6	coding-both-none	miR1436
miR1436-15	TR_both_c97786_g1_i1	coding-both-none	miR1436
miR1436-15	TR_both_c48842_g1_i1	coding-both-none	miR1436
miR1436-15	TR_both_c64638_g2_i1	coding-both-none	miR1436
miR1436-15	TR_both_c52928_g2_i1	coding-both-s7up	miR1436
miR1436-15	TR_both_c60144_g1_i2	coding-both-none	miR1436
miR1436-15	TR_both_c117515_g1_i1	coding-both-s8up	miR1436
miR1436-15	TR_both_c49641_g1_i1	coding-both-none	miR1436
miR1436-15	TR_both_c60251_g1_i1	coding-both-none	miR1436
miR1436-15	TR_both_c65589_g3_i2	coding-both-none	miR1436
miR1436-15	TR_both_c58884_g1_i1	coding-both-none	miR1436
miR1436-15	TR_both_c53823_g4_i1	coding-both-none	miR1436
miR1436-15	TR_both_c48604_g1_i2	coding-both-none	miR1436
miR1436-15	TR_both_c64182_g2_i1	coding-both-none	miR1436
miR1436-15	TR_both_c12877_g1_i1	coding-both-none	miR1436
miR1436-15	TR_both_c49676_g1_i1	coding-both-none	miR1436
miR1436-15	TR_both_c62405_g1_i2	coding-both-none	miR1436
miR1436-15	TR_both_c62320_g5_i1	coding-both-none	miR1436
miR1436-15	TR_both_c46518_g1_i1	coding-both-none	miR1436
miR1130-8	TR_both_c56712_g1_i1	coding-both-none	miR1130
miR1130-6	TR_both_c57001_g4_i2	coding-both-none	miR1130
miR1130-8	TR_both_c47469_g1_i1	coding-both-none	miR1130
miR1130-8	TR_both_c56786_g1_i2	coding-both-none	miR1130
miR1130-8	TR_both_c56786_g1_i1	coding-both-none	miR1130
miR1130-8	TR_both_c56786_g1_i5	coding-both-none	miR1130
miR1130-8	TR_both_c56786_g1_i3	coding-both-none	miR1130
miR1130-8	TR_both_c54505_g2_i2	coding-both-none	miR1130
miR1130-8	TR_both_c45284_g1_i2	coding-both-none	miR1130
miR1130-8	TR_both_c64182_g1_i1	coding-both-none	miR1130
miR1130-6	TR_both_c56112_g1_i2	coding-both-none	miR1130
miR1130-8	TR_both_c61448_g2_i3	coding-both-none	miR1130
miR1130-8	TR_both_c50898_g1_i1	coding-both-none	miR1130
miR1130-8	TR_both_c60512_g1_i3	coding-both-none	miR1130
miR1130-8	TR_both_c60512_g1_i4	coding-both-none	miR1130
miR1130-8	TR_both_c58782_g1_i1	coding-both-none	miR1130
miR1130-8	TR_both_c52442_g1_i5	coding-both-none	miR1130
miR1130-8	TR_both_c54180_g3_i2	coding-both-none	miR1130
miR1130-6	TR_both_c29629_g1_i1	coding-both-none	miR1130
miR1130-8	TR_both_c59591_g3_i2	coding-both-none	miR1130
miR1130-8	TR_both_c60414_g3_i4	coding-both-none	miR1130
miR1130-8	TR_both_c60414_g3_i8	coding-both-none	miR1130
miR1130-8	TR_both_c60414_g3_i7	coding-both-none	miR1130
miR1130-8	TR_both_c60414_g3_i1	coding-both-none	miR1130
miR1130-8	TR_both_c60414_g3_i3	coding-both-none	miR1130
miR1130-8	TR_both_c60414_g3_i2	coding-both-none	miR1130
miR1130-8	TR_both_c60414_g3_i9	coding-both-none	miR1130
miR1439-6	TR_both_c50381_g2_i1	coding-both-none	miR1439
miR1439-6	TR_both_c65095_g2_i5	coding-both-none	miR1439
miR1439-6	TR_both_c51734_g1_i1	coding-both-none	miR1439
miR1439-6	TR_both_c61054_g2_i2	coding-both-none	miR1439
miR1439-6	TR_both_c61054_g2_i1	coding-both-none	miR1439
miR1439-6	TR_both_c59777_g3_i2	coding-both-none	miR1439
miR1439-6	TR_both_c44723_g1_i2	coding-both-none	miR1439
miR1439-6	TR_both_c60007_g1_i1	coding-both-none	miR1439
miR1439-6	TR_both_c63792_g1_i1	coding-both-none	miR1439
miR1439-6	TR_both_c52107_g2_i1	coding-both-none	miR1439
miR1439-6	TR_both_c29494_g1_i1	coding-both-none	miR1439
miR1439-6	TR_both_c65080_g5_i1	coding-both-none	miR1439
miR1439-6	TR_both_c65080_g5_i2	coding-both-none	miR1439
miR1439-6	TR_both_c55168_g2_i2	coding-both-none	miR1439
miR1439-6	TR_both_c62827_g1_i2	coding-both-none	miR1439
miR1439-6	TR_both_c39973_g1_i1	coding-both-none	miR1439
miR1439-6	TR_both_c58266_g1_i1	coding-both-none	miR1439
miR1439-6	TR_both_c68386_g1_i1	coding-both-none	miR1439
miR1439-6	TR_both_c51091_g1_i1	coding-both-none	miR1439
miR1439-6	TR_both_c95587_g1_i1	coding-both-none	miR1439
miR1439-6	TR_both_c59481_g1_i3	coding-both-none	miR1439
miR1439-6	TR_both_c58857_g4_i1	coding-both-none	miR1439
miR1439-6	TR_both_c66011_g1_i7	coding-both-none	miR1439
miR1439-6	TR_both_c56011_g1_i7	coding-both-none	miR1439
miR1439-6	TR_both_c55983_g2_i1	coding-both-none	miR1439
miR1439-6	TR_both_c55526_g1_i1	coding-both-none	miR1439
miR1439-6	TR_both_c61280_g1_i1	coding-both-none	miR1439
miR1439-6	TR_both_c54035_g2_i1	coding-both-none	miR1439
miR1439-6	TR_both_c62680_g2_i3	coding-both-none	miR1439
miR1439-6	TR_both_c66011_g1_i6	coding-both-none	miR1439
miR1439-6	TR_both_c66011_g1_i10	coding-both-none	miR1439
miR1439-6	TR_both_c61351_g4_i2	coding-both-none	miR1439
miR1439-6	TR_both_c57004_g1_i2	coding-both-none	miR1439
miR1439-6	TR_both_c65995_g2_i1	coding-both-none	miR1439
miR1439-6	TR_both_c56148_g1_i2	coding-both-none	miR1439
miR1439-6	TR_both_c65250_g4_i2	coding-both-none	miR1439
miR1439-6	TR_both_c56148_g1_i1	coding-both-none	miR1439
miR1439-6	TR_both_c52821_g1_i1	coding-both-none	miR1439
miR1439-6	TR_both_c65250_g4_i3	coding-both-none	miR1439
miR1439-6	TR_both_c37441_g3_i1	coding-both-none	miR1439
miR1439-6	TR_both_c63792_g1_i2	coding-both-none	miR1439
miR1439-6	TR_both_c15973_g1_i1	coding-both-none	miR1439
miR1439-6	TR_both_c57592_g3_i3	coding-both-none	miR1439
miR1439-6	TR_both_c42991_g1_i3	coding-both-none	miR1439
miR1439-6	TR_both_c61220_g2_i1	coding-both-none	miR1439
miR1439-6	TR_both_c42991_g1_i2	coding-both-none	miR1439
miR1439-6	TR_both_c57279_g1_i2	coding-both-none	miR1439
miR1439-6	TR_both_c63528_g5_i6	coding-both-none	miR1439
miR1439-6	TR_both_c63137_g2_i3	coding-both-none	miR1439
miR1439-6	TR_both_c65808_g2_i3	coding-both-none	miR1439
miR1439-6	TR_both_c64565_g3_i1	coding-both-none	miR1439
miR1439-6	TR_both_c59182_g1_i1	coding-both-none	miR1439
miR1439-6	TR_both_c66279_g2_i1	coding-both-s7up	miR1439
miR1439-6	TR_both_c48540_g1_i1	coding-both-none	miR1439
miR1439-6	TR_both_c48540_g1_i2	coding-both-none	miR1439
miR1439-6	TR_both_c45206_g1_i1	coding-both-none	miR1439
miR1439-6	TR_both_c66632_g3_i11	coding-both-none	miR1439
miR1439-6	TR_both_c52411_g1_i1	coding-both-none	miR1439
miR1439-6	TR_both_c52981_g1_i1	coding-both-none	miR1439
miR1439-6	TR_both_c66632_g3_i7	coding-both-none	miR1439
miR1439-6	TR_both_c66632_g3_i8	coding-both-none	miR1439
miR1439-6	TR_both_c64319_g2_i1	coding-both-none	miR1439
miR1439-6	TR_both_c66632_g3_i5	coding-both-none	miR1439
miR1439-6	TR_both_c61199_g2_i1	coding-both-none	miR1439
miR1439-6	TR_both_c52056_g1_i1	coding-both-none	miR1439
miR1439-6	TR_both_c61370_g3_i4	coding-both-none	miR1439
miR1439-6	TR_both_c63758_g2_i2	coding-both-none	miR1439
miR1439-6	TR_both_c63758_g2_i1	coding-both-none	miR1439
miR1439-6	TR_both_c36013_g1_i1	coding-both-none	miR1439
miR1439-6	TR_both_c64319_g2_i3	coding-both-none	miR1439
miR1439-6	TR_both_c64565_g2_i1	coding-both-none	miR1439
miR1439-6	TR_both_c52107_g3_i1	coding-both-none	miR1439
miR1439-6	TR_both_c66461_g1_i3	coding-both-none	miR1439
miR1439-6	TR_both_c62098_g1_i2	coding-both-none	miR1439
miR1439-6	TR_both_c67362_g1_i2	coding-both-none	miR1439
miR1439-6	TR_both_c64565_g4_i1	coding-both-none	miR1439
miR1439-6	TR_both_c64565_g4_i2	coding-both-none	miR1439
miR1439-6	TR_both_c62098_g1_i1	coding-both-none	miR1439
miR1439-6	TR_both_c61312_g2_i6	coding-both-none	miR1439
miR1439-6	TR_both_c39144_g1_i1	coding-both-none	miR1439
miR1439-6	TR_both_c38683_g1_i2	coding-both-none	miR1439
miR1439-6	TR_both_c44424_g2_i2	coding-both-none	miR1439
miR1439-6	TR_both_c53592_g1_i3	coding-both-none	miR1439
miR1439-6	TR_both_c60741_g1_i9	coding-both-none	miR1439
miR1439-6	TR_both_c60741_g1_i13	coding-both-none	miR1439
miR1439-6	TR_both_c60741_g1_i2	coding-both-none	miR1439
miR1439-6	TR_both_c47478_g1_i1	coding-both-none	miR1439
miR1439-6	TR_both_c47685_g2_i1	coding-both-none	miR1439
miR1439-6	TR_both_c62135_g2_i1	coding-both-none	miR1439
miR1439-6	TR_both_c54355_g2_i1	coding-both-none	miR1439
miR1439-6	TR_both_c65494_g1_i4	coding-both-none	miR1439
miR1439-6	TR_both_c65494_g1_i5	coding-both-s8up	miR1439
miR1439-6	TR_both_c63413_g3_i3	coding-both-none	miR1439
miR1439-6	TR_both_c52989_g1_i1	coding-both-none	miR1439
miR1439-6	TR_both_c55580_g1_i1	coding-both-none	miR1439
miR1439-6	TR_both_c66903_g1_i4	coding-both-none	miR1439
miR1439-6	TR_both_c55580_g1_i2	coding-both-none	miR1439
miR1439-6	TR_both_c63036_g1_i1	coding-both-none	miR1439
miR1439-6	TR_both_c61622_g2_i2	coding-both-none	miR1439
miR1439-6	TR_both_c56092_g1_i1	coding-both-none	miR1439
miR1439-6	TR_both_c57127_g1_i1	coding-both-none	miR1439
miR1439-6	TR_both_c64688_g1_i10	coding-both-s8up	miR1439
miR1122-4	TR_both_c139273_g1_i1	coding-both-none	miR1122
miR1122-4	TR_both_c60364_g1_i1	coding-both-s8up	miR1122
miR1122-4	TR_both_c56197_g2_i2	coding-both-none	miR1122
miR1122-4	TR_both_c41754_g1_i1	coding-both-none	miR1122
miR1436-16	TR_both_c61448_g1_i2	coding-both-none	miR1436
miR1436-16	TR_both_c54737_g1_i1	coding-both-none	miR1436
miR1436-16	TR_both_c57001_g1_i1	coding-both-none	miR1436
miR1436-16	TR_both_c83887_g1_i1	coding-both-none	miR1436
miR1436-16	TR_both_c41443_g1_i1	coding-both-none	miR1436
miR1436-16	TR_both_c62320_g5_i1	coding-both-none	miR1436
miR1436-16	TR_both_c56597_g1_i2	coding-both-none	miR1436
miR1436-16	TR_both_c59201_g1_i4	coding-both-none	miR1436
miR1436-16	TR_both_c117440_g1_i1	coding-both-none	miR1436
miR1436-16	TR_both_c42532_g1_i1	coding-both-none	miR1436
miR1436-16	TR_both_c62622_g2_i2	coding-both-none	miR1436
miR1436-16	TR_both_c51962_g1_i1	coding-both-none	miR1436
miR1436-16	TR_both_c65494_g1_i4	coding-both-none	miR1436
miR1436-16	TR_both_c53294_g1_i1	coding-both-none	miR1436
miR1436-16	TR_both_c65494_g1_i5	coding-both-s8up	miR1436
miR1436-16	TR_both_c46676_g1_i1	coding-both-none	miR1436
miR1436-16	TR_both_c14050_g1_i1	coding-both-none	miR1436
miR1436-16	TR_both_c32942_g1_i1	coding-both-none	miR1436
miR1436-16	TR_both_c58229_g1_i1	coding-both-none	miR1436
miR1436-16	TR_both_c65981_g2_i1	coding-both-none	miR1436
miR1436-16	TR_both_c52008_g1_i1	coding-both-none	miR1436
miR1436-16	TR_both_c61920_g5_i1	coding-both-none	miR1436
miR1436-16	TR_both_c57981_g1_i1	coding-both-none	miR1436
miR1436-16	TR_both_c65981_g1_i6	coding-both-none	miR1436
miR1436-16	TR_both_c64320_g2_i1	coding-both-none	miR1436
miR1436-16	TR_both_c55038_g1_i1	coding-both-none	miR1436
miR1436-16	TR_both_c54180_g1_i2	coding-both-none	miR1436
miR1436-16	TR_both_c64638_g2_i1	coding-both-none	miR1436
miR1436-16	TR_both_c66277_g3_i4	coding-both-s8up	miR1436
miR1436-16	TR_both_c61622_g2_i2	coding-both-none	miR1436
miR1436-16	TR_both_c49641_g1_i1	coding-both-none	miR1436
miR1436-16	TR_both_c61622_g2_i1	coding-both-none	miR1436
miR1436-16	TR_both_c55897_g1_i1	coding-both-none	miR1436
miR1436-16	TR_both_c60434_g1_i4	coding-both-none	miR1436
miR1436-16	TR_both_c65589_g3_i2	coding-both-none	miR1436
miR1436-16	TR_both_c65569_g1_i1	coding-both-none	miR1436
miR1436-16	TR_both_c60434_g1_i2	coding-both-none	miR1436
miR1436-16	TR_both_c60434_g1_i3	coding-both-none	miR1436
miR1436-16	TR_both_c48822_g1_i1	coding-both-none	miR1436
miR1436-16	TR_both_c48842_g1_i1	coding-both-none	miR1436
miR1436-16	TR_both_c26390_g1_i1	coding-both-none	miR1436
miR1436-16	TR_both_c60144_g1_i2	coding-both-none	miR1436
miR1436-16	TR_both_c53823_g4_i1	coding-both-none	miR1436
miR1436-16	TR_both_c52442_g1_i1	coding-both-none	miR1436
miR1436-16	TR_both_c58698_g1_i1	coding-both-none	miR1436
miR1436-16	TR_both_c48604_g1_i2	coding-both-none	miR1436
miR1436-16	TR_both_c60414_g4_i1	coding-both-none	miR1436
miR1436-16	TR_both_c60414_g4_i8	coding-both-none	miR1436
miR1436-16	TR_both_c60414_g4_i5	coding-both-none	miR1436
miR1436-16	TR_both_c60414_g4_i6	coding-both-s7up	miR1436
miR1436-16	TR_both_c60560_g1_i3	coding-both-none	miR1436
miR1436-16	TR_both_c60560_g1_i1	coding-both-none	miR1436
miR1436-16	TR_both_c64182_g2_i1	coding-both-none	miR1436
miR1436-16	TR_both_c60414_g4_i2	coding-both-none	miR1436
miR1436-16	TR_both_c60414_g4_i3	coding-both-none	miR1436
miR1436-16	TR_both_c60414_g4_i7	coding-both-none	miR1436
miR1436-16	TR_both_c52442_g1_i2	coding-both-none	miR1436
miR1436-16	TR_both_c12877_g1_i1	coding-both-none	miR1436
miR1436-16	TR_both_c49676_g1_i1	coding-both-none	miR1436
miR1436-16	TR_both_c62405_g1_i2	coding-both-none	miR1436
miR1436-16	TR_both_c63416_g2_i2	coding-both-none	miR1436
miR1436-16	TR_both_c66600_g1_i11	coding-both-none	miR1436
miR1436-16	TR_both_c66600_g1_i1	coding-both-none	miR1436
miR1436-16	TR_both_c66600_g1_i2	coding-both-none	miR1436
miR1436-16	TR_both_c48842_g1_i2	coding-both-none	miR1436
miR1436-16	TR_both_c46518_g1_i1	coding-both-none	miR1436
miR1436-16	TR_both_c63866_g3_i3	coding-both-none	miR1436
miR1436-16	TR_both_c63594_g2_i2	coding-both-none	miR1436
miR1436-17	TR_both_c64375_g3_i1	coding-both-none	miR1436
miR1436-17	TR_both_c64375_g3_i2	coding-both-none	miR1436
miR1436-17	TR_both_c55582_g1_i1	coding-both-none	miR1436
miR1439-7	TR_both_c59777_g3_i2	coding-both-none	miR1439
miR1439-7	TR_both_c61570_g1_i1	coding-both-none	miR1439
miR1439-7	TR_both_c52107_g2_i1	coding-both-none	miR1439
miR1439-7	TR_both_c49408_g2_i1	coding-both-none	miR1439
miR1439-7	TR_both_c55168_g2_i2	coding-both-none	miR1439
miR1439-7	TR_both_c66074_g1_i1	coding-both-none	miR1439
miR1439-7	TR_both_c66074_g1_i2	coding-both-none	miR1439
miR1439-7	TR_both_c57114_g1_i1	coding-both-none	miR1439
miR1439-7	TR_both_c56565_g1_i1	coding-both-none	miR1439
miR1439-7	TR_both_c56148_g1_i2	coding-both-none	miR1439
miR1439-7	TR_both_c56148_g1_i1	coding-both-none	miR1439
miR1439-7	TR_both_c65196_g2_i3	coding-both-none	miR1439
miR1439-7	TR_both_c58548_g1_i2	coding-both-s8up	miR1439
miR1439-7	TR_both_c37441_g3_i1	coding-both-none	miR1439
miR1439-7	TR_both_c65196_g2_i2	coding-both-none	miR1439
miR1439-7	TR_both_c65196_g2_i1	coding-both-none	miR1439
miR1439-7	TR_both_c67546_g1_i2	coding-both-none	miR1439
miR1439-7	TR_both_c64565_g3_i1	coding-both-none	miR1439
miR1439-7	TR_both_c52981_g1_i1	coding-both-none	miR1439
miR1439-7	TR_both_c64319_g2_i1	coding-both-none	miR1439
miR1439-7	TR_both_c54548_g1_i1	coding-both-none	miR1439
miR1439-7	TR_both_c66087_g1_i2	coding-both-none	miR1439
miR1439-7	TR_both_c61199_g2_i1	coding-both-none	miR1439
miR1439-7	TR_both_c54035_g2_i1	coding-both-none	miR1439
miR1439-7	TR_both_c62680_g2_i3	coding-both-none	miR1439
miR1439-7	TR_both_c64760_g1_i3	coding-both-none	miR1439
miR1439-7	TR_both_c60336_g3_i3	coding-both-none	miR1439
miR1439-7	TR_both_c60336_g3_i1	coding-both-none	miR1439
miR1439-7	TR_both_c57004_g1_i2	coding-both-none	miR1439
miR1439-7	TR_both_c119778_g1_i1	coding-both-none	miR1439
miR1439-7	TR_both_c64319_g2_i3	coding-both-none	miR1439
miR1439-7	TR_both_c64565_g2_i1	coding-both-none	miR1439
miR1439-7	TR_both_c54748_g1_i4	coding-both-s8up	miR1439
miR1439-7	TR_both_c54748_g1_i3	coding-both-s8up	miR1439
miR1439-7	TR_both_c67546_g1_i1	coding-both-none	miR1439
miR1439-7	TR_both_c59112_g1_i3	coding-both-none	miR1439
miR1439-7	TR_both_c53431_g1_i2	coding-both-none	miR1439
miR1439-7	TR_both_c53431_g1_i1	coding-both-none	miR1439
miR1439-7	TR_both_c59112_g1_i1	coding-both-none	miR1439
miR1439-7	TR_both_c40924_g1_i1	coding-both-none	miR1439
miR1439-7	TR_both_c40924_g1_i2	coding-both-none	miR1439
miR1439-7	TR_both_c63687_g3_i1	coding-both-none	miR1439
miR1439-7	TR_both_c63717_g1_i2	coding-both-none	miR1439
miR1439-7	TR_both_c63717_g1_i3	coding-both-none	miR1439
miR1439-7	TR_both_c62729_g1_i1	coding-both-none	miR1439
miR1436-18	TR_both_c48822_g1_i1	coding-both-none	miR1436
miR1436-18	TR_both_c12877_g1_i1	coding-both-none	miR1436
miR1436-18	TR_both_c83887_g1_i1	coding-both-none	miR1436
miR1436-18	TR_both_c41443_g1_i1	coding-both-none	miR1436
miR1436-18	TR_both_c56597_g1_i2	coding-both-none	miR1436
miR1436-18	TR_both_c61448_g1_i2	coding-both-none	miR1436
miR1436-18	TR_both_c55168_g2_i2	coding-both-none	miR1436
miR1436-18	TR_both_c57592_g3_i3	coding-both-none	miR1436
miR1436-18	TR_both_c59201_g1_i4	coding-both-none	miR1436
miR1436-18	TR_both_c58698_g1_i1	coding-both-none	miR1436
miR1436-18	TR_both_c117440_g1_i1	coding-both-none	miR1436
miR1436-18	TR_both_c42532_g1_i1	coding-both-none	miR1436
miR1436-18	TR_both_c64262_g3_i1	coding-both-none	miR1436
miR1436-18	TR_both_c64262_g3_i3	coding-both-none	miR1436
miR1436-18	TR_both_c54596_g2_i2	coding-both-none	miR1436
miR1436-18	TR_both_c62622_g2_i2	coding-both-none	miR1436
miR1436-18	TR_both_c54596_g2_i3	coding-both-none	miR1436
miR1436-18	TR_both_c95587_g1_i1	coding-both-none	miR1436
miR1436-18	TR_both_c63278_g4_i1	coding-both-none	miR1436
miR1436-18	TR_both_c66011_g1_i7	coding-both-none	miR1436
miR1436-18	TR_both_c52107_g2_i1	coding-both-none	miR1436
miR1436-18	TR_both_c53294_g1_i1	coding-both-none	miR1436
miR1436-18	TR_both_c46676_g1_i1	coding-both-none	miR1436
miR1436-18	TR_both_c56011_g1_i7	coding-both-none	miR1436
miR1436-18	TR_both_c63607_g2_i2	coding-both-none	miR1436
miR1436-18	TR_both_c54035_g2_i1	coding-both-none	miR1436
miR1436-18	TR_both_c62680_g2_i3	coding-both-none	miR1436
miR1436-18	TR_both_c66011_g1_i6	coding-both-none	miR1436
miR1436-18	TR_both_c62025_g4_i3	coding-both-none	miR1436
miR1436-18	TR_both_c66011_g1_i10	coding-both-none	miR1436
miR1436-18	TR_both_c61351_g4_i2	coding-both-none	miR1436
miR1436-18	TR_both_c63607_g2_i3	coding-both-none	miR1436
miR1436-18	TR_both_c57004_g1_i2	coding-both-none	miR1436
miR1436-18	TR_both_c51091_g1_i1	coding-both-none	miR1436
miR1436-18	TR_both_c14050_g1_i1	coding-both-none	miR1436
miR1436-18	TR_both_c32942_g1_i1	coding-both-none	miR1436
miR1436-18	TR_both_c19728_g1_i1	coding-both-none	miR1436
miR1436-18	TR_both_c58229_g1_i1	coding-both-none	miR1436
miR1436-18	TR_both_c65981_g2_i1	coding-both-none	miR1436
miR1436-18	TR_both_c105936_g1_i1	coding-both-none	miR1436
miR1436-18	TR_both_c51734_g1_i1	coding-both-none	miR1436
miR1436-18	TR_both_c44424_g2_i2	coding-both-none	miR1436
miR1436-18	TR_both_c52008_g1_i1	coding-both-none	miR1436
miR1436-18	TR_both_c57981_g1_i1	coding-both-none	miR1436
miR1436-18	TR_both_c119778_g1_i1	coding-both-none	miR1436
miR1436-18	TR_both_c65981_g1_i6	coding-both-none	miR1436
miR1436-18	TR_both_c50381_g2_i1	coding-both-none	miR1436
miR1436-18	TR_both_c65250_g4_i2	coding-both-none	miR1436
miR1436-18	TR_both_c62827_g1_i2	coding-both-none	miR1436
miR1436-18	TR_both_c65095_g2_i5	coding-both-none	miR1436
miR1436-18	TR_both_c65250_g4_i3	coding-both-none	miR1436
miR1436-18	TR_both_c66279_g2_i1	coding-both-s7up	miR1436
miR1436-18	TR_both_c62506_g2_i2	coding-both-none	miR1436
miR1436-18	TR_both_c55038_g1_i1	coding-both-none	miR1436
miR1436-18	TR_both_c54180_g1_i2	coding-both-none	miR1436
miR1436-18	TR_both_c64638_g2_i1	coding-both-none	miR1436
miR1436-18	TR_both_c53343_g1_i1	coding-both-none	miR1436
miR1436-18	TR_both_c54737_g1_i1	coding-both-none	miR1436
miR1436-18	TR_both_c66277_g3_i4	coding-both-s8up	miR1436
miR1436-18	TR_both_c52928_g2_i1	coding-both-s7up	miR1436
miR1436-18	TR_both_c117515_g1_i1	coding-both-s8up	miR1436
miR1436-18	TR_both_c66279_g2_i3	coding-both-none	miR1436
miR1436-18	TR_both_c61622_g2_i2	coding-both-none	miR1436
miR1436-18	TR_both_c59488_g1_i2	coding-both-none	miR1436
miR1436-18	TR_both_c57001_g1_i1	coding-both-none	miR1436
miR1436-18	TR_both_c49641_g1_i1	coding-both-none	miR1436
miR1436-18	TR_both_c62359_g3_i1	coding-both-none	miR1436
miR1436-18	TR_both_c61821_g4_i1	coding-both-none	miR1436
miR1436-18	TR_both_c61622_g2_i1	coding-both-none	miR1436
miR1436-18	TR_both_c55897_g1_i1	coding-both-none	miR1436
miR1436-18	TR_both_c64378_g1_i1	coding-both-none	miR1436
miR1436-18	TR_both_c60434_g1_i4	coding-both-none	miR1436
miR1436-18	TR_both_c62113_g2_i2	coding-both-none	miR1436
miR1436-18	TR_both_c65589_g3_i2	coding-both-none	miR1436
miR1436-18	TR_both_c65569_g1_i1	coding-both-none	miR1436
miR1436-18	TR_both_c60434_g1_i2	coding-both-none	miR1436
miR1436-18	TR_both_c60434_g1_i3	coding-both-none	miR1436
miR1436-18	TR_both_c26390_g1_i1	coding-both-none	miR1436
miR1436-18	TR_both_c65312_g3_i4	coding-both-none	miR1436
miR1436-18	TR_both_c60144_g1_i2	coding-both-none	miR1436
miR1436-18	TR_both_c53823_g4_i1	coding-both-none	miR1436
miR1436-18	TR_both_c52442_g1_i1	coding-both-none	miR1436
miR1436-18	TR_both_c65312_g3_i2	coding-both-none	miR1436
miR1436-18	TR_both_c48604_g1_i2	coding-both-none	miR1436
miR1436-18	TR_both_c60414_g4_i1	coding-both-none	miR1436
miR1436-18	TR_both_c60414_g4_i8	coding-both-none	miR1436
miR1436-18	TR_both_c66393_g2_i5	coding-both-none	miR1436
miR1436-18	TR_both_c60414_g4_i5	coding-both-none	miR1436
miR1436-18	TR_both_c60414_g4_i6	coding-both-s7up	miR1436
miR1436-18	TR_both_c56849_g1_i1	coding-both-none	miR1436
miR1436-18	TR_both_c60560_g1_i3	coding-both-none	miR1436
miR1436-18	TR_both_c60560_g1_i1	coding-both-none	miR1436
miR1436-18	TR_both_c51962_g1_i1	coding-both-none	miR1436
miR1436-18	TR_both_c64182_g2_i1	coding-both-none	miR1436
miR1436-18	TR_both_c60414_g4_i2	coding-both-none	miR1436
miR1436-18	TR_both_c60414_g4_i3	coding-both-none	miR1436
miR1436-18	TR_both_c60414_g4_i7	coding-both-none	miR1436
miR1436-18	TR_both_c52442_g1_i2	coding-both-none	miR1436
miR1139	TR_both_c63153_g1_i2	coding-both-s7up	miR1139
miR1139	TR_both_c60320_g1_i3	coding-both-none	miR1139
miR1439-8	TR_both_c65250_g4_i2	coding-both-none	miR1439
miR1439-8	TR_both_c65250_g4_i3	coding-both-none	miR1439
miR1439-8	TR_both_c68386_g1_i1	coding-both-none	miR1439
miR1439-8	TR_both_c51091_g1_i1	coding-both-none	miR1439
miR1439-8	TR_both_c64858_g4_i1	coding-both-s7up	miR1439
miR1439-5	TR_both_c56011_g1_i7	coding-both-none	miR1439
miR1439-5	TR_both_c61351_g4_i2	coding-both-none	miR1439
miR1439-5	TR_both_c65995_g2_i1	coding-both-none	miR1439
miR1439-8	TR_both_c54355_g2_i1	coding-both-none	miR1439
miR1439-8	TR_both_c52989_g1_i1	coding-both-none	miR1439
miR1439-8	TR_both_c63036_g1_i1	coding-both-none	miR1439
miR1439-8	TR_both_c61622_g2_i2	coding-both-none	miR1439
miR1439-8	TR_both_c57127_g1_i1	coding-both-none	miR1439
miR1439-8	TR_both_c64688_g1_i10	coding-both-s8up	miR1439
miR1439-8	TR_both_c62289_g2_i1	coding-both-none	miR1439
miR1439-8	TR_both_c60127_g1_i3	coding-both-none	miR1439
miR1439-8	TR_both_c60127_g1_i4	coding-both-none	miR1439
miR1439-8	TR_both_c60127_g1_i1	coding-both-none	miR1439
miR1439-8	TR_both_c62359_g3_i1	coding-both-none	miR1439
miR1439-8	TR_both_c64824_g2_i2	coding-both-none	miR1439
miR1439-8	TR_both_c61622_g2_i1	coding-both-none	miR1439
miR1439-8	TR_both_c64688_g1_i6	coding-both-s8up	miR1439
miR1439-8	TR_both_c65356_g1_i1	coding-both-none	miR1439
miR1439-5	TR_both_c50381_g2_i1	coding-both-none	miR1439
miR1439-5	TR_both_c57592_g3_i3	coding-both-none	miR1439
miR1439-5	TR_both_c62827_g1_i2	coding-both-none	miR1439
miR1439-5	TR_both_c65095_g2_i5	coding-both-none	miR1439
miR1439-5	TR_both_c66279_g2_i1	coding-both-s7up	miR1439
miR1439-8	TR_both_c44723_g1_i2	coding-both-none	miR1439
miR1439-5	TR_both_c58857_g4_i1	coding-both-none	miR1439
miR1439-8	TR_both_c60329_g6_i1	coding-both-none	miR1439
miR1439-5	TR_both_c52107_g3_i1	coding-both-none	miR1439
miR1439-8	TR_both_c60329_g6_i3	coding-both-none	miR1439
miR1439-5	TR_both_c62098_g1_i2	coding-both-none	miR1439
miR1439-8	TR_both_c51734_g1_i1	coding-both-none	miR1439
miR1439-8	TR_both_c48229_g2_i2	coding-both-none	miR1439
miR1439-8	TR_both_c39973_g1_i1	coding-both-none	miR1439
miR1439-8	TR_both_c56680_g1_i1	coding-both-none	miR1439
miR1439-8	TR_both_c66730_g3_i2	coding-both-none	miR1439
miR1439-5	TR_both_c62098_g1_i1	coding-both-none	miR1439
miR1439-5	TR_both_c39144_g1_i1	coding-both-none	miR1439
miR1439-5	TR_both_c44424_g2_i2	coding-both-none	miR1439
miR1439-5	TR_both_c61054_g2_i2	coding-both-none	miR1439
miR1439-5	TR_both_c61054_g2_i1	coding-both-none	miR1439
miR1439-8	TR_both_c42991_g1_i3	coding-both-none	miR1439
miR1439-8	TR_both_c55983_g2_i1	coding-both-none	miR1439
miR1439-8	TR_both_c42991_g1_i2	coding-both-none	miR1439
miR1439-8	TR_both_c57279_g1_i2	coding-both-none	miR1439
miR1439-8	TR_both_c63607_g2_i2	coding-both-none	miR1439
miR1439-8	TR_both_c63137_g2_i3	coding-both-none	miR1439
miR1439-8	TR_both_c63607_g2_i3	coding-both-none	miR1439
miR1439-8	TR_both_c59182_g1_i1	coding-both-none	miR1439
miR1439-8	TR_both_c48540_g1_i1	coding-both-none	miR1439
miR1439-8	TR_both_c48540_g1_i2	coding-both-none	miR1439
miR1439-8	TR_both_c45206_g1_i1	coding-both-none	miR1439
miR1439-8	TR_both_c52411_g1_i1	coding-both-none	miR1439
miR1439-8	TR_both_c64988_g2_i13	coding-both-none	miR1439
miR1439-8	TR_both_c52821_g1_i1	coding-both-none	miR1439
miR1439-8	TR_both_c61370_g3_i4	coding-both-none	miR1439
miR1439-8	TR_both_c61821_g4_i1	coding-both-none	miR1439
miR1439-8	TR_both_c60007_g1_i1	coding-both-none	miR1439
miR1439-8	TR_both_c63792_g1_i2	coding-both-none	miR1439
miR1439-8	TR_both_c59760_g2_i1	coding-both-none	miR1439
miR1439-5	TR_both_c65260_g1_i2	coding-both-none	miR1439
miR1439-5	TR_both_c66632_g3_i11	coding-both-none	miR1439
miR1439-5	TR_both_c64493_g1_i3	coding-both-none	miR1439
miR1439-5	TR_both_c66632_g3_i7	coding-both-none	miR1439
miR1439-5	TR_both_c66632_g3_i8	coding-both-none	miR1439
miR1439-5	TR_both_c66632_g3_i5	coding-both-none	miR1439
miR1439-5	TR_both_c52056_g1_i1	coding-both-none	miR1439
miR1439-5	TR_both_c36013_g1_i1	coding-both-none	miR1439
miR1439-5	TR_both_c64565_g2_i1	coding-both-none	miR1439
miR1439-5	TR_both_c66704_g1_i1	coding-both-none	miR1439
miR1439-5	TR_both_c66608_g1_i4	coding-both-none	miR1439
miR1439-5	TR_both_c66608_g1_i8	coding-both-none	miR1439
miR1439-5	TR_both_c66704_g1_i2	coding-both-none	miR1439
miR1439-8	TR_both_c23738_g1_i1	coding-both-none	miR1439
miR1439-8	TR_both_c41664_g1_i2	coding-both-none	miR1439
miR1439-8	TR_both_c56471_g2_i2	coding-both-none	miR1439
miR1439-8	TR_both_c56471_g2_i1	coding-both-none	miR1439
miR1439-8	TR_both_c41664_g1_i1	coding-both-none	miR1439
miR1439-8	TR_both_c36671_g1_i4	coding-both-none	miR1439
miR1439-8	TR_both_c65448_g2_i3	coding-both-none	miR1439
miR1439-8	TR_both_c50087_g1_i1	coding-both-none	miR1439
miR1439-5	TR_both_c58548_g1_i2	coding-both-s8up	miR1439
miR1439-8	TR_both_c60396_g2_i1	coding-both-none	miR1439
miR1439-8	TR_both_c36671_g1_i1	coding-both-none	miR1439
miR1439-5	TR_both_c33534_g1_i1	coding-both-none	miR1439
miR1439-8	TR_both_c29539_g1_i1	coding-both-none	miR1439
miR1439-5	TR_both_c47167_g1_i1	coding-both-none	miR1439
miR1439-8	TR_both_c65957_g2_i1	coding-both-none	miR1439
miR1439-8	TR_both_c55647_g1_i3	coding-both-none	miR1439
miR1439-5	TR_both_c48860_g1_i2	coding-both-none	miR1439
miR1439-9	TR_both_c59777_g3_i2	coding-both-none	miR1439
miR1439-9	TR_both_c47925_g1_i2	coding-both-none	miR1439
miR1439-9	TR_both_c47925_g1_i1	coding-both-none	miR1439
miR1439-9	TR_both_c52107_g2_i1	coding-both-none	miR1439
miR1439-9	TR_both_c55168_g2_i2	coding-both-none	miR1439
miR1439-9	TR_both_c65312_g3_i4	coding-both-none	miR1439
miR1439-9	TR_both_c65312_g3_i2	coding-both-none	miR1439
miR1439-9	TR_both_c66011_g1_i7	coding-both-none	miR1439
miR1439-9	TR_both_c57592_g3_i3	coding-both-none	miR1439
miR1439-9	TR_both_c56011_g1_i7	coding-both-none	miR1439
miR1439-9	TR_both_c54035_g2_i1	coding-both-none	miR1439
miR1439-9	TR_both_c62680_g2_i3	coding-both-none	miR1439
miR1439-9	TR_both_c66011_g1_i6	coding-both-none	miR1439
miR1439-9	TR_both_c66011_g1_i10	coding-both-none	miR1439
miR1439-9	TR_both_c61351_g4_i2	coding-both-none	miR1439
miR1439-9	TR_both_c57004_g1_i2	coding-both-none	miR1439
miR1439-9	TR_both_c65995_g2_i1	coding-both-none	miR1439
miR1439-9	TR_both_c61570_g1_i1	coding-both-none	miR1439
miR1439-9	TR_both_c12877_g1_i1	coding-both-none	miR1439
miR1439-9	TR_both_c43309_g1_i2	coding-both-none	miR1439
miR1439-9	TR_both_c54748_g1_i4	coding-both-s8up	miR1439
miR1439-9	TR_both_c54748_g1_i3	coding-both-s8up	miR1439
miR1439-9	TR_both_c51682_g1_i3	coding-both-s7up	miR1439
miR1439-9	TR_both_c60901_g1_i2	coding-both-none	miR1439
miR1439-9	TR_both_c64565_g3_i1	coding-both-none	miR1439
miR1439-9	TR_both_c66318_g1_i3	coding-both-none	miR1439
miR1439-9	TR_both_c66279_g2_i1	coding-both-s7up	miR1439
miR1439-9	TR_both_c59112_g1_i3	coding-both-none	miR1439
miR1439-9	TR_both_c64319_g2_i1	coding-both-none	miR1439
miR1439-9	TR_both_c59112_g1_i1	coding-both-none	miR1439
miR1439-9	TR_both_c62729_g1_i1	coding-both-none	miR1439
miR1439-9	TR_both_c64319_g2_i3	coding-both-none	miR1439
miR1439-9	TR_both_c64565_g2_i1	coding-both-none	miR1439
miR1439-9	TR_both_c52107_g3_i1	coding-both-none	miR1439
miR1439-9	TR_both_c62098_g1_i2	coding-both-none	miR1439
miR1439-9	TR_both_c64565_g4_i1	coding-both-none	miR1439
miR1439-9	TR_both_c64565_g4_i2	coding-both-none	miR1439
miR1439-9	TR_both_c62098_g1_i1	coding-both-none	miR1439
miR1439-9	TR_both_c39282_g1_i1	coding-both-none	miR1439
miR1439-9	TR_both_c39144_g1_i1	coding-both-none	miR1439
miR1439-9	TR_both_c44424_g2_i2	coding-both-none	miR1439
miR1439-9	TR_both_c53592_g1_i3	coding-both-none	miR1439
miR1439-9	TR_both_c47478_g1_i1	coding-both-none	miR1439
miR1439-9	TR_both_c52493_g1_i3	coding-both-none	miR1439
miR1439-9	TR_both_c47685_g2_i1	coding-both-none	miR1439
miR1439-9	TR_both_c62135_g2_i1	coding-both-none	miR1439
miR1439-9	TR_both_c56560_g1_i2	coding-both-none	miR1439
miR1439-9	TR_both_c66903_g1_i4	coding-both-none	miR1439
miR1439-9	TR_both_c65954_g1_i1	coding-both-s7up	miR1439
miR1439-9	TR_both_c65954_g1_i6	coding-both-s7up	miR1439
miR1439-9	TR_both_c64182_g2_i1	coding-both-none	miR1439
miR1439-10	TR_both_c63607_g2_i2	coding-both-none	miR1439
miR1439-10	TR_both_c63607_g2_i3	coding-both-none	miR1439
miR1439-10	TR_both_c126429_g1_i1	coding-both-none	miR1439
miR1439-10	TR_both_c40827_g1_i1	coding-both-none	miR1439
miR1439-10	TR_both_c55514_g2_i2	coding-both-none	miR1439
miR1439-10	TR_both_c105936_g1_i1	coding-both-none	miR1439
miR1439-10	TR_both_c50381_g2_i1	coding-both-none	miR1439
miR1439-10	TR_both_c62827_g1_i2	coding-both-none	miR1439
miR1439-10	TR_both_c42532_g1_i1	coding-both-none	miR1439
miR1439-10	TR_both_c65095_g2_i5	coding-both-none	miR1439
miR1439-10	TR_both_c68386_g1_i1	coding-both-none	miR1439
miR1439-10	TR_both_c51091_g1_i1	coding-both-none	miR1439
miR1439-10	TR_both_c61598_g4_i1	coding-both-none	miR1439
miR1439-10	TR_both_c58857_g4_i1	coding-both-none	miR1439
miR1439-10	TR_both_c66011_g1_i7	coding-both-none	miR1439
miR1439-10	TR_both_c56011_g1_i7	coding-both-none	miR1439
miR1439-10	TR_both_c66011_g1_i6	coding-both-none	miR1439
miR1439-10	TR_both_c66011_g1_i10	coding-both-none	miR1439
miR1439-10	TR_both_c61351_g4_i2	coding-both-none	miR1439
miR1439-10	TR_both_c65995_g2_i1	coding-both-none	miR1439
miR1439-10	TR_both_c41443_g1_i1	coding-both-none	miR1439
miR1439-10	TR_both_c65981_g2_i1	coding-both-none	miR1439
miR1439-10	TR_both_c30693_g1_i1	coding-both-none	miR1439
miR1439-10	TR_both_c51734_g1_i1	coding-both-none	miR1439
miR1439-10	TR_both_c65250_g4_i2	coding-both-none	miR1439
miR1439-10	TR_both_c61054_g2_i2	coding-both-none	miR1439
miR1439-10	TR_both_c61054_g2_i1	coding-both-none	miR1439
miR1439-10	TR_both_c65250_g4_i3	coding-both-none	miR1439
miR1439-10	TR_both_c32942_g1_i1	coding-both-none	miR1439
miR1439-10	TR_both_c57592_g3_i3	coding-both-none	miR1439
miR1439-10	TR_both_c42991_g1_i3	coding-both-none	miR1439
miR1439-10	TR_both_c42991_g1_i2	coding-both-none	miR1439
miR1439-10	TR_both_c57279_g1_i2	coding-both-none	miR1439
miR1439-10	TR_both_c63137_g2_i3	coding-both-none	miR1439
miR1439-10	TR_both_c66279_g2_i1	coding-both-s7up	miR1439
miR1439-10	TR_both_c59182_g1_i1	coding-both-none	miR1439
miR1439-10	TR_both_c48540_g1_i1	coding-both-none	miR1439
miR1439-10	TR_both_c48540_g1_i2	coding-both-none	miR1439
miR1439-10	TR_both_c45206_g1_i1	coding-both-none	miR1439
miR1439-10	TR_both_c66632_g3_i11	coding-both-none	miR1439
miR1439-10	TR_both_c54737_g1_i1	coding-both-none	miR1439
miR1439-10	TR_both_c54036_g2_i2	coding-both-none	miR1439
miR1439-10	TR_both_c66277_g4_i1	coding-both-s8up	miR1439
miR1439-10	TR_both_c66632_g3_i7	coding-both-none	miR1439
miR1439-10	TR_both_c66632_g3_i8	coding-both-none	miR1439
miR1118	TR_both_c105936_g1_i1	coding-both-none	miR1118
miR1118	TR_both_c53811_g1_i1	coding-both-none	miR1118
miR1118	TR_both_c54186_g1_i1	coding-both-none	miR1118
miR1118	TR_both_c12877_g1_i1	coding-both-none	miR1118
miR1118	TR_both_c19728_g1_i1	coding-both-none	miR1118
miR1122-6	TR_both_c60441_g2_i3	coding-both-none	miR1122
miR1122-6	TR_both_c60441_g2_i2	coding-both-none	miR1122
miR1122-6	TR_both_c65116_g2_i5	coding-both-none	miR1122
miR1122-6	TR_both_c66473_g3_i2	coding-both-none	miR1122
miR1122-6	TR_both_c67596_g1_i4	coding-both-none	miR1122
miR1128-2	TR_both_c48024_g1_i1	coding-both-none	miR1128
miR1128-2	TR_both_c65957_g1_i2	coding-both-s8up	miR1128
miR1128-2	TR_both_c65957_g1_i1	coding-both-s8up	miR1128
miR1128-2	TR_both_c62506_g3_i3	coding-both-none	miR1128
miR1128-2	TR_both_c67067_g1_i2	coding-both-none	miR1128
miR1128-2	TR_both_c64683_g2_i1	coding-both-none	miR1128
miR1128-2	TR_both_c64520_g6_i1	coding-both-none	miR1128
miR1128-2	TR_both_c64762_g1_i1	coding-both-none	miR1128
miR1128-2	TR_both_c59787_g1_i1	coding-both-none	miR1128
miR1128-2	TR_both_c59787_g1_i4	coding-both-none	miR1128
miR1128-2	TR_both_c59787_g1_i2	coding-both-none	miR1128
miR1128-2	TR_both_c59787_g1_i3	coding-both-none	miR1128
miR1128-2	TR_both_c59787_g1_i5	coding-both-none	miR1128
miR1128-2	TR_both_c56505_g1_i1	coding-both-none	miR1128
miR1128-2	TR_both_c53682_g1_i1	coding-both-none	miR1128
miR1128-2	TR_both_c62399_g2_i1	coding-both-none	miR1128
miR1128-2	TR_both_c53682_g1_i2	coding-both-none	miR1128
miR1128-2	TR_both_c64520_g6_i2	coding-both-none	miR1128
miR1128-2	TR_both_c56855_g8_i1	coding-both-none	miR1128
miR1128-2	TR_both_c51789_g3_i1	coding-both-none	miR1128
miR1128-2	TR_both_c80474_g1_i1	coding-both-none	miR1128
miR1128-2	TR_both_c64761_g1_i9	coding-both-none	miR1128
miR1128-2	TR_both_c59615_g1_i3	coding-both-none	miR1128
miR1128-2	TR_both_c66843_g3_i2	coding-both-none	miR1128
miR1128-2	TR_both_c64144_g1_i1	coding-both-none	miR1128
miR1128-2	TR_both_c67185_g2_i1	coding-both-none	miR1128
miR1128-2	TR_both_c67185_g2_i2	coding-both-none	miR1128
miR1128-2	TR_both_c59931_g1_i3	coding-both-none	miR1128
miR1128-2	TR_both_c67585_g4_i1	coding-both-none	miR1128
miR1128-2	TR_both_c49865_g1_i1	coding-both-none	miR1128
miR1128-2	TR_both_c63224_g4_i1	coding-both-none	miR1128
miR1128-2	TR_both_c59931_g1_i6	coding-both-none	miR1128
miR1128-2	TR_both_c57169_g1_i1	coding-both-none	miR1128
miR1128-2	TR_both_c53811_g1_i2	coding-both-none	miR1128
miR1128-2	TR_both_c47030_g1_i1	coding-both-none	miR1128
miR1128-2	TR_both_c64520_g5_i3	coding-both-none	miR1128
miR1128-2	TR_both_c57290_g1_i2	coding-both-none	miR1128
miR1128-2	TR_both_c65482_g1_i2	coding-both-s8up	miR1128
miR1128-2	TR_both_c28051_g1_i2	coding-both-none	miR1128
miR1128-2	TR_both_c63374_g1_i2	coding-both-none	miR1128
miR1128-2	TR_both_c58414_g1_i3	coding-both-none	miR1128
miR1128-2	TR_both_c65448_g1_i2	coding-both-s7up	miR1128
miR1128-2	TR_both_c84986_g1_i1	coding-both-none	miR1128
miR1128-2	TR_both_c60049_g1_i1	coding-both-none	miR1128
miR1128-2	TR_both_c66497_g1_i9	coding-both-none	miR1128
miR1128-2	TR_both_c51399_g1_i1	coding-both-none	miR1128
miR1128-2	TR_both_c64331_g2_i2	coding-both-none	miR1128
miR1128-2	TR_both_c67745_g1_i1	coding-both-none	miR1128
miR1128-2	TR_both_c47468_g1_i2	coding-both-none	miR1128
miR1128-2	TR_both_c48161_g1_i1	coding-both-none	miR1128
miR1128-2	TR_both_c55071_g1_i2	coding-both-none	miR1128
miR1128-2	TR_both_c55071_g1_i3	coding-both-none	miR1128
miR1128-1	TR_both_c54748_g3_i1	coding-both-none	miR1128
miR1128-2	TR_both_c52169_g1_i2	coding-both-none	miR1128
miR1128-2	TR_both_c52169_g1_i1	coding-both-none	miR1128
miR1122-7	TR_both_c65116_g2_i5	coding-both-none	miR1122
miR1122-7	TR_both_c45460_g1_i1	coding-both-none	miR1122
miR1122-7	TR_both_c59982_g1_i1	coding-both-none	miR1122
miR1122-7	TR_both_c59982_g1_i2	coding-both-none	miR1122
miR1122-7	TR_both_c55381_g1_i1	coding-both-none	miR1122
miR1122-7	TR_both_c67596_g1_i4	coding-both-none	miR1122
miR1130-7	TR_both_c64182_g1_i1	coding-both-none	miR1130
miR1130-7	TR_both_c50898_g1_i1	coding-both-none	miR1130
miR1130-7	TR_both_c56112_g1_i2	coding-both-none	miR1130
miR1130-7	TR_both_c62684_g1_i1	coding-both-s7up	miR1130
miR1130-7	TR_both_c56712_g1_i1	coding-both-none	miR1130
miR1130-7	TR_both_c62684_g1_i2	coding-both-none	miR1130
miR1130-7	TR_both_c65958_g5_i2	coding-both-none	miR1130
miR1130-7	TR_both_c56786_g1_i2	coding-both-none	miR1130
miR1130-7	TR_both_c56786_g1_i1	coding-both-none	miR1130
miR1130-7	TR_both_c56786_g1_i5	coding-both-none	miR1130
miR1130-7	TR_both_c56786_g1_i3	coding-both-none	miR1130
miR1130-7	TR_both_c54180_g3_i2	coding-both-none	miR1130
miR1130-7	TR_both_c47469_g1_i1	coding-both-none	miR1130
miR1130-7	TR_both_c66515_g1_i1	coding-both-none	miR1130
miR1130-7	TR_both_c29629_g1_i1	coding-both-none	miR1130
miR1122-8	TR_both_c65116_g2_i5	coding-both-none	miR1122
miR1122-8	TR_both_c55381_g1_i1	coding-both-none	miR1122
miR1122-8	TR_both_c60848_g5_i2	coding-both-none	miR1122
miR1122-8	TR_both_c57849_g2_i1	coding-both-none	miR1122
miR1122-8	TR_both_c55036_g2_i3	coding-both-none	miR1122
miR1122-8	TR_both_c55036_g2_i2	coding-both-none	miR1122
miR1122-8	TR_both_c67555_g1_i1	coding-both-none	miR1122
miR1436-19	TR_both_c95587_g1_i1	coding-both-none	miR1436
miR1436-19	TR_both_c48822_g1_i1	coding-both-none	miR1436
miR1436-19	TR_both_c62422_g2_i1	coding-both-none	miR1436
miR1436-19	TR_both_c59112_g1_i3	coding-both-none	miR1436
miR1436-19	TR_both_c46676_g1_i1	coding-both-none	miR1436
miR1436-19	TR_both_c41618_g1_i1	coding-both-none	miR1436
miR1436-19	TR_both_c64319_g2_i1	coding-both-none	miR1436
miR1436-19	TR_both_c56375_g2_i1	coding-both-none	miR1436
miR1436-19	TR_both_c61370_g3_i4	coding-both-none	miR1436
miR1436-19	TR_both_c59112_g1_i1	coding-both-none	miR1436
miR1436-19	TR_both_c62680_g2_i3	coding-both-none	miR1436
miR1436-19	TR_both_c64319_g2_i3	coding-both-none	miR1436
miR1436-19	TR_both_c30360_g1_i1	coding-both-none	miR1436
miR1436-19	TR_both_c54188_g1_i2	coding-both-none	miR1436
miR1436-19	TR_both_c64958_g1_i2	coding-both-none	miR1436
miR1436-19	TR_both_c48229_g2_i2	coding-both-none	miR1436
miR1130-8	TR_both_c56112_g1_i2	coding-both-none	miR1130
miR1130-8	TR_both_c29629_g1_i1	coding-both-none	miR1130
miR1436-20	TR_both_c62422_g2_i1	coding-both-none	miR1436
miR1436-20	TR_both_c59112_g1_i3	coding-both-none	miR1436
miR1436-20	TR_both_c64319_g2_i1	coding-both-none	miR1436
miR1436-20	TR_both_c56375_g2_i1	coding-both-none	miR1436
miR1436-20	TR_both_c61370_g3_i4	coding-both-none	miR1436
miR1436-20	TR_both_c59112_g1_i1	coding-both-none	miR1436
miR1436-20	TR_both_c64319_g2_i3	coding-both-none	miR1436
miR1436-20	TR_both_c64958_g1_i2	coding-both-none	miR1436
miR1436-20	TR_both_c48229_g2_i2	coding-both-none	miR1436
miR1436-20	TR_both_c46676_g1_i1	coding-both-none	miR1436
miR1436-20	TR_both_c26390_g1_i1	coding-both-none	miR1436
miR1130-9	TR_both_c56712_g1_i1	coding-both-none	miR1130
miR1130-9	TR_both_c47469_g1_i1	coding-both-none	miR1130
miR1130-9	TR_both_c56786_g1_i2	coding-both-none	miR1130
miR1130-9	TR_both_c56786_g1_i1	coding-both-none	miR1130
miR1130-9	TR_both_c56786_g1_i3	coding-both-none	miR1130
miR1130-9	TR_both_c56786_g1_i5	coding-both-none	miR1130
miR1130-9	TR_both_c64182_g1_i1	coding-both-none	miR1130
miR1130-9	TR_both_c61448_g2_i3	coding-both-none	miR1130
miR1130-9	TR_both_c56112_g1_i2	coding-both-none	miR1130
miR1130-9	TR_both_c50898_g1_i1	coding-both-none	miR1130
miR1130-9	TR_both_c60512_g1_i3	coding-both-none	miR1130
miR1130-9	TR_both_c60512_g1_i4	coding-both-none	miR1130
miR1130-9	TR_both_c52442_g1_i5	coding-both-none	miR1130
miR1130-9	TR_both_c29629_g1_i1	coding-both-none	miR1130
miR1436-21	TR_both_c64638_g2_i1	coding-both-none	miR1436
miR1436-21	TR_both_c49641_g1_i1	coding-both-none	miR1436
miR1436-21	TR_both_c53823_g4_i1	coding-both-none	miR1436
miR1436-21	TR_both_c83887_g1_i1	coding-both-none	miR1436
miR1436-21	TR_both_c48842_g1_i2	coding-both-none	miR1436
miR1436-21	TR_both_c41443_g1_i1	coding-both-none	miR1436
miR1436-21	TR_both_c56597_g1_i2	coding-both-none	miR1436
miR1436-21	TR_both_c61448_g1_i2	coding-both-none	miR1436
miR1436-21	TR_both_c59201_g1_i4	coding-both-none	miR1436
miR1436-21	TR_both_c117440_g1_i1	coding-both-none	miR1436
miR1436-21	TR_both_c42532_g1_i1	coding-both-none	miR1436
miR1436-21	TR_both_c62622_g2_i2	coding-both-none	miR1436
miR1436-21	TR_both_c53294_g1_i1	coding-both-none	miR1436
miR1436-21	TR_both_c46676_g1_i1	coding-both-none	miR1436
miR1436-21	TR_both_c14050_g1_i1	coding-both-none	miR1436
miR1436-21	TR_both_c32942_g1_i1	coding-both-none	miR1436
miR1436-21	TR_both_c58229_g1_i1	coding-both-none	miR1436
miR1436-21	TR_both_c65981_g2_i1	coding-both-none	miR1436
miR1436-21	TR_both_c105936_g1_i1	coding-both-none	miR1436
miR1436-21	TR_both_c52008_g1_i1	coding-both-none	miR1436
miR1436-21	TR_both_c57981_g1_i1	coding-both-none	miR1436
miR1436-21	TR_both_c65981_g1_i6	coding-both-none	miR1436
miR1436-21	TR_both_c97786_g1_i1	coding-both-none	miR1436
miR1436-21	TR_both_c55038_g1_i1	coding-both-none	miR1436
miR1436-21	TR_both_c48842_g1_i1	coding-both-none	miR1436
miR1436-21	TR_both_c54180_g1_i2	coding-both-none	miR1436
miR1436-21	TR_both_c54737_g1_i1	coding-both-none	miR1436
miR1436-21	TR_both_c66277_g3_i4	coding-both-s8up	miR1436
miR1436-21	TR_both_c52928_g2_i1	coding-both-s7up	miR1436
miR1436-21	TR_both_c60144_g1_i2	coding-both-none	miR1436
miR1436-21	TR_both_c61622_g2_i2	coding-both-none	miR1436
miR1436-21	TR_both_c57001_g1_i1	coding-both-none	miR1436
miR1436-21	TR_both_c61622_g2_i1	coding-both-none	miR1436
miR1436-21	TR_both_c55897_g1_i1	coding-both-none	miR1436
miR1436-21	TR_both_c60434_g1_i4	coding-both-none	miR1436
miR1436-21	TR_both_c65569_g1_i1	coding-both-none	miR1436
miR1436-21	TR_both_c60434_g1_i2	coding-both-none	miR1436
miR1436-21	TR_both_c60434_g1_i3	coding-both-none	miR1436
miR1436-21	TR_both_c48822_g1_i1	coding-both-none	miR1436
miR1436-21	TR_both_c63851_g1_i1	coding-both-none	miR1436
miR1436-21	TR_both_c26390_g1_i1	coding-both-none	miR1436
miR1436-21	TR_both_c52442_g1_i1	coding-both-none	miR1436
miR1436-21	TR_both_c58698_g1_i1	coding-both-none	miR1436
miR1436-21	TR_both_c48604_g1_i2	coding-both-none	miR1436
miR1436-21	TR_both_c60414_g4_i1	coding-both-none	miR1436
miR1436-21	TR_both_c60414_g4_i8	coding-both-none	miR1436
miR1436-21	TR_both_c66393_g2_i5	coding-both-none	miR1436
miR1436-21	TR_both_c60414_g4_i5	coding-both-none	miR1436
miR1436-21	TR_both_c60414_g4_i6	coding-both-s7up	miR1436
miR1436-21	TR_both_c60560_g1_i3	coding-both-none	miR1436
miR1436-21	TR_both_c60560_g1_i1	coding-both-none	miR1436
miR1436-21	TR_both_c51962_g1_i1	coding-both-none	miR1436
miR1436-21	TR_both_c64182_g2_i1	coding-both-none	miR1436
miR1436-21	TR_both_c60414_g4_i2	coding-both-none	miR1436
miR1436-21	TR_both_c60414_g4_i3	coding-both-none	miR1436
miR1436-21	TR_both_c60414_g4_i7	coding-both-none	miR1436
miR1436-21	TR_both_c52442_g1_i2	coding-both-none	miR1436
miR1436-21	TR_both_c12877_g1_i1	coding-both-none	miR1436
miR1436-21	TR_both_c49676_g1_i1	coding-both-none	miR1436
miR1436-21	TR_both_c62405_g1_i2	coding-both-none	miR1436
miR1436-21	TR_both_c63416_g2_i2	coding-both-none	miR1436
miR1436-21	TR_both_c66600_g1_i11	coding-both-none	miR1436
miR1436-21	TR_both_c66600_g1_i1	coding-both-none	miR1436
miR1436-21	TR_both_c66600_g1_i2	coding-both-none	miR1436
miR1436-21	TR_both_c45206_g1_i1	coding-both-none	miR1436
miR1436-21	TR_both_c41843_g1_i1	coding-both-none	miR1436
miR1436-21	TR_both_c66277_g4_i1	coding-both-s8up	miR1436
miR1436-21	TR_both_c59458_g3_i2	coding-both-none	miR1436
miR1436-21	TR_both_c59458_g3_i3	coding-both-none	miR1436
miR1436-21	TR_both_c59458_g3_i1	coding-both-none	miR1436
miR1436-21	TR_both_c64192_g6_i6	coding-both-none	miR1436
miR1436-21	TR_both_c64565_g2_i1	coding-both-none	miR1436
miR1436-21	TR_both_c35534_g1_i1	coding-both-none	miR1436
miR1436-21	TR_both_c95495_g1_i1	coding-both-none	miR1436
miR1436-21	TR_both_c19612_g1_i1	coding-both-none	miR1436
miR1436-21	TR_both_c62320_g5_i1	coding-both-none	miR1436
miR1436-21	TR_both_c46518_g1_i1	coding-both-none	miR1436
miR1436-21	TR_both_c55168_g2_i2	coding-both-none	miR1436
miR1436-21	TR_both_c53811_g1_i1	coding-both-none	miR1436
miR1436-21	TR_both_c63866_g3_i3	coding-both-none	miR1436
miR1436-21	TR_both_c57592_g3_i3	coding-both-none	miR1436
miR1436-21	TR_both_c54186_g1_i1	coding-both-none	miR1436
miR1436-21	TR_both_c64262_g3_i1	coding-both-none	miR1436
miR1436-21	TR_both_c64262_g3_i3	coding-both-none	miR1436
miR1436-21	TR_both_c53431_g1_i2	coding-both-none	miR1436
miR1436-21	TR_both_c53431_g1_i1	coding-both-none	miR1436
miR1436-21	TR_both_c54596_g2_i2	coding-both-none	miR1436
miR1436-21	TR_both_c54596_g2_i3	coding-both-none	miR1436
miR1436-21	TR_both_c63594_g2_i2	coding-both-none	miR1436
miR1436-21	TR_both_c63278_g4_i1	coding-both-none	miR1436
miR1436-22	TR_both_c14050_g1_i1	coding-both-none	miR1436
miR1436-22	TR_both_c58229_g1_i1	coding-both-none	miR1436
miR1436-22	TR_both_c26390_g1_i1	coding-both-none	miR1436
miR1436-22	TR_both_c66277_g3_i4	coding-both-s8up	miR1436
miR1436-22	TR_both_c83887_g1_i1	coding-both-none	miR1436
miR1436-22	TR_both_c41443_g1_i1	coding-both-none	miR1436
miR1436-22	TR_both_c56597_g1_i2	coding-both-none	miR1436
miR1436-22	TR_both_c61448_g1_i2	coding-both-none	miR1436
miR1436-22	TR_both_c52442_g1_i1	coding-both-none	miR1436
miR1436-22	TR_both_c57592_g3_i3	coding-both-none	miR1436
miR1436-22	TR_both_c59201_g1_i4	coding-both-none	miR1436
miR1436-22	TR_both_c117440_g1_i1	coding-both-none	miR1436
miR1436-22	TR_both_c42532_g1_i1	coding-both-none	miR1436
miR1436-22	TR_both_c53431_g1_i2	coding-both-none	miR1436
miR1436-22	TR_both_c53431_g1_i1	coding-both-none	miR1436
miR1436-22	TR_both_c62622_g2_i2	coding-both-none	miR1436
miR1436-22	TR_both_c60560_g1_i3	coding-both-none	miR1436
miR1436-22	TR_both_c60560_g1_i1	coding-both-none	miR1436
miR1436-22	TR_both_c52442_g1_i2	coding-both-none	miR1436
miR1436-22	TR_both_c12877_g1_i1	coding-both-none	miR1436
miR1436-22	TR_both_c49676_g1_i1	coding-both-none	miR1436
miR1436-22	TR_both_c53294_g1_i1	coding-both-none	miR1436
miR1436-22	TR_both_c46676_g1_i1	coding-both-none	miR1436
miR1436-22	TR_both_c32942_g1_i1	coding-both-none	miR1436
miR1436-22	TR_both_c65981_g2_i1	coding-both-none	miR1436
miR1436-22	TR_both_c52008_g1_i1	coding-both-none	miR1436
miR1436-22	TR_both_c57981_g1_i1	coding-both-none	miR1436
miR1436-22	TR_both_c65981_g1_i6	coding-both-none	miR1436
miR1436-22	TR_both_c64320_g2_i1	coding-both-none	miR1436
miR1436-22	TR_both_c55038_g1_i1	coding-both-none	miR1436
miR1436-22	TR_both_c54180_g1_i2	coding-both-none	miR1436
miR1436-22	TR_both_c64638_g2_i1	coding-both-none	miR1436
miR1436-22	TR_both_c54737_g1_i1	coding-both-none	miR1436
miR1436-22	TR_both_c54219_g1_i1	coding-both-none	miR1436
miR1436-22	TR_both_c61622_g2_i2	coding-both-none	miR1436
miR1436-22	TR_both_c57001_g1_i1	coding-both-none	miR1436
miR1436-22	TR_both_c60722_g7_i1	coding-both-none	miR1436
miR1436-22	TR_both_c49641_g1_i1	coding-both-none	miR1436
miR1436-22	TR_both_c64453_g2_i1	coding-both-none	miR1436
miR1436-22	TR_both_c61622_g2_i1	coding-both-none	miR1436
miR1436-22	TR_both_c55897_g1_i1	coding-both-none	miR1436
miR1436-22	TR_both_c60434_g1_i4	coding-both-none	miR1436
miR1436-22	TR_both_c65589_g3_i2	coding-both-none	miR1436
miR1436-22	TR_both_c65569_g1_i1	coding-both-none	miR1436
miR1436-22	TR_both_c60434_g1_i2	coding-both-none	miR1436
miR1436-22	TR_both_c60434_g1_i3	coding-both-none	miR1436
miR1436-22	TR_both_c48822_g1_i1	coding-both-none	miR1436
miR1436-22	TR_both_c60144_g1_i2	coding-both-none	miR1436
miR1436-22	TR_both_c53823_g4_i1	coding-both-none	miR1436
miR1436-22	TR_both_c58698_g1_i1	coding-both-none	miR1436
miR1436-22	TR_both_c48604_g1_i2	coding-both-none	miR1436
miR1436-22	TR_both_c60414_g4_i1	coding-both-none	miR1436
miR1436-22	TR_both_c60414_g4_i8	coding-both-none	miR1436
miR1436-22	TR_both_c60414_g4_i5	coding-both-none	miR1436
miR1436-22	TR_both_c60414_g4_i6	coding-both-s7up	miR1436
miR1436-22	TR_both_c51962_g1_i1	coding-both-none	miR1436
miR1436-22	TR_both_c64182_g2_i1	coding-both-none	miR1436
miR1436-22	TR_both_c60414_g4_i2	coding-both-none	miR1436
miR1436-22	TR_both_c60414_g4_i3	coding-both-none	miR1436
miR1436-22	TR_both_c60414_g4_i7	coding-both-none	miR1436
miR1436-22	TR_both_c62405_g1_i2	coding-both-none	miR1436
miR1436-22	TR_both_c63416_g2_i2	coding-both-none	miR1436
miR1436-22	TR_both_c66600_g1_i11	coding-both-none	miR1436
miR1436-22	TR_both_c66600_g1_i1	coding-both-none	miR1436
miR1436-22	TR_both_c66600_g1_i2	coding-both-none	miR1436
miR1436-22	TR_both_c95495_g1_i1	coding-both-none	miR1436
miR1436-22	TR_both_c48842_g1_i2	coding-both-none	miR1436
miR1436-22	TR_both_c62320_g5_i1	coding-both-none	miR1436
miR1436-22	TR_both_c46518_g1_i1	coding-both-none	miR1436
miR1436-22	TR_both_c63866_g3_i3	coding-both-none	miR1436
miR1436-22	TR_both_c63594_g2_i2	coding-both-none	miR1436
miR1439-11	TR_both_c64319_g2_i1	coding-both-none	miR1439
miR1439-11	TR_both_c64319_g2_i3	coding-both-none	miR1439
miR1439-11	TR_both_c64565_g2_i1	coding-both-none	miR1439
miR1439-11	TR_both_c59777_g3_i2	coding-both-none	miR1439
miR1439-11	TR_both_c59112_g1_i3	coding-both-none	miR1439
miR1439-11	TR_both_c66903_g1_i4	coding-both-none	miR1439
miR1439-11	TR_both_c59112_g1_i1	coding-both-none	miR1439
miR1439-11	TR_both_c64182_g2_i1	coding-both-none	miR1439
miR1439-11	TR_both_c52107_g2_i1	coding-both-none	miR1439
miR1439-11	TR_both_c64958_g1_i2	coding-both-none	miR1439
miR1439-11	TR_both_c55168_g2_i2	coding-both-none	miR1439
miR1439-11	TR_both_c47830_g1_i1	coding-both-none	miR1439
miR1439-11	TR_both_c47830_g1_i2	coding-both-none	miR1439
miR1439-11	TR_both_c59088_g4_i3	coding-both-none	miR1439
miR1439-11	TR_both_c59088_g4_i2	coding-both-none	miR1439
miR1439-11	TR_both_c66704_g1_i1	coding-both-none	miR1439
miR1439-11	TR_both_c66704_g1_i2	coding-both-none	miR1439
miR1439-11	TR_both_c60955_g1_i2	coding-both-none	miR1439
miR1439-11	TR_both_c67617_g1_i6	coding-both-none	miR1439
miR1439-11	TR_both_c66874_g1_i2	coding-both-none	miR1439
miR1439-11	TR_both_c64565_g3_i1	coding-both-none	miR1439
miR1439-11	TR_both_c14050_g1_i1	coding-both-none	miR1439
miR1439-11	TR_both_c66156_g2_i3	coding-both-none	miR1439
miR1439-11	TR_both_c66155_g2_i1	coding-both-none	miR1439
miR1439-11	TR_both_c55526_g1_i1	coding-both-none	miR1439
miR1439-11	TR_both_c59458_g3_i2	coding-both-none	miR1439
miR1439-11	TR_both_c54548_g1_i1	coding-both-none	miR1439
miR1439-11	TR_both_c61199_g2_i1	coding-both-none	miR1439
miR1439-11	TR_both_c54035_g2_i1	coding-both-none	miR1439
miR1439-11	TR_both_c62622_g2_i2	coding-both-none	miR1439
miR1439-11	TR_both_c62680_g2_i3	coding-both-none	miR1439
miR1439-11	TR_both_c59458_g3_i3	coding-both-none	miR1439
miR1439-11	TR_both_c59458_g3_i1	coding-both-none	miR1439
miR1439-11	TR_both_c66155_g2_i2	coding-both-none	miR1439
miR1439-11	TR_both_c57004_g1_i2	coding-both-none	miR1439
miR1439-11	TR_both_c66561_g2_i2	coding-both-none	miR1439
miR1439-11	TR_both_c59908_g1_i3	coding-both-none	miR1439
miR1439-11	TR_both_c63851_g1_i1	coding-both-none	miR1439
miR1439-11	TR_both_c54748_g1_i4	coding-both-s8up	miR1439
miR1439-11	TR_both_c54748_g1_i3	coding-both-s8up	miR1439
miR1439-11	TR_both_c67374_g3_i4	coding-both-none	miR1439
miR1439-11	TR_both_c53592_g1_i3	coding-both-none	miR1439
miR1439-11	TR_both_c67374_g3_i6	coding-both-none	miR1439
miR1439-11	TR_both_c49466_g1_i1	coding-both-none	miR1439
miR1439-11	TR_both_c61784_g2_i3	coding-both-none	miR1439
miR1439-11	TR_both_c116568_g1_i1	coding-both-none	miR1439
miR1439-11	TR_both_c47478_g1_i1	coding-both-none	miR1439
miR1439-11	TR_both_c30121_g1_i2	coding-both-none	miR1439
miR1439-11	TR_both_c63213_g2_i9	coding-both-none	miR1439
miR1439-11	TR_both_c47685_g2_i1	coding-both-none	miR1439
miR1439-11	TR_both_c56978_g1_i2	coding-both-none	miR1439
miR1439-11	TR_both_c62135_g2_i1	coding-both-none	miR1439
miR1439-11	TR_both_c51029_g1_i2	coding-both-s8up	miR1439
miR1439-11	TR_both_c58858_g1_i1	coding-both-none	miR1439
miR1439-11	TR_both_c60502_g1_i5	coding-both-none	miR1439
miR1439-11	TR_both_c35468_g1_i1	coding-both-none	miR1439
miR1439-11	TR_both_c61807_g3_i2	coding-both-none	miR1439
miR1439-11	TR_both_c53431_g1_i2	coding-both-none	miR1439
miR1439-11	TR_both_c53431_g1_i1	coding-both-none	miR1439
miR1439-11	TR_both_c52718_g2_i1	coding-both-none	miR1439
miR1439-11	TR_both_c66007_g1_i1	coding-both-none	miR1439
miR1439-11	TR_both_c61570_g1_i1	coding-both-none	miR1439
miR1439-11	TR_both_c66007_g1_i3	coding-both-none	miR1439
miR1439-11	TR_both_c66566_g2_i1	coding-both-none	miR1439
miR1439-11	TR_both_c66007_g1_i5	coding-both-none	miR1439
miR1439-11	TR_both_c49415_g1_i1	coding-both-none	miR1439
miR1439-11	TR_both_c64565_g4_i1	coding-both-none	miR1439
miR1439-11	TR_both_c64565_g4_i2	coding-both-none	miR1439
miR1439-11	TR_both_c66843_g1_i1	coding-both-none	miR1439
miR1436-23	TR_both_c83887_g1_i1	coding-both-none	miR1436
miR1436-23	TR_both_c41443_g1_i1	coding-both-none	miR1436
miR1436-23	TR_both_c56597_g1_i2	coding-both-none	miR1436
miR1436-23	TR_both_c61448_g1_i2	coding-both-none	miR1436
miR1436-23	TR_both_c59201_g1_i4	coding-both-none	miR1436
miR1436-23	TR_both_c117440_g1_i1	coding-both-none	miR1436
miR1436-23	TR_both_c42532_g1_i1	coding-both-none	miR1436
miR1436-23	TR_both_c62622_g2_i2	coding-both-none	miR1436
miR1436-23	TR_both_c53294_g1_i1	coding-both-none	miR1436
miR1436-23	TR_both_c46676_g1_i1	coding-both-none	miR1436
miR1436-23	TR_both_c14050_g1_i1	coding-both-none	miR1436
miR1436-23	TR_both_c32942_g1_i1	coding-both-none	miR1436
[truncated: 456 more rows]

## Sheet: TTD-22
source	target	targetdetails	mirnafamily
miR1436-23	TTD_DS_c60213_g1_i1	coding-s12-noneup	miR1436
miR1436-23	TTD_DS_c57581_g2_i7	coding-s12-s12up	miR1436
miR1436-23	TTD_DS_c46714_g2_i7	coding-s12-s12up	miR1436
miR1436-23	TTD_DS_c46714_g2_i5	coding-s12-s12up	miR1436
miR1436-23	TTD_DS_c26331_g1_i1	coding-s12-noneup	miR1436
miR1436-23	TTD_DS_c61156_g1_i1	coding-s12-s12up	miR1436
miR1436-23	TTD_DS_c27912_g1_i1	coding-s12-noneup	miR1436
miR1436-23	TTD_DS_c46296_g1_i2	coding-s12-noneup	miR1436
miR1436-23	TTD_DS_c56113_g1_i2	coding-s12-noneup	miR1436
miR1436-23	TTD_DS_c56113_g1_i1	coding-s12-s12up	miR1436
miR1436-23	TTD_DS_c56113_g1_i3	coding-s12-s12up	miR1436
miR1436-23	TTD_DS_c12592_g1_i1	coding-s12-s12up	miR1436
miR1436-23	TTD_DS_c52487_g2_i2	coding-s12-s12up	miR1436
miR1439-5	TTD_DS_c62902_g1_i2	coding-s12-noneup	miR1439
miR1439-5	TTD_DS_c52868_g1_i2	coding-s12-noneup	miR1439
miR1439-13	TTD_DS_c131843_g1_i1	coding-s12-noneup	miR1439
miR1439-13	TTD_DS_c59874_g1_i1	coding-s12-noneup	miR1439
miR1439-13	TTD_DS_c64898_g3_i6	coding-s12-noneup	miR1439
miR1439-13	TTD_DS_c64898_g3_i1	coding-s12-s12up	miR1439
miR1439-5	TTD_DS_c40453_g1_i2	coding-s12-s12up	miR1439
miR1439-5	TTD_DS_c40453_g1_i1	coding-s12-s12up	miR1439
miR1439-13	TTD_DS_c120726_g1_i1	coding-s12-noneup	miR1439
miR1439-5	TTD_DS_c45990_g2_i1	coding-s12-noneup	miR1439
miR1439-13	TTD_DS_c45990_g1_i1	coding-s12-noneup	miR1439
miR1439-13	TTD_DS_c60952_g2_i3	coding-s12-noneup	miR1439
miR1439-5	TTD_DS_c42533_g1_i3	coding-s12-s12up	miR1439
miR1439-5	TTD_DS_c8771_g1_i1	coding-s12-noneup	miR1439
miR1128-4	TTD_DS_c41903_g1_i2	coding-s12-noneup	miR1128
miR1128-4	TTD_DS_c64158_g2_i4	coding-s12-s12up	miR1128
miR1128-4	TTD_DS_c53017_g1_i2	coding-s12-s12up	miR1128
miR1436-11	TTD_DS_c42879_g1_i1	coding-s12-s12up	miR1436
miR1436-11	TTD_DS_c62902_g1_i2	coding-s12-noneup	miR1436
miR1436-11	TTD_DS_c59874_g1_i1	coding-s12-noneup	miR1436
miR1436-11	TTD_DS_c46296_g1_i2	coding-s12-noneup	miR1436
miR1436-11	TTD_DS_c57581_g2_i7	coding-s12-s12up	miR1436
miR1436-11	TTD_DS_c56113_g1_i2	coding-s12-noneup	miR1436
miR1436-11	TTD_DS_c56113_g1_i1	coding-s12-s12up	miR1436
miR1436-11	TTD_DS_c56113_g1_i3	coding-s12-s12up	miR1436
miR1436-11	TTD_DS_c58470_g1_i1	coding-s12-s12up	miR1436
miR1436-11	TTD_DS_c60952_g2_i3	coding-s12-noneup	miR1436
miR1436-11	TTD_DS_c43264_g1_i1	coding-s12-s12up	miR1436
miR1439-14	TTD_DS_c59874_g1_i1	coding-s12-noneup	miR1439
miR1439-15	TTD_DS_c62902_g1_i2	coding-s12-noneup	miR1439
miR1439-14	TTD_DS_c64898_g3_i6	coding-s12-noneup	miR1439
miR1439-14	TTD_DS_c64898_g3_i1	coding-s12-s12up	miR1439
miR1439-14	TTD_DS_c45990_g1_i1	coding-s12-noneup	miR1439
miR1439-14	TTD_DS_c58470_g1_i1	coding-s12-s12up	miR1439
miR1439-15	TTD_DS_c52868_g1_i2	coding-s12-noneup	miR1439
miR1439-15	TTD_DS_c8771_g1_i1	coding-s12-noneup	miR1439
miR1439-14	TTD_DS_c131843_g1_i1	coding-s12-noneup	miR1439
miR1439-15	TTD_DS_c40453_g1_i2	coding-s12-s12up	miR1439
miR1439-15	TTD_DS_c40453_g1_i1	coding-s12-s12up	miR1439
miR1439-14	TTD_DS_c120726_g1_i1	coding-s12-noneup	miR1439
miR1439-15	TTD_DS_c56797_g1_i1	coding-s12-s12up	miR1439
miR1439-15	TTD_DS_c42879_g1_i1	coding-s12-s12up	miR1439
miR1436-31	TTD_DS_c57581_g2_i7	coding-s12-s12up	miR1436
miR1436-31	TTD_DS_c46296_g1_i2	coding-s12-noneup	miR1436
miR1436-31	TTD_DS_c56113_g1_i2	coding-s12-noneup	miR1436
miR1436-31	TTD_DS_c56113_g1_i1	coding-s12-s12up	miR1436
miR1436-31	TTD_DS_c56113_g1_i3	coding-s12-s12up	miR1436
miR1436-31	TTD_DS_c52487_g2_i2	coding-s12-s12up	miR1436
miR1436-31	TTD_DS_c60213_g1_i1	coding-s12-noneup	miR1436
miR1436-31	TTD_DS_c62902_g1_i2	coding-s12-noneup	miR1436
miR1436-31	TTD_DS_c42879_g1_i1	coding-s12-s12up	miR1436
miR1436-31	TTD_DS_c40453_g1_i2	coding-s12-s12up	miR1436
miR1436-31	TTD_DS_c40453_g1_i1	coding-s12-s12up	miR1436
miR1439-16	TTD_DS_c62902_g1_i2	coding-s12-noneup	miR1439
miR1439-15	TTD_DS_c59874_g1_i1	coding-s12-noneup	miR1439
miR1439-15	TTD_DS_c64898_g3_i6	coding-s12-noneup	miR1439
miR1439-15	TTD_DS_c64898_g3_i1	coding-s12-s12up	miR1439
miR1439-16	TTD_DS_c56797_g1_i1	coding-s12-s12up	miR1439
miR1439-16	TTD_DS_c42879_g1_i1	coding-s12-s12up	miR1439
miR1439-16	TTD_DS_c52868_g1_i2	coding-s12-noneup	miR1439
miR1439-16	TTD_DS_c8771_g1_i1	coding-s12-noneup	miR1439
miR1439-15	TTD_DS_c45990_g1_i1	coding-s12-noneup	miR1439
miR1439-16	TTD_DS_c40453_g1_i2	coding-s12-s12up	miR1439
miR1439-16	TTD_DS_c40453_g1_i1	coding-s12-s12up	miR1439
miR1439-16	TTD_DS_c45990_g2_i1	coding-s12-noneup	miR1439
miR1439-15	TTD_DS_c58470_g1_i1	coding-s12-s12up	miR1439
miR1439-16	TTD_DS_c42533_g1_i3	coding-s12-s12up	miR1439
miR1439-15	TTD_DS_c120726_g1_i1	coding-s12-noneup	miR1439
miR1439-16	TTD_DS_c65451_g3_i2	coding-s12-noneup	miR1439
miR1439-16	TTD_DS_c56113_g1_i2	coding-s12-noneup	miR1439
miR1439-16	TTD_DS_c60339_g1_i1	coding-s12-s12up	miR1439
miR1439-16	TTD_DS_c49649_g1_i5	coding-s12-noneup	miR1439
miR1436-34	TTD_DS_c26331_g1_i1	coding-s12-noneup	miR1436
miR1436-34	TTD_DS_c60952_g2_i3	coding-s12-noneup	miR1436
miR1436-34	TTD_DS_c52487_g2_i2	coding-s12-s12up	miR1436
miR1436-34	TTD_DS_c61156_g1_i1	coding-s12-s12up	miR1436
miR1436-34	TTD_DS_c12592_g1_i1	coding-s12-s12up	miR1436
miR1439-17	TTD_DS_c59874_g1_i1	coding-s12-noneup	miR1439
miR1439-17	TTD_DS_c27912_g1_i1	coding-s12-noneup	miR1439
miR1439-17	TTD_DS_c64898_g3_i6	coding-s12-noneup	miR1439
miR1439-17	TTD_DS_c64898_g3_i1	coding-s12-s12up	miR1439
miR1439-17	TTD_DS_c54909_g1_i1	coding-s12-noneup	miR1439
miR1439-17	TTD_DS_c65010_g4_i7	coding-s12-s12up	miR1439
miR1439-17	TTD_DS_c45990_g1_i1	coding-s12-noneup	miR1439
miR1439-17	TTD_DS_c40453_g1_i2	coding-s12-s12up	miR1439
miR1439-17	TTD_DS_c40453_g1_i1	coding-s12-s12up	miR1439
miR1439-17	TTD_DS_c56797_g1_i1	coding-s12-s12up	miR1439
miR1436-14	TTD_DS_c60213_g1_i1	coding-s12-noneup	miR1436
miR1436-14	TTD_DS_c57581_g2_i7	coding-s12-s12up	miR1436
miR1436-14	TTD_DS_c46714_g2_i7	coding-s12-s12up	miR1436
miR1436-14	TTD_DS_c46714_g2_i5	coding-s12-s12up	miR1436
miR1436-14	TTD_DS_c26331_g1_i1	coding-s12-noneup	miR1436
miR1436-14	TTD_DS_c61156_g1_i1	coding-s12-s12up	miR1436
miR1436-14	TTD_DS_c27912_g1_i1	coding-s12-noneup	miR1436
miR1436-14	TTD_DS_c46296_g1_i2	coding-s12-noneup	miR1436
miR1436-14	TTD_DS_c56113_g1_i2	coding-s12-noneup	miR1436
miR1436-14	TTD_DS_c56113_g1_i1	coding-s12-s12up	miR1436
miR1436-14	TTD_DS_c56113_g1_i3	coding-s12-s12up	miR1436
miR1436-14	TTD_DS_c12592_g1_i1	coding-s12-s12up	miR1436
miR1436-14	TTD_DS_c52487_g2_i2	coding-s12-s12up	miR1436
miR1436-41	TTD_DS_c60213_g1_i1	coding-s12-noneup	miR1436
miR1436-41	TTD_DS_c59874_g1_i1	coding-s12-noneup	miR1436
miR1436-41	TTD_DS_c52868_g1_i2	coding-s12-noneup	miR1436
miR1436-41	TTD_DS_c61156_g1_i1	coding-s12-s12up	miR1436
miR1436-42	TTD_DS_c60213_g1_i1	coding-s12-noneup	miR1436
miR1436-42	TTD_DS_c26331_g1_i1	coding-s12-noneup	miR1436
miR1436-42	TTD_DS_c61156_g1_i1	coding-s12-s12up	miR1436
miR1436-42	TTD_DS_c12592_g1_i1	coding-s12-s12up	miR1436
miR1436-42	TTD_DS_c60952_g2_i3	coding-s12-noneup	miR1436
miR1436-42	TTD_DS_c52487_g2_i2	coding-s12-s12up	miR1436
miR1439-18	TTD_DS_c59874_g1_i1	coding-s12-noneup	miR1439
miR1439-18	TTD_DS_c58470_g1_i1	coding-s12-s12up	miR1439
miR1439-18	TTD_DS_c64898_g3_i6	coding-s12-noneup	miR1439
miR1439-18	TTD_DS_c64898_g3_i1	coding-s12-s12up	miR1439
miR1439-18	TTD_DS_c46296_g1_i2	coding-s12-noneup	miR1439
miR1439-18	TTD_DS_c45990_g1_i1	coding-s12-noneup	miR1439
miR1439-19	TTD_DS_c64898_g3_i6	coding-s12-noneup	miR1439
miR1439-19	TTD_DS_c64898_g3_i1	coding-s12-s12up	miR1439
miR1439-19	TTD_DS_c59874_g1_i1	coding-s12-noneup	miR1439
miR1439-19	TTD_DS_c120726_g1_i1	coding-s12-noneup	miR1439
miR1439-19	TTD_DS_c45990_g1_i1	coding-s12-noneup	miR1439
miR1439-19	TTD_DS_c58470_g1_i1	coding-s12-s12up	miR1439
miR1436-45	TTD_DS_c57581_g2_i7	coding-s12-s12up	miR1436
miR1436-45	TTD_DS_c46296_g1_i2	coding-s12-noneup	miR1436
miR1436-45	TTD_DS_c56113_g1_i2	coding-s12-noneup	miR1436
miR1436-45	TTD_DS_c56113_g1_i1	coding-s12-s12up	miR1436
miR1436-45	TTD_DS_c56113_g1_i3	coding-s12-s12up	miR1436
miR1436-45	TTD_DS_c64898_g3_i6	coding-s12-noneup	miR1436
miR1436-45	TTD_DS_c43264_g1_i1	coding-s12-s12up	miR1436
miR1436-45	TTD_DS_c42879_g1_i1	coding-s12-s12up	miR1436
miR1436-45	TTD_DS_c64898_g3_i1	coding-s12-s12up	miR1436
miR1436-45	TTD_DS_c45990_g1_i1	coding-s12-noneup	miR1436
miR1436-45	TTD_DS_c8771_g1_i1	coding-s12-noneup	miR1436
miR1436-45	TTD_DS_c60952_g2_i3	coding-s12-noneup	miR1436
miR1436-45	TTD_DS_c52487_g2_i2	coding-s12-s12up	miR1436
miR1436-45	TTD_DS_c62902_g1_i2	coding-s12-noneup	miR1436
miR1436-45	TTD_DS_c40453_g1_i2	coding-s12-s12up	miR1436
miR1436-45	TTD_DS_c40453_g1_i1	coding-s12-s12up	miR1436
miR1436-45	TTD_DS_c58018_g1_i2	coding-s12-noneup	miR1436
miR1436-26	TTD_CK_c130938_g1_i1	coding-s11-s11up	miR1436
miR1436-26	TTD_CK_c61742_g1_i4	coding-s11-s11up	miR1436
miR1436-26	TTD_CK_c61742_g1_i2	coding-s11-s11up	miR1436
miR1436-26	TTD_CK_c65751_g1_i10	coding-s11-s11up	miR1436
miR1436-26	TTD_CK_c24782_g1_i1	coding-s11-noneup	miR1436
miR1436-26	TTD_CK_c26678_g1_i2	coding-s11-noneup	miR1436
miR1436-26	TTD_CK_c48590_g1_i3	coding-s11-s11up	miR1436
miR1436-26	TTD_CK_c56524_g1_i2	coding-s11-noneup	miR1436
miR1436-23	TTD_CK_c26678_g1_i2	coding-s11-noneup	miR1436
miR1436-23	TTD_CK_c48590_g1_i3	coding-s11-s11up	miR1436
miR1436-23	TTD_CK_c24782_g1_i1	coding-s11-noneup	miR1436
miR1436-23	TTD_CK_c61742_g1_i4	coding-s11-s11up	miR1436
miR1436-23	TTD_CK_c61742_g1_i2	coding-s11-s11up	miR1436
miR1436-23	TTD_CK_c65751_g1_i10	coding-s11-s11up	miR1436
miR1436-23	TTD_CK_c130938_g1_i1	coding-s11-s11up	miR1436
miR1436-23	TTD_CK_c56524_g1_i2	coding-s11-noneup	miR1436
miR1436-23	TTD_CK_c56045_g1_i3	coding-s11-s11up	miR1436
miR1436-23	TTD_CK_c59164_g3_i2	coding-s11-s11up	miR1436
miR1436-23	TTD_CK_c67306_g1_i1	coding-s11-noneup	miR1436
miR1436-23	TTD_CK_c59799_g3_i11	coding-s11-noneup	miR1436
miR1436-23	TTD_CK_c52487_g2_i1	coding-s11-s11up	miR1436
miR1436-27	TTD_CK_c48590_g1_i3	coding-s11-s11up	miR1436
miR1436-27	TTD_CK_c130938_g1_i1	coding-s11-s11up	miR1436
miR1436-27	TTD_CK_c26678_g1_i2	coding-s11-noneup	miR1436
miR1436-27	TTD_CK_c67306_g1_i1	coding-s11-noneup	miR1436
miR1436-27	TTD_CK_c24782_g1_i1	coding-s11-noneup	miR1436
miR1436-27	TTD_CK_c56045_g1_i3	coding-s11-s11up	miR1436
miR1436-27	TTD_CK_c60195_g2_i3	coding-s11-noneup	miR1436
miR1436-27	TTD_CK_c61742_g1_i4	coding-s11-s11up	miR1436
miR1436-27	TTD_CK_c61742_g1_i2	coding-s11-s11up	miR1436
miR1436-27	TTD_CK_c65751_g1_i10	coding-s11-s11up	miR1436
miR1436-27	TTD_CK_c56524_g1_i2	coding-s11-noneup	miR1436
miR1436-27	TTD_CK_c61245_g1_i1	coding-s11-s11up	miR1436
miR1436-16	TTD_CK_c24782_g1_i1	coding-s11-noneup	miR1436
miR1436-16	TTD_CK_c26678_g1_i2	coding-s11-noneup	miR1436
miR1436-16	TTD_CK_c48590_g1_i3	coding-s11-s11up	miR1436
miR1436-16	TTD_CK_c56045_g1_i3	coding-s11-s11up	miR1436
miR1436-16	TTD_CK_c130938_g1_i1	coding-s11-s11up	miR1436
miR1436-16	TTD_CK_c61742_g1_i4	coding-s11-s11up	miR1436
miR1436-16	TTD_CK_c61742_g1_i2	coding-s11-s11up	miR1436
miR1436-16	TTD_CK_c65751_g1_i10	coding-s11-s11up	miR1436
miR1436-16	TTD_CK_c56524_g1_i2	coding-s11-noneup	miR1436
miR1436-28	TTD_CK_c130938_g1_i1	coding-s11-s11up	miR1436
miR1436-28	TTD_CK_c24782_g1_i1	coding-s11-noneup	miR1436
miR1436-28	TTD_CK_c26678_g1_i2	coding-s11-noneup	miR1436
miR1436-28	TTD_CK_c48590_g1_i3	coding-s11-s11up	miR1436
miR1436-28	TTD_CK_c61742_g1_i4	coding-s11-s11up	miR1436
miR1436-28	TTD_CK_c61742_g1_i2	coding-s11-s11up	miR1436
miR1436-28	TTD_CK_c56045_g1_i3	coding-s11-s11up	miR1436
miR1436-28	TTD_CK_c65751_g1_i10	coding-s11-s11up	miR1436
miR1436-28	TTD_CK_c56524_g1_i2	coding-s11-noneup	miR1436
miR1436-29	TTD_CK_c56524_g1_i2	coding-s11-noneup	miR1436
miR1436-29	TTD_CK_c61742_g1_i4	coding-s11-s11up	miR1436
miR1436-29	TTD_CK_c61742_g1_i2	coding-s11-s11up	miR1436
miR1436-29	TTD_CK_c65751_g1_i10	coding-s11-s11up	miR1436
miR1436-29	TTD_CK_c26678_g1_i2	coding-s11-noneup	miR1436
miR1436-29	TTD_CK_c48590_g1_i3	coding-s11-s11up	miR1436
miR1436-30	TTD_CK_c56045_g1_i3	coding-s11-s11up	miR1436
miR1436-30	TTD_CK_c48590_g1_i3	coding-s11-s11up	miR1436
miR1436-30	TTD_CK_c26678_g1_i2	coding-s11-noneup	miR1436
miR1436-30	TTD_CK_c24782_g1_i1	coding-s11-noneup	miR1436
miR1436-30	TTD_CK_c61742_g1_i4	coding-s11-s11up	miR1436
miR1436-30	TTD_CK_c61742_g1_i2	coding-s11-s11up	miR1436
miR1436-30	TTD_CK_c130938_g1_i1	coding-s11-s11up	miR1436
miR1436-30	TTD_CK_c65751_g1_i10	coding-s11-s11up	miR1436
miR1436-30	TTD_CK_c56524_g1_i2	coding-s11-noneup	miR1436
miR1436-31	TTD_CK_c65751_g1_i10	coding-s11-s11up	miR1436
miR1436-31	TTD_CK_c59164_g3_i2	coding-s11-s11up	miR1436
miR1436-31	TTD_CK_c67306_g1_i1	coding-s11-noneup	miR1436
miR1436-31	TTD_CK_c59799_g3_i11	coding-s11-noneup	miR1436
miR1436-31	TTD_CK_c52487_g2_i1	coding-s11-s11up	miR1436
miR1436-31	TTD_CK_c61141_g1_i3	coding-s11-s11up	miR1436
miR1436-31	TTD_CK_c60195_g2_i3	coding-s11-noneup	miR1436
miR1436-31	TTD_CK_c61195_g1_i7	coding-s11-noneup	miR1436
miR1436-31	TTD_CK_c26678_g1_i2	coding-s11-noneup	miR1436
miR1436-31	TTD_CK_c48590_g1_i3	coding-s11-s11up	miR1436
miR1436-31	TTD_CK_c42879_g1_i2	coding-s11-noneup	miR1436
miR1436-31	TTD_CK_c62286_g1_i1	coding-s11-s11up	miR1436
miR1436-31	TTD_CK_c56818_g1_i2	coding-s11-noneup	miR1436
miR1436-31	TTD_CK_c60139_g1_i6	coding-s11-noneup	miR1436
miR1436-31	TTD_CK_c60617_g3_i3	coding-s11-noneup	miR1436
miR1436-31	TTD_CK_c24782_g1_i1	coding-s11-noneup	miR1436
miR1436-32	TTD_CK_c48590_g1_i3	coding-s11-s11up	miR1436
miR1436-32	TTD_CK_c61742_g1_i4	coding-s11-s11up	miR1436
miR1436-32	TTD_CK_c61742_g1_i2	coding-s11-s11up	miR1436
miR1436-32	TTD_CK_c65751_g1_i10	coding-s11-s11up	miR1436
miR1436-32	TTD_CK_c130938_g1_i1	coding-s11-s11up	miR1436
miR1436-32	TTD_CK_c26678_g1_i2	coding-s11-noneup	miR1436
miR1436-32	TTD_CK_c56524_g1_i2	coding-s11-noneup	miR1436
miR1436-22	TTD_CK_c61742_g1_i4	coding-s11-s11up	miR1436
miR1436-22	TTD_CK_c61742_g1_i2	coding-s11-s11up	miR1436
miR1436-22	TTD_CK_c26678_g1_i2	coding-s11-noneup	miR1436
miR1436-22	TTD_CK_c48590_g1_i3	coding-s11-s11up	miR1436
miR1436-22	TTD_CK_c56045_g1_i3	coding-s11-s11up	miR1436
miR1436-22	TTD_CK_c59164_g3_i2	coding-s11-s11up	miR1436
miR1436-22	TTD_CK_c24782_g1_i1	coding-s11-noneup	miR1436
miR1436-22	TTD_CK_c52487_g2_i1	coding-s11-s11up	miR1436
miR1436-22	TTD_CK_c23800_g1_i1	coding-s11-noneup	miR1436
miR1436-22	TTD_CK_c65751_g1_i10	coding-s11-s11up	miR1436
miR1436-22	TTD_CK_c130938_g1_i1	coding-s11-s11up	miR1436
miR1436-22	TTD_CK_c56524_g1_i2	coding-s11-noneup	miR1436
miR1120-3	TTD_CK_c52487_g2_i1	coding-s11-s11up	miR1120
miR1436-33	TTD_CK_c61742_g1_i4	coding-s11-s11up	miR1436
miR1436-33	TTD_CK_c61742_g1_i2	coding-s11-s11up	miR1436
miR1436-33	TTD_CK_c65751_g1_i10	coding-s11-s11up	miR1436
miR1436-33	TTD_CK_c26678_g1_i2	coding-s11-noneup	miR1436
miR1436-33	TTD_CK_c48590_g1_i3	coding-s11-s11up	miR1436
miR1436-33	TTD_CK_c56524_g1_i2	coding-s11-noneup	miR1436
miR1436-33	TTD_CK_c24782_g1_i1	coding-s11-noneup	miR1436
miR1436-33	TTD_CK_c52487_g2_i1	coding-s11-s11up	miR1436
miR1436-33	TTD_CK_c55911_g1_i2	coding-s11-noneup	miR1436
miR1436-23	TTD_CK_c55911_g1_i2	coding-s11-noneup	miR1436
miR1436-35	TTD_CK_c61742_g1_i4	coding-s11-s11up	miR1436
miR1436-35	TTD_CK_c61742_g1_i2	coding-s11-s11up	miR1436
miR1436-35	TTD_CK_c65751_g1_i10	coding-s11-s11up	miR1436
miR1436-35	TTD_CK_c26678_g1_i2	coding-s11-noneup	miR1436
miR1436-35	TTD_CK_c48590_g1_i3	coding-s11-s11up	miR1436
miR1436-35	TTD_CK_c56524_g1_i2	coding-s11-noneup	miR1436
miR1436-35	TTD_CK_c24782_g1_i1	coding-s11-noneup	miR1436
miR1436-35	TTD_CK_c52487_g2_i1	coding-s11-s11up	miR1436
miR1436-36	TTD_CK_c61742_g1_i4	coding-s11-s11up	miR1436
miR1436-36	TTD_CK_c61742_g1_i2	coding-s11-s11up	miR1436
miR1436-36	TTD_CK_c65751_g1_i10	coding-s11-s11up	miR1436
miR1436-36	TTD_CK_c61218_g4_i4	coding-s11-noneup	miR1436
miR1436-36	TTD_CK_c26678_g1_i2	coding-s11-noneup	miR1436
miR1436-36	TTD_CK_c48590_g1_i3	coding-s11-s11up	miR1436
miR1436-36	TTD_CK_c56524_g1_i2	coding-s11-noneup	miR1436
miR1436-37	TTD_CK_c61742_g1_i4	coding-s11-s11up	miR1436
miR1436-37	TTD_CK_c61742_g1_i2	coding-s11-s11up	miR1436
miR1436-37	TTD_CK_c52487_g2_i1	coding-s11-s11up	miR1436
miR1436-37	TTD_CK_c65751_g1_i10	coding-s11-s11up	miR1436
miR1436-37	TTD_CK_c26678_g1_i2	coding-s11-noneup	miR1436
miR1436-37	TTD_CK_c48590_g1_i3	coding-s11-s11up	miR1436
miR1436-37	TTD_CK_c56524_g1_i2	coding-s11-noneup	miR1436
miR1436-37	TTD_CK_c56045_g1_i3	coding-s11-s11up	miR1436
miR1436-38	TTD_CK_c130938_g1_i1	coding-s11-s11up	miR1436
miR1436-38	TTD_CK_c24782_g1_i1	coding-s11-noneup	miR1436
miR1436-38	TTD_CK_c26678_g1_i2	coding-s11-noneup	miR1436
miR1436-38	TTD_CK_c48590_g1_i3	coding-s11-s11up	miR1436
miR1436-38	TTD_CK_c61742_g1_i4	coding-s11-s11up	miR1436
miR1436-38	TTD_CK_c61742_g1_i2	coding-s11-s11up	miR1436
miR1436-38	TTD_CK_c56045_g1_i3	coding-s11-s11up	miR1436
miR1436-38	TTD_CK_c65751_g1_i10	coding-s11-s11up	miR1436
miR1436-38	TTD_CK_c56524_g1_i2	coding-s11-noneup	miR1436
miR1436-14	TTD_CK_c26678_g1_i2	coding-s11-noneup	miR1436
miR1436-14	TTD_CK_c48590_g1_i3	coding-s11-s11up	miR1436
miR1436-14	TTD_CK_c24782_g1_i1	coding-s11-noneup	miR1436
miR1436-14	TTD_CK_c61742_g1_i4	coding-s11-s11up	miR1436
miR1436-14	TTD_CK_c61742_g1_i2	coding-s11-s11up	miR1436
miR1436-14	TTD_CK_c65751_g1_i10	coding-s11-s11up	miR1436
miR1436-14	TTD_CK_c130938_g1_i1	coding-s11-s11up	miR1436
miR1436-14	TTD_CK_c56524_g1_i2	coding-s11-noneup	miR1436
miR1436-14	TTD_CK_c56045_g1_i3	coding-s11-s11up	miR1436
miR1436-14	TTD_CK_c59164_g3_i2	coding-s11-s11up	miR1436
miR1436-14	TTD_CK_c67306_g1_i1	coding-s11-noneup	miR1436
miR1436-14	TTD_CK_c59799_g3_i11	coding-s11-noneup	miR1436
miR1436-14	TTD_CK_c52487_g2_i1	coding-s11-s11up	miR1436
miR1436-39	TTD_CK_c26678_g1_i2	coding-s11-noneup	miR1436
miR1436-39	TTD_CK_c48590_g1_i3	coding-s11-s11up	miR1436
miR1436-39	TTD_CK_c24782_g1_i1	coding-s11-noneup	miR1436
miR1436-39	TTD_CK_c61742_g1_i4	coding-s11-s11up	miR1436
miR1436-39	TTD_CK_c61742_g1_i2	coding-s11-s11up	miR1436
miR1436-39	TTD_CK_c65751_g1_i10	coding-s11-s11up	miR1436
miR1436-39	TTD_CK_c130938_g1_i1	coding-s11-s11up	miR1436
miR1436-39	TTD_CK_c56524_g1_i2	coding-s11-noneup	miR1436
miR1436-39	TTD_CK_c56045_g1_i3	coding-s11-s11up	miR1436
miR1436-40	TTD_CK_c26678_g1_i2	coding-s11-noneup	miR1436
miR1436-40	TTD_CK_c48590_g1_i3	coding-s11-s11up	miR1436
miR1436-40	TTD_CK_c24782_g1_i1	coding-s11-noneup	miR1436
miR1436-40	TTD_CK_c61742_g1_i4	coding-s11-s11up	miR1436
miR1436-40	TTD_CK_c61742_g1_i2	coding-s11-s11up	miR1436
miR1436-40	TTD_CK_c65751_g1_i10	coding-s11-s11up	miR1436
miR1436-40	TTD_CK_c130938_g1_i1	coding-s11-s11up	miR1436
miR1436-40	TTD_CK_c56524_g1_i2	coding-s11-noneup	miR1436
miR1436-40	TTD_CK_c56045_g1_i3	coding-s11-s11up	miR1436
miR1436-41	TTD_CK_c26678_g1_i2	coding-s11-noneup	miR1436
miR1436-41	TTD_CK_c48590_g1_i3	coding-s11-s11up	miR1436
miR1436-41	TTD_CK_c24782_g1_i1	coding-s11-noneup	miR1436
miR1436-41	TTD_CK_c61742_g1_i4	coding-s11-s11up	miR1436
miR1436-41	TTD_CK_c61742_g1_i2	coding-s11-s11up	miR1436
miR1436-41	TTD_CK_c61141_g1_i3	coding-s11-s11up	miR1436
miR1436-41	TTD_CK_c65751_g1_i10	coding-s11-s11up	miR1436
miR1436-41	TTD_CK_c56524_g1_i2	coding-s11-noneup	miR1436
miR1436-42	TTD_CK_c61742_g1_i4	coding-s11-s11up	miR1436
miR1436-42	TTD_CK_c61742_g1_i2	coding-s11-s11up	miR1436
miR1436-42	TTD_CK_c65751_g1_i10	coding-s11-s11up	miR1436
miR1436-42	TTD_CK_c26678_g1_i2	coding-s11-noneup	miR1436
miR1436-42	TTD_CK_c48590_g1_i3	coding-s11-s11up	miR1436
miR1436-42	TTD_CK_c56524_g1_i2	coding-s11-noneup	miR1436
miR1436-42	TTD_CK_c61141_g1_i3	coding-s11-s11up	miR1436
miR1436-42	TTD_CK_c52487_g2_i1	coding-s11-s11up	miR1436
miR1436-43	TTD_CK_c26678_g1_i2	coding-s11-noneup	miR1436
miR1436-43	TTD_CK_c48590_g1_i3	coding-s11-s11up	miR1436
miR1436-43	TTD_CK_c24782_g1_i1	coding-s11-noneup	miR1436
miR1436-43	TTD_CK_c61742_g1_i4	coding-s11-s11up	miR1436
miR1436-43	TTD_CK_c61742_g1_i2	coding-s11-s11up	miR1436
miR1436-12	TTD_CK_c26678_g1_i2	coding-s11-noneup	miR1436
miR1436-12	TTD_CK_c48590_g1_i3	coding-s11-s11up	miR1436
miR1436-12	TTD_CK_c56524_g1_i2	coding-s11-noneup	miR1436
miR1436-12	TTD_CK_c24782_g1_i1	coding-s11-noneup	miR1436
miR1436-12	TTD_CK_c61195_g1_i7	coding-s11-noneup	miR1436
miR1436-12	TTD_CK_c61742_g1_i4	coding-s11-s11up	miR1436
miR1436-12	TTD_CK_c61742_g1_i2	coding-s11-s11up	miR1436
miR1436-12	TTD_CK_c65751_g1_i10	coding-s11-s11up	miR1436
miR1436-12	TTD_CK_c130938_g1_i1	coding-s11-s11up	miR1436
miR1436-12	TTD_CK_c56045_g1_i3	coding-s11-s11up	miR1436
miR1436-44	TTD_CK_c26678_g1_i2	coding-s11-noneup	miR1436
miR1436-44	TTD_CK_c48590_g1_i3	coding-s11-s11up	miR1436
miR1436-44	TTD_CK_c24782_g1_i1	coding-s11-noneup	miR1436
miR1436-44	TTD_CK_c61742_g1_i4	coding-s11-s11up	miR1436
miR1436-44	TTD_CK_c61742_g1_i2	coding-s11-s11up	miR1436
miR1436-44	TTD_CK_c65751_g1_i10	coding-s11-s11up	miR1436
miR1436-44	TTD_CK_c130938_g1_i1	coding-s11-s11up	miR1436
miR1436-44	TTD_CK_c56524_g1_i2	coding-s11-noneup	miR1436
miR1436-44	TTD_CK_c56045_g1_i3	coding-s11-s11up	miR1436
miR1436-45	TTD_CK_c65751_g1_i10	coding-s11-s11up	miR1436
miR1436-45	TTD_CK_c59164_g3_i2	coding-s11-s11up	miR1436
miR1436-45	TTD_CK_c67306_g1_i1	coding-s11-noneup	miR1436
miR1436-45	TTD_CK_c59799_g3_i11	coding-s11-noneup	miR1436
miR1436-45	TTD_CK_c62286_g1_i1	coding-s11-s11up	miR1436
miR1436-45	TTD_CK_c61141_g1_i3	coding-s11-s11up	miR1436
miR1436-45	TTD_CK_c60617_g3_i3	coding-s11-noneup	miR1436
miR1436-45	TTD_CK_c60195_g2_i3	coding-s11-noneup	miR1436
miR1436-45	TTD_CK_c61195_g1_i7	coding-s11-noneup	miR1436
miR1436-45	TTD_CK_c64898_g3_i3	coding-s11-noneup	miR1436
miR1436-45	TTD_CK_c42879_g1_i2	coding-s11-noneup	miR1436
miR1436-45	TTD_CK_c52487_g2_i1	coding-s11-s11up	miR1436
miR1436-45	TTD_CK_c56818_g1_i2	coding-s11-noneup	miR1436
miR1436-45	TTD_CK_c60139_g1_i6	coding-s11-noneup	miR1436
miR1436-45	TTD_CK_c62528_g5_i2	coding-s11-noneup	miR1436
miR1436-45	TTD_CK_c37338_g1_i2	coding-s11-s11up	miR1436
miR1436-45	TTD_CK_c26678_g1_i2	coding-s11-noneup	miR1436
miR1436-46	TTD_CK_c61742_g1_i4	coding-s11-s11up	miR1436
miR1436-46	TTD_CK_c61742_g1_i2	coding-s11-s11up	miR1436
miR1436-46	TTD_CK_c56524_g1_i2	coding-s11-noneup	miR1436
miR1436-46	TTD_CK_c65751_g1_i10	coding-s11-s11up	miR1436
miR1436-46	TTD_CK_c26678_g1_i2	coding-s11-noneup	miR1436
miR1436-46	TTD_CK_c48590_g1_i3	coding-s11-s11up	miR1436
miR1436-47	TTD_CK_c61742_g1_i4	coding-s11-s11up	miR1436
miR1436-47	TTD_CK_c61742_g1_i2	coding-s11-s11up	miR1436
miR1436-47	TTD_CK_c65751_g1_i10	coding-s11-s11up	miR1436
miR1436-47	TTD_CK_c26678_g1_i2	coding-s11-noneup	miR1436
miR1436-47	TTD_CK_c48590_g1_i3	coding-s11-s11up	miR1436
miR1436-47	TTD_CK_c56524_g1_i2	coding-s11-noneup	miR1436
miR1436-26	TTD_both_c56059_g2_i3	coding-both-noneup	miR1436
miR1436-26	TTD_both_c52818_g1_i1	coding-both-noneup	miR1436
miR1436-26	TTD_both_c59926_g1_i1	coding-both-noneup	miR1436
miR1436-26	TTD_both_c59926_g1_i2	coding-both-noneup	miR1436
miR1436-26	TTD_both_c62535_g1_i3	coding-both-noneup	miR1436
miR1436-26	TTD_both_c62535_g1_i4	coding-both-noneup	miR1436
miR1436-26	TTD_both_c58369_g2_i1	coding-both-noneup	miR1436
miR1436-26	TTD_both_c54580_g1_i4	coding-both-noneup	miR1436
miR1436-26	TTD_both_c57643_g1_i1	coding-both-noneup	miR1436
miR1436-26	TTD_both_c62535_g1_i1	coding-both-noneup	miR1436
miR1436-26	TTD_both_c62715_g2_i4	coding-both-noneup	miR1436
miR1436-26	TTD_both_c62694_g2_i1	coding-both-noneup	miR1436
miR1436-26	TTD_both_c62694_g2_i2	coding-both-noneup	miR1436
miR1436-26	TTD_both_c50247_g2_i1	coding-both-noneup	miR1436
miR1436-26	TTD_both_c108093_g1_i1	coding-both-noneup	miR1436
miR1436-26	TTD_both_c52123_g1_i3	coding-both-noneup	miR1436
miR1436-26	TTD_both_c64160_g1_i2	coding-both-noneup	miR1436
miR1436-26	TTD_both_c47169_g1_i1	coding-both-noneup	miR1436
miR1436-26	TTD_both_c58882_g1_i2	coding-both-noneup	miR1436
miR1436-26	TTD_both_c54386_g1_i1	coding-both-noneup	miR1436
miR1436-26	TTD_both_c52769_g1_i1	coding-both-noneup	miR1436
miR1436-26	TTD_both_c106885_g1_i1	coding-both-noneup	miR1436
miR1436-26	TTD_both_c51676_g1_i1	coding-both-noneup	miR1436
miR1436-26	TTD_both_c26678_g1_i1	coding-both-noneup	miR1436
miR1436-26	TTD_both_c47916_g1_i1	coding-both-noneup	miR1436
miR1436-26	TTD_both_c56524_g1_i3	coding-both-noneup	miR1436
miR1436-26	TTD_both_c62197_g1_i4	coding-both-noneup	miR1436
miR1436-26	TTD_both_c60213_g1_i4	coding-both-noneup	miR1436
miR1436-26	TTD_both_c59601_g1_i1	coding-both-noneup	miR1436
miR1436-26	TTD_both_c59601_g1_i2	coding-both-noneup	miR1436
miR1436-26	TTD_both_c64824_g3_i1	coding-both-noneup	miR1436
miR1436-26	TTD_both_c62015_g1_i1	coding-both-noneup	miR1436
miR1436-26	TTD_both_c45922_g1_i1	coding-both-noneup	miR1436
miR1436-26	TTD_both_c51051_g1_i2	coding-both-noneup	miR1436
miR1436-26	TTD_both_c51051_g1_i1	coding-both-noneup	miR1436
miR1436-26	TTD_both_c57972_g2_i1	coding-both-noneup	miR1436
miR1436-26	TTD_both_c63830_g2_i1	coding-both-noneup	miR1436
miR1436-26	TTD_both_c65123_g1_i1	coding-both-noneup	miR1436
miR1436-26	TTD_both_c61291_g1_i1	coding-both-noneup	miR1436
miR1436-26	TTD_both_c65123_g1_i2	coding-both-noneup	miR1436
miR1436-26	TTD_both_c42899_g1_i2	coding-both-noneup	miR1436
miR1436-26	TTD_both_c58123_g3_i2	coding-both-noneup	miR1436
miR1436-23	TTD_both_c108093_g1_i1	coding-both-noneup	miR1436
miR1436-23	TTD_both_c52123_g1_i3	coding-both-noneup	miR1436
miR1436-23	TTD_both_c64160_g1_i2	coding-both-noneup	miR1436
miR1436-23	TTD_both_c58882_g1_i2	coding-both-noneup	miR1436
miR1436-23	TTD_both_c56059_g2_i3	coding-both-noneup	miR1436
miR1436-23	TTD_both_c106885_g1_i1	coding-both-noneup	miR1436
miR1436-23	TTD_both_c51676_g1_i1	coding-both-noneup	miR1436
miR1436-23	TTD_both_c26678_g1_i1	coding-both-noneup	miR1436
miR1436-23	TTD_both_c52818_g1_i1	coding-both-noneup	miR1436
miR1436-23	TTD_both_c57367_g1_i1	coding-both-noneup	miR1436
miR1436-23	TTD_both_c57367_g1_i2	coding-both-noneup	miR1436
miR1436-23	TTD_both_c57972_g2_i1	coding-both-noneup	miR1436
miR1436-23	TTD_both_c59926_g1_i1	coding-both-noneup	miR1436
miR1436-23	TTD_both_c62197_g1_i4	coding-both-noneup	miR1436
miR1436-23	TTD_both_c59926_g1_i2	coding-both-noneup	miR1436
miR1436-23	TTD_both_c60213_g1_i4	coding-both-noneup	miR1436
miR1436-23	TTD_both_c64824_g3_i1	coding-both-noneup	miR1436
miR1436-23	TTD_both_c46366_g1_i1	coding-both-noneup	miR1436
miR1436-23	TTD_both_c105142_g1_i1	coding-both-noneup	miR1436
miR1436-23	TTD_both_c55352_g2_i2	coding-both-noneup	miR1436
miR1436-23	TTD_both_c55352_g1_i2	coding-both-noneup	miR1436
miR1436-23	TTD_both_c50468_g1_i1	coding-both-noneup	miR1436
miR1436-23	TTD_both_c58369_g2_i1	coding-both-noneup	miR1436
miR1436-23	TTD_both_c54580_g1_i4	coding-both-noneup	miR1436
miR1436-23	TTD_both_c62720_g1_i3	coding-both-noneup	miR1436
miR1436-23	TTD_both_c57643_g1_i1	coding-both-noneup	miR1436
miR1436-23	TTD_both_c47479_g1_i1	coding-both-noneup	miR1436
miR1436-23	TTD_both_c61416_g1_i2	coding-both-noneup	miR1436
miR1436-23	TTD_both_c62715_g2_i4	coding-both-noneup	miR1436
miR1436-23	TTD_both_c25927_g1_i1	coding-both-noneup	miR1436
miR1436-23	TTD_both_c54386_g1_i1	coding-both-noneup	miR1436
miR1436-23	TTD_both_c62694_g2_i1	coding-both-noneup	miR1436
miR1436-23	TTD_both_c62694_g2_i2	coding-both-noneup	miR1436
miR1436-23	TTD_both_c41590_g1_i2	coding-both-noneup	miR1436
miR1436-23	TTD_both_c50247_g2_i1	coding-both-noneup	miR1436
miR1436-23	TTD_both_c57731_g1_i2	coding-both-noneup	miR1436
miR1436-23	TTD_both_c47169_g1_i1	coding-both-noneup	miR1436
miR1436-23	TTD_both_c58119_g2_i1	coding-both-noneup	miR1436
miR1436-23	TTD_both_c54318_g1_i1	coding-both-noneup	miR1436
miR1436-23	TTD_both_c52769_g1_i1	coding-both-noneup	miR1436
miR1436-23	TTD_both_c52847_g1_i1	coding-both-s11up	miR1436
miR1436-23	TTD_both_c62197_g1_i3	coding-both-noneup	miR1436
miR1436-23	TTD_both_c44924_g1_i2	coding-both-noneup	miR1436
miR1436-23	TTD_both_c62197_g1_i5	coding-both-noneup	miR1436
miR1436-23	TTD_both_c59263_g2_i3	coding-both-noneup	miR1436
miR1436-23	TTD_both_c64340_g1_i2	coding-both-noneup	miR1436
miR1436-23	TTD_both_c50740_g2_i1	coding-both-noneup	miR1436
miR1436-23	TTD_both_c58856_g2_i3	coding-both-noneup	miR1436
miR1436-23	TTD_both_c63245_g1_i4	coding-both-noneup	miR1436
miR1436-23	TTD_both_c52177_g1_i2	coding-both-noneup	miR1436
miR1436-23	TTD_both_c63725_g1_i4	coding-both-noneup	miR1436
miR1436-23	TTD_both_c63725_g1_i3	coding-both-noneup	miR1436
miR1436-23	TTD_both_c52177_g1_i5	coding-both-noneup	miR1436
miR1436-23	TTD_both_c58856_g2_i1	coding-both-noneup	miR1436
miR1436-23	TTD_both_c58294_g1_i1	coding-both-noneup	miR1436
miR1436-23	TTD_both_c6709_g1_i1	coding-both-noneup	miR1436
miR1436-23	TTD_both_c56045_g1_i1	coding-both-noneup	miR1436
miR1436-23	TTD_both_c47916_g1_i1	coding-both-noneup	miR1436
miR1436-23	TTD_both_c56524_g1_i3	coding-both-noneup	miR1436
miR1436-23	TTD_both_c59908_g2_i5	coding-both-noneup	miR1436
miR1436-23	TTD_both_c59908_g2_i8	coding-both-noneup	miR1436
miR1436-23	TTD_both_c60135_g1_i1	coding-both-noneup	miR1436
miR1436-23	TTD_both_c59254_g1_i2	coding-both-noneup	miR1436
miR1436-23	TTD_both_c59254_g1_i1	coding-both-noneup	miR1436
miR1436-23	TTD_both_c59254_g1_i4	coding-both-noneup	miR1436
miR1436-23	TTD_both_c56045_g1_i2	coding-both-noneup	miR1436
miR1436-23	TTD_both_c59601_g1_i1	coding-both-noneup	miR1436
miR1436-23	TTD_both_c59601_g1_i2	coding-both-noneup	miR1436
miR1436-23	TTD_both_c64646_g5_i2	coding-both-noneup	miR1436
miR1436-23	TTD_both_c58123_g3_i2	coding-both-noneup	miR1436
miR1436-23	TTD_both_c47004_g1_i1	coding-both-noneup	miR1436
miR1436-23	TTD_both_c35670_g1_i1	coding-both-noneup	miR1436
miR1436-23	TTD_both_c53295_g1_i1	coding-both-noneup	miR1436
miR1436-23	TTD_both_c27094_g1_i1	coding-both-noneup	miR1436
miR1436-23	TTD_both_c55615_g1_i1	coding-both-noneup	miR1436
miR1436-23	TTD_both_c56882_g1_i3	coding-both-noneup	miR1436
miR1436-23	TTD_both_c56882_g1_i4	coding-both-noneup	miR1436
miR1436-23	TTD_both_c57802_g3_i4	coding-both-noneup	miR1436
miR1436-23	TTD_both_c59799_g3_i6	coding-both-noneup	miR1436
miR1436-23	TTD_both_c58201_g1_i3	coding-both-noneup	miR1436
miR1436-23	TTD_both_c46296_g1_i1	coding-both-noneup	miR1436
miR1436-23	TTD_both_c56882_g1_i1	coding-both-noneup	miR1436
miR1436-23	TTD_both_c58892_g1_i1	coding-both-noneup	miR1436
miR1436-23	TTD_both_c45922_g1_i1	coding-both-noneup	miR1436
miR1436-23	TTD_both_c59799_g3_i1	coding-both-noneup	miR1436
miR1436-23	TTD_both_c62107_g1_i2	coding-both-noneup	miR1436
miR1436-23	TTD_both_c59724_g1_i1	coding-both-noneup	miR1436
miR1436-23	TTD_both_c62556_g1_i2	coding-both-noneup	miR1436
miR1436-23	TTD_both_c61747_g1_i1	coding-both-noneup	miR1436
miR1436-23	TTD_both_c49451_g1_i1	coding-both-noneup	miR1436
miR1436-23	TTD_both_c49451_g1_i2	coding-both-noneup	miR1436
miR1436-23	TTD_both_c51051_g1_i2	coding-both-noneup	miR1436
miR1436-23	TTD_both_c64274_g1_i2	coding-both-s11up	miR1436
miR1436-23	TTD_both_c23149_g1_i1	coding-both-noneup	miR1436
miR1436-23	TTD_both_c51051_g1_i1	coding-both-noneup	miR1436
miR1120-2	TTD_both_c57367_g1_i1	coding-both-noneup	miR1120
miR1120-2	TTD_both_c57367_g1_i2	coding-both-noneup	miR1120
miR1120-2	TTD_both_c55352_g2_i2	coding-both-noneup	miR1120
miR1120-2	TTD_both_c55352_g1_i2	coding-both-noneup	miR1120
miR1120-2	TTD_both_c62720_g1_i3	coding-both-noneup	miR1120
miR1120-2	TTD_both_c57731_g1_i2	coding-both-noneup	miR1120
miR1120-2	TTD_both_c47479_g1_i1	coding-both-noneup	miR1120
miR1120-2	TTD_both_c58369_g2_i1	coding-both-noneup	miR1120
miR1120-2	TTD_both_c62197_g1_i3	coding-both-noneup	miR1120
miR1120-2	TTD_both_c62197_g1_i5	coding-both-noneup	miR1120
miR1120-2	TTD_both_c26552_g1_i1	coding-both-noneup	miR1120
miR1439-13	TTD_both_c45189_g1_i1	coding-both-noneup	miR1439
miR1439-13	TTD_both_c54318_g1_i1	coding-both-noneup	miR1439
miR1439-13	TTD_both_c64756_g1_i4	coding-both-noneup	miR1439
miR1439-13	TTD_both_c60195_g2_i1	coding-both-noneup	miR1439
miR1439-5	TTD_both_c57802_g3_i4	coding-both-noneup	miR1439
miR1439-13	TTD_both_c54539_g1_i1	coding-both-noneup	miR1439
miR1439-5	TTD_both_c61988_g1_i3	coding-both-noneup	miR1439
miR1439-13	TTD_both_c50740_g2_i1	coding-both-noneup	miR1439
miR1439-13	TTD_both_c60673_g4_i1	coding-both-noneup	miR1439
miR1439-13	TTD_both_c46952_g2_i1	coding-both-noneup	miR1439
miR1439-13	TTD_both_c60778_g4_i3	coding-both-noneup	miR1439
miR1439-13	TTD_both_c58892_g1_i1	coding-both-noneup	miR1439
miR1439-13	TTD_both_c60778_g4_i1	coding-both-noneup	miR1439
miR1439-13	TTD_both_c61965_g2_i1	coding-both-noneup	miR1439
miR1439-13	TTD_both_c61608_g1_i2	coding-both-noneup	miR1439
miR1439-13	TTD_both_c65972_g1_i1	coding-both-noneup	miR1439
miR1439-13	TTD_both_c58249_g1_i2	coding-both-noneup	miR1439
miR1439-13	TTD_both_c64340_g1_i2	coding-both-noneup	miR1439
miR1439-13	TTD_both_c62556_g1_i2	coding-both-noneup	miR1439
miR1439-13	TTD_both_c62885_g1_i1	coding-both-noneup	miR1439
miR1439-13	TTD_both_c61747_g1_i1	coding-both-noneup	miR1439
miR1439-5	TTD_both_c44881_g1_i2	coding-both-noneup	miR1439
miR1439-5	TTD_both_c51841_g1_i1	coding-both-noneup	miR1439
miR1439-5	TTD_both_c62902_g1_i1	coding-both-noneup	miR1439
miR1439-5	TTD_both_c59799_g3_i6	coding-both-noneup	miR1439
miR1439-5	TTD_both_c58354_g1_i5	coding-both-noneup	miR1439
miR1439-5	TTD_both_c64587_g1_i1	coding-both-noneup	miR1439
miR1439-5	TTD_both_c55772_g1_i3	coding-both-noneup	miR1439
miR1439-5	TTD_both_c58354_g1_i3	coding-both-noneup	miR1439
miR1439-5	TTD_both_c59799_g3_i1	coding-both-noneup	miR1439
miR1439-5	TTD_both_c57497_g1_i4	coding-both-noneup	miR1439
miR1439-5	TTD_both_c61816_g3_i1	coding-both-noneup	miR1439
miR1439-13	TTD_both_c39813_g1_i1	coding-both-noneup	miR1439
miR1439-13	TTD_both_c61210_g2_i1	coding-both-noneup	miR1439
miR1439-13	TTD_both_c55352_g2_i2	coding-both-noneup	miR1439
miR1439-13	TTD_both_c55352_g1_i2	coding-both-noneup	miR1439
miR1439-13	TTD_both_c63175_g3_i3	coding-both-noneup	miR1439
miR1439-13	TTD_both_c63175_g3_i1	coding-both-noneup	miR1439
miR1439-13	TTD_both_c59874_g1_i2	coding-both-noneup	miR1439
miR1439-13	TTD_both_c61394_g1_i2	coding-both-noneup	miR1439
miR1439-13	TTD_both_c59874_g1_i4	coding-both-noneup	miR1439
miR1439-13	TTD_both_c62107_g1_i2	coding-both-noneup	miR1439
miR1439-13	TTD_both_c66054_g1_i4	coding-both-noneup	miR1439
miR1439-13	TTD_both_c66054_g1_i1	coding-both-noneup	miR1439
miR1439-13	TTD_both_c66054_g1_i3	coding-both-noneup	miR1439
miR1439-13	TTD_both_c66054_g1_i5	coding-both-noneup	miR1439
miR1439-13	TTD_both_c66054_g1_i2	coding-both-noneup	miR1439
miR1439-13	TTD_both_c66054_g1_i6	coding-both-noneup	miR1439
miR1439-5	TTD_both_c57508_g3_i2	coding-both-noneup	miR1439
miR1439-5	TTD_both_c57508_g3_i6	coding-both-noneup	miR1439
miR1439-5	TTD_both_c55352_g1_i1	coding-both-noneup	miR1439
miR1439-5	TTD_both_c61005_g2_i3	coding-both-noneup	miR1439
miR1439-5	TTD_both_c63822_g3_i1	coding-both-noneup	miR1439
miR1439-5	TTD_both_c60135_g1_i1	coding-both-noneup	miR1439
miR1439-5	TTD_both_c53776_g1_i1	coding-both-noneup	miR1439
miR1439-5	TTD_both_c51601_g1_i1	coding-both-noneup	miR1439
miR1439-5	TTD_both_c51601_g1_i2	coding-both-noneup	miR1439
miR1439-5	TTD_both_c53310_g2_i2	coding-both-noneup	miR1439
miR1439-5	TTD_both_c53310_g2_i3	coding-both-noneup	miR1439
miR1439-5	TTD_both_c26678_g1_i1	coding-both-noneup	miR1439
miR1439-5	TTD_both_c65869_g2_i4	coding-both-noneup	miR1439
miR1439-5	TTD_both_c56293_g5_i2	coding-both-s12up	miR1439
miR1439-13	TTD_both_c57941_g1_i1	coding-both-noneup	miR1439
miR1439-5	TTD_both_c57731_g4_i1	coding-both-noneup	miR1439
miR1439-5	TTD_both_c62918_g1_i8	coding-both-noneup	miR1439
miR1439-5	TTD_both_c52769_g1_i1	coding-both-noneup	miR1439
miR1439-5	TTD_both_c40166_g1_i1	coding-both-noneup	miR1439
miR1439-13	TTD_both_c55384_g1_i1	coding-both-noneup	miR1439
miR1439-5	TTD_both_c90662_g1_i1	coding-both-noneup	miR1439
miR1439-5	TTD_both_c64011_g3_i1	coding-both-noneup	miR1439
miR1439-5	TTD_both_c64011_g3_i2	coding-both-noneup	miR1439
miR1439-13	TTD_both_c64274_g1_i2	coding-both-s11up	miR1439
miR1439-13	TTD_both_c55983_g1_i3	coding-both-noneup	miR1439
miR1439-13	TTD_both_c49501_g1_i1	coding-both-noneup	miR1439
miR1439-13	TTD_both_c55384_g1_i2	coding-both-noneup	miR1439
miR1439-5	TTD_both_c61153_g3_i1	coding-both-noneup	miR1439
miR1439-5	TTD_both_c61153_g3_i5	coding-both-noneup	miR1439
miR1439-13	TTD_both_c57399_g1_i1	coding-both-noneup	miR1439
miR1439-5	TTD_both_c64110_g1_i2	coding-both-noneup	miR1439
miR1439-5	TTD_both_c64110_g1_i3	coding-both-noneup	miR1439
miR1439-5	TTD_both_c38367_g1_i1	coding-both-noneup	miR1439
miR1439-5	TTD_both_c40453_g1_i3	coding-both-noneup	miR1439
miR1439-5	TTD_both_c40453_g1_i4	coding-both-s12up	miR1439
miR1439-5	TTD_both_c65340_g1_i1	coding-both-noneup	miR1439
miR1439-13	TTD_both_c96569_g1_i1	coding-both-noneup	miR1439
miR1439-5	TTD_both_c47004_g1_i1	coding-both-noneup	miR1439
miR1439-5	TTD_both_c38432_g1_i1	coding-both-noneup	miR1439
miR1439-5	TTD_both_c49451_g1_i1	coding-both-noneup	miR1439
miR1439-5	TTD_both_c49451_g1_i2	coding-both-noneup	miR1439
miR1439-13	TTD_both_c98833_g1_i1	coding-both-noneup	miR1439
miR1439-5	TTD_both_c33024_g1_i2	coding-both-noneup	miR1439
miR1439-13	TTD_both_c47006_g1_i1	coding-both-noneup	miR1439
miR1439-5	TTD_both_c54374_g2_i2	coding-both-noneup	miR1439
miR1439-13	TTD_both_c54309_g1_i3	coding-both-noneup	miR1439
miR1439-5	TTD_both_c47354_g1_i1	coding-both-noneup	miR1439
miR1439-13	TTD_both_c60195_g2_i2	coding-both-s11up	miR1439
miR1439-13	TTD_both_c50560_g1_i2	coding-both-noneup	miR1439
miR1439-5	TTD_both_c26124_g1_i1	coding-both-noneup	miR1439
miR1439-13	TTD_both_c54754_g2_i1	coding-both-noneup	miR1439
miR1439-13	TTD_both_c61058_g1_i2	coding-both-noneup	miR1439
miR1439-13	TTD_both_c61058_g1_i1	coding-both-noneup	miR1439
miR1439-13	TTD_both_c51412_g2_i1	coding-both-noneup	miR1439
miR1439-13	TTD_both_c51445_g3_i1	coding-both-noneup	miR1439
miR1439-13	TTD_both_c61232_g1_i2	coding-both-noneup	miR1439
miR1439-13	TTD_both_c63999_g2_i2	coding-both-noneup	miR1439
miR1439-13	TTD_both_c63245_g1_i4	coding-both-noneup	miR1439
miR1439-13	TTD_both_c58882_g1_i2	coding-both-noneup	miR1439
miR1439-13	TTD_both_c64620_g3_i1	coding-both-noneup	miR1439
miR1439-13	TTD_both_c49225_g1_i4	coding-both-noneup	miR1439
miR1439-5	TTD_both_c56289_g1_i3	coding-both-noneup	miR1439
miR1439-13	TTD_both_c61518_g1_i1	coding-both-noneup	miR1439
miR1439-13	TTD_both_c52712_g2_i1	coding-both-noneup	miR1439
miR1439-13	TTD_both_c52177_g1_i2	coding-both-noneup	miR1439
miR1439-13	TTD_both_c63725_g1_i4	coding-both-noneup	miR1439
miR1439-13	TTD_both_c34368_g1_i1	coding-both-noneup	miR1439
miR1439-13	TTD_both_c63725_g1_i3	coding-both-noneup	miR1439
miR1439-13	TTD_both_c52177_g1_i5	coding-both-noneup	miR1439
miR1439-13	TTD_both_c60472_g1_i1	coding-both-noneup	miR1439
miR1439-5	TTD_both_c44433_g1_i1	coding-both-noneup	miR1439
miR1439-5	TTD_both_c42224_g2_i1	coding-both-noneup	miR1439
miR1439-5	TTD_both_c26614_g1_i1	coding-both-noneup	miR1439
miR1439-5	TTD_both_c50812_g1_i2	coding-both-noneup	miR1439
miR1439-5	TTD_both_c55927_g1_i2	coding-both-noneup	miR1439
miR1439-5	TTD_both_c55094_g6_i2	coding-both-noneup	miR1439
miR1439-5	TTD_both_c58126_g5_i1	coding-both-noneup	miR1439
miR1439-5	TTD_both_c51099_g1_i1	coding-both-noneup	miR1439
miR1439-5	TTD_both_c56651_g1_i1	coding-both-noneup	miR1439
miR1439-5	TTD_both_c41458_g1_i1	coding-both-noneup	miR1439
miR1439-5	TTD_both_c56651_g1_i3	coding-both-noneup	miR1439
miR1439-5	TTD_both_c59245_g2_i1	coding-both-noneup	miR1439
miR1439-5	TTD_both_c53949_g2_i3	coding-both-noneup	miR1439
miR1439-5	TTD_both_c62820_g1_i1	coding-both-noneup	miR1439
miR1439-5	TTD_both_c64961_g2_i1	coding-both-noneup	miR1439
miR1439-5	TTD_both_c63571_g2_i4	coding-both-noneup	miR1439
miR1439-5	TTD_both_c65972_g3_i2	coding-both-noneup	miR1439
miR1439-5	TTD_both_c58294_g1_i1	coding-both-noneup	miR1439
miR1439-13	TTD_both_c47761_g3_i1	coding-both-noneup	miR1439
miR1439-5	TTD_both_c57166_g4_i2	coding-both-noneup	miR1439
miR1439-13	TTD_both_c58311_g1_i1	coding-both-noneup	miR1439
miR1436-27	TTD_both_c64824_g3_i1	coding-both-noneup	miR1436
miR1436-27	TTD_both_c105142_g1_i1	coding-both-noneup	miR1436
miR1436-27	TTD_both_c55352_g2_i2	coding-both-noneup	miR1436
miR1436-27	TTD_both_c55352_g1_i2	coding-both-noneup	miR1436
miR1436-27	TTD_both_c50468_g1_i1	coding-both-noneup	miR1436
miR1436-27	TTD_both_c57972_g2_i1	coding-both-noneup	miR1436
miR1436-27	TTD_both_c62720_g1_i3	coding-both-noneup	miR1436
miR1436-27	TTD_both_c47479_g1_i1	coding-both-noneup	miR1436
miR1436-27	TTD_both_c62694_g2_i1	coding-both-noneup	miR1436
miR1436-27	TTD_both_c62694_g2_i2	coding-both-noneup	miR1436
miR1436-27	TTD_both_c108093_g1_i1	coding-both-noneup	miR1436
miR1436-27	TTD_both_c52123_g1_i3	coding-both-noneup	miR1436
miR1436-27	TTD_both_c64160_g1_i2	coding-both-noneup	miR1436
miR1436-27	TTD_both_c58882_g1_i2	coding-both-noneup	miR1436
miR1436-27	TTD_both_c52847_g1_i1	coding-both-s11up	miR1436
miR1436-27	TTD_both_c59263_g2_i3	coding-both-noneup	miR1436
miR1436-27	TTD_both_c56059_g2_i3	coding-both-noneup	miR1436
miR1436-27	TTD_both_c6709_g1_i1	coding-both-noneup	miR1436
miR1436-27	TTD_both_c106885_g1_i1	coding-both-noneup	miR1436
miR1436-27	TTD_both_c51676_g1_i1	coding-both-noneup	miR1436
miR1436-27	TTD_both_c26678_g1_i1	coding-both-noneup	miR1436
miR1436-27	TTD_both_c47916_g1_i1	coding-both-noneup	miR1436
miR1436-27	TTD_both_c52818_g1_i1	coding-both-noneup	miR1436
miR1436-27	TTD_both_c59908_g2_i5	coding-both-noneup	miR1436
miR1436-27	TTD_both_c59908_g2_i8	coding-both-noneup	miR1436
miR1436-27	TTD_both_c62197_g1_i3	coding-both-noneup	miR1436
miR1436-27	TTD_both_c59926_g1_i1	coding-both-noneup	miR1436
miR1436-27	TTD_both_c62197_g1_i4	coding-both-noneup	miR1436
miR1436-27	TTD_both_c62197_g1_i5	coding-both-noneup	miR1436
miR1436-27	TTD_both_c59926_g1_i2	coding-both-noneup	miR1436
miR1436-27	TTD_both_c60213_g1_i4	coding-both-noneup	miR1436
miR1436-27	TTD_both_c64646_g5_i2	coding-both-noneup	miR1436
miR1436-27	TTD_both_c58201_g1_i3	coding-both-noneup	miR1436
miR1436-27	TTD_both_c56045_g1_i1	coding-both-noneup	miR1436
miR1436-27	TTD_both_c64274_g1_i2	coding-both-s11up	miR1436
miR1436-27	TTD_both_c23149_g1_i1	coding-both-noneup	miR1436
miR1436-27	TTD_both_c58369_g2_i1	coding-both-noneup	miR1436
miR1436-27	TTD_both_c54580_g1_i4	coding-both-noneup	miR1436
miR1436-27	TTD_both_c57643_g1_i1	coding-both-noneup	miR1436
miR1436-27	TTD_both_c56045_g1_i2	coding-both-noneup	miR1436
miR1436-27	TTD_both_c63814_g2_i3	coding-both-noneup	miR1436
miR1436-27	TTD_both_c59601_g1_i1	coding-both-noneup	miR1436
miR1436-27	TTD_both_c59601_g1_i2	coding-both-noneup	miR1436
miR1436-27	TTD_both_c13435_g1_i1	coding-both-noneup	miR1436
miR1436-27	TTD_both_c60195_g2_i1	coding-both-noneup	miR1436
miR1436-27	TTD_both_c53046_g1_i1	coding-both-noneup	miR1436
miR1436-27	TTD_both_c62715_g2_i4	coding-both-noneup	miR1436
miR1436-27	TTD_both_c46113_g1_i1	coding-both-noneup	miR1436
miR1436-27	TTD_both_c25927_g1_i1	coding-both-noneup	miR1436
miR1436-27	TTD_both_c54386_g1_i1	coding-both-noneup	miR1436
miR1436-27	TTD_both_c62898_g1_i3	coding-both-noneup	miR1436
miR1436-27	TTD_both_c59720_g1_i1	coding-both-noneup	miR1436
miR1436-27	TTD_both_c65123_g1_i1	coding-both-noneup	miR1436
miR1436-27	TTD_both_c65123_g1_i2	coding-both-noneup	miR1436
miR1436-27	TTD_both_c63999_g2_i2	coding-both-noneup	miR1436
miR1436-27	TTD_both_c43719_g1_i1	coding-both-noneup	miR1436
miR1436-27	TTD_both_c41590_g1_i2	coding-both-noneup	miR1436
miR1436-27	TTD_both_c50247_g2_i1	coding-both-noneup	miR1436
miR1436-27	TTD_both_c57731_g1_i2	coding-both-noneup	miR1436
miR1436-27	TTD_both_c47169_g1_i1	coding-both-noneup	miR1436
miR1436-27	TTD_both_c58119_g2_i1	coding-both-noneup	miR1436
miR1436-27	TTD_both_c62631_g1_i2	coding-both-noneup	miR1436
miR1436-27	TTD_both_c63999_g1_i1	coding-both-noneup	miR1436
miR1436-27	TTD_both_c54318_g1_i1	coding-both-noneup	miR1436
miR1436-27	TTD_both_c52769_g1_i1	coding-both-noneup	miR1436
miR1436-27	TTD_both_c62727_g1_i1	coding-both-noneup	miR1436
miR1436-27	TTD_both_c44924_g1_i2	coding-both-noneup	miR1436
miR1436-27	TTD_both_c64340_g1_i2	coding-both-noneup	miR1436
miR1436-27	TTD_both_c61416_g1_i2	coding-both-noneup	miR1436
miR1436-27	TTD_both_c56524_g1_i3	coding-both-noneup	miR1436
miR1436-27	TTD_both_c59254_g1_i2	coding-both-noneup	miR1436
miR1436-27	TTD_both_c59254_g1_i1	coding-both-noneup	miR1436
miR1436-27	TTD_both_c59254_g1_i4	coding-both-noneup	miR1436
miR1436-16	TTD_both_c108093_g1_i1	coding-both-noneup	miR1436
miR1436-16	TTD_both_c52123_g1_i3	coding-both-noneup	miR1436
miR1436-16	TTD_both_c64160_g1_i2	coding-both-noneup	miR1436
miR1436-16	TTD_both_c58882_g1_i2	coding-both-noneup	miR1436
miR1436-16	TTD_both_c54386_g1_i1	coding-both-noneup	miR1436
miR1436-16	TTD_both_c56059_g2_i3	coding-both-noneup	miR1436
miR1436-16	TTD_both_c56045_g1_i1	coding-both-noneup	miR1436
miR1436-16	TTD_both_c106885_g1_i1	coding-both-noneup	miR1436
miR1436-16	TTD_both_c51676_g1_i1	coding-both-noneup	miR1436
miR1436-16	TTD_both_c26678_g1_i1	coding-both-noneup	miR1436
miR1436-16	TTD_both_c52818_g1_i1	coding-both-noneup	miR1436
miR1436-16	TTD_both_c59908_g2_i5	coding-both-noneup	miR1436
miR1436-16	TTD_both_c59908_g2_i8	coding-both-noneup	miR1436
miR1436-16	TTD_both_c56045_g1_i2	coding-both-noneup	miR1436
miR1436-16	TTD_both_c59926_g1_i1	coding-both-noneup	miR1436
miR1436-16	TTD_both_c62197_g1_i4	coding-both-noneup	miR1436
miR1436-16	TTD_both_c59926_g1_i2	coding-both-noneup	miR1436
miR1436-16	TTD_both_c60213_g1_i4	coding-both-noneup	miR1436
miR1436-16	TTD_both_c64824_g3_i1	coding-both-noneup	miR1436
miR1436-16	TTD_both_c105142_g1_i1	coding-both-noneup	miR1436
miR1436-16	TTD_both_c55352_g2_i2	coding-both-noneup	miR1436
miR1436-16	TTD_both_c55352_g1_i2	coding-both-noneup	miR1436
miR1436-16	TTD_both_c50468_g1_i1	coding-both-noneup	miR1436
miR1436-16	TTD_both_c58369_g2_i1	coding-both-noneup	miR1436
miR1436-16	TTD_both_c54580_g1_i4	coding-both-noneup	miR1436
miR1436-16	TTD_both_c57972_g2_i1	coding-both-noneup	miR1436
miR1436-16	TTD_both_c62720_g1_i3	coding-both-noneup	miR1436
miR1436-16	TTD_both_c57643_g1_i1	coding-both-noneup	miR1436
miR1436-16	TTD_both_c47479_g1_i1	coding-both-noneup	miR1436
miR1436-16	TTD_both_c62015_g1_i1	coding-both-noneup	miR1436
miR1436-16	TTD_both_c62715_g2_i4	coding-both-noneup	miR1436
miR1436-16	TTD_both_c25927_g1_i1	coding-both-noneup	miR1436
miR1436-16	TTD_both_c62694_g2_i1	coding-both-noneup	miR1436
miR1436-16	TTD_both_c62694_g2_i2	coding-both-noneup	miR1436
miR1436-16	TTD_both_c41590_g1_i2	coding-both-noneup	miR1436
miR1436-16	TTD_both_c50247_g2_i1	coding-both-noneup	miR1436
miR1436-16	TTD_both_c57731_g1_i2	coding-both-noneup	miR1436
miR1436-16	TTD_both_c46113_g1_i1	coding-both-noneup	miR1436
miR1436-16	TTD_both_c47169_g1_i1	coding-both-noneup	miR1436
miR1436-16	TTD_both_c58119_g2_i1	coding-both-noneup	miR1436
miR1436-16	TTD_both_c62535_g1_i3	coding-both-noneup	miR1436
miR1436-16	TTD_both_c62535_g1_i4	coding-both-noneup	miR1436
miR1436-16	TTD_both_c54318_g1_i1	coding-both-noneup	miR1436
miR1436-16	TTD_both_c59603_g5_i1	coding-both-noneup	miR1436
miR1436-16	TTD_both_c52769_g1_i1	coding-both-noneup	miR1436
miR1436-16	TTD_both_c52847_g1_i1	coding-both-s11up	miR1436
miR1436-16	TTD_both_c62197_g1_i3	coding-both-noneup	miR1436
miR1436-16	TTD_both_c44924_g1_i2	coding-both-noneup	miR1436
miR1436-16	TTD_both_c62197_g1_i5	coding-both-noneup	miR1436
miR1436-16	TTD_both_c59263_g2_i3	coding-both-noneup	miR1436
miR1436-16	TTD_both_c64340_g1_i2	coding-both-noneup	miR1436
miR1436-16	TTD_both_c61416_g1_i2	coding-both-noneup	miR1436
miR1436-16	TTD_both_c62535_g1_i1	coding-both-noneup	miR1436
miR1436-16	TTD_both_c6709_g1_i1	coding-both-noneup	miR1436
miR1436-16	TTD_both_c47916_g1_i1	coding-both-noneup	miR1436
miR1436-16	TTD_both_c56524_g1_i3	coding-both-noneup	miR1436
miR1436-16	TTD_both_c59254_g1_i2	coding-both-noneup	miR1436
miR1436-16	TTD_both_c59254_g1_i1	coding-both-noneup	miR1436
miR1436-16	TTD_both_c59254_g1_i4	coding-both-noneup	miR1436
miR1436-16	TTD_both_c59601_g1_i1	coding-both-noneup	miR1436
miR1436-16	TTD_both_c59601_g1_i2	coding-both-noneup	miR1436
miR1436-16	TTD_both_c64646_g5_i2	coding-both-noneup	miR1436
miR1128-4	TTD_both_c56090_g1_i1	coding-both-noneup	miR1128
miR1128-4	TTD_both_c61800_g3_i1	coding-both-noneup	miR1128
miR1128-4	TTD_both_c56886_g2_i2	coding-both-noneup	miR1128
miR1128-4	TTD_both_c65926_g1_i4	coding-both-noneup	miR1128
miR1128-4	TTD_both_c59413_g1_i4	coding-both-noneup	miR1128
miR1128-4	TTD_both_c59400_g2_i2	coding-both-noneup	miR1128
miR1128-4	TTD_both_c65079_g1_i15	coding-both-noneup	miR1128
miR1128-4	TTD_both_c63676_g1_i6	coding-both-noneup	miR1128
miR1128-4	TTD_both_c51264_g2_i4	coding-both-noneup	miR1128
miR1128-4	TTD_both_c54091_g1_i1	coding-both-noneup	miR1128
miR1128-4	TTD_both_c64143_g2_i1	coding-both-noneup	miR1128
miR1128-4	TTD_both_c56235_g2_i1	coding-both-noneup	miR1128
miR1128-4	TTD_both_c51264_g2_i2	coding-both-noneup	miR1128
miR1128-4	TTD_both_c54185_g2_i3	coding-both-noneup	miR1128
miR1128-4	TTD_both_c47348_g1_i2	coding-both-noneup	miR1128
miR1128-4	TTD_both_c61758_g3_i1	coding-both-s12up	miR1128
miR1128-4	TTD_both_c67963_g1_i1	coding-both-noneup	miR1128
miR1128-4	TTD_both_c64352_g1_i2	coding-both-noneup	miR1128
miR1128-4	TTD_both_c64352_g1_i5	coding-both-noneup	miR1128
miR1128-4	TTD_both_c64158_g2_i2	coding-both-noneup	miR1128
miR1128-4	TTD_both_c65278_g1_i4	coding-both-noneup	miR1128
miR1128-4	TTD_both_c65278_g1_i2	coding-both-noneup	miR1128
miR1128-4	TTD_both_c65278_g1_i3	coding-both-noneup	miR1128
miR1128-4	TTD_both_c65869_g2_i2	coding-both-noneup	miR1128
miR1128-4	TTD_both_c65278_g1_i5	coding-both-noneup	miR1128
miR1128-4	TTD_both_c53017_g1_i1	coding-both-noneup	miR1128
miR1128-4	TTD_both_c53017_g1_i3	coding-both-noneup	miR1128
miR1128-4	TTD_both_c47004_g1_i1	coding-both-noneup	miR1128
miR1128-4	TTD_both_c62572_g5_i1	coding-both-noneup	miR1128
miR1128-4	TTD_both_c49735_g1_i1	coding-both-noneup	miR1128
miR1128-4	TTD_both_c55167_g1_i1	coding-both-s12up	miR1128
miR1128-4	TTD_both_c49735_g1_i2	coding-both-noneup	miR1128
miR1128-4	TTD_both_c54122_g2_i1	coding-both-noneup	miR1128
miR1128-4	TTD_both_c47899_g1_i1	coding-both-noneup	miR1128
miR1128-4	TTD_both_c65215_g1_i1	coding-both-s11up	miR1128
miR1128-4	TTD_both_c65298_g1_i2	coding-both-noneup	miR1128
miR1128-4	TTD_both_c65298_g1_i1	coding-both-noneup	miR1128
miR1128-4	TTD_both_c60139_g2_i2	coding-both-noneup	miR1128
miR1128-4	TTD_both_c60139_g2_i6	coding-both-noneup	miR1128
miR1128-4	TTD_both_c65442_g3_i5	coding-both-noneup	miR1128
miR1128-4	TTD_both_c65442_g3_i1	coding-both-noneup	miR1128
miR1128-4	TTD_both_c59755_g1_i2	coding-both-noneup	miR1128
miR1128-4	TTD_both_c58472_g4_i3	coding-both-noneup	miR1128
miR1128-4	TTD_both_c57802_g4_i2	coding-both-noneup	miR1128
miR1128-4	TTD_both_c59755_g1_i1	coding-both-noneup	miR1128
miR1128-4	TTD_both_c56289_g1_i1	coding-both-noneup	miR1128
miR1436-28	TTD_both_c108093_g1_i1	coding-both-noneup	miR1436
miR1436-28	TTD_both_c52123_g1_i3	coding-both-noneup	miR1436
miR1436-28	TTD_both_c64160_g1_i2	coding-both-noneup	miR1436
miR1436-28	TTD_both_c58882_g1_i2	coding-both-noneup	miR1436
miR1436-28	TTD_both_c54386_g1_i1	coding-both-noneup	miR1436
miR1436-28	TTD_both_c56059_g2_i3	coding-both-noneup	miR1436
miR1436-28	TTD_both_c106885_g1_i1	coding-both-noneup	miR1436
miR1436-28	TTD_both_c51676_g1_i1	coding-both-noneup	miR1436
miR1436-28	TTD_both_c46113_g1_i1	coding-both-noneup	miR1436
miR1436-28	TTD_both_c26678_g1_i1	coding-both-noneup	miR1436
miR1436-28	TTD_both_c52818_g1_i1	coding-both-noneup	miR1436
miR1436-28	TTD_both_c62535_g1_i3	coding-both-noneup	miR1436
miR1436-28	TTD_both_c62535_g1_i4	coding-both-noneup	miR1436
miR1436-28	TTD_both_c59926_g1_i1	coding-both-noneup	miR1436
miR1436-28	TTD_both_c62197_g1_i4	coding-both-noneup	miR1436
miR1436-28	TTD_both_c59926_g1_i2	coding-both-noneup	miR1436
miR1436-28	TTD_both_c60213_g1_i4	coding-both-noneup	miR1436
miR1436-28	TTD_both_c64824_g3_i1	coding-both-noneup	miR1436
miR1436-28	TTD_both_c62535_g1_i1	coding-both-noneup	miR1436
miR1436-28	TTD_both_c55694_g1_i1	coding-both-noneup	miR1436
miR1436-28	TTD_both_c105142_g1_i1	coding-both-noneup	miR1436
miR1436-28	TTD_both_c55352_g2_i2	coding-both-noneup	miR1436
miR1436-28	TTD_both_c55352_g1_i2	coding-both-noneup	miR1436
miR1436-28	TTD_both_c50468_g1_i1	coding-both-noneup	miR1436
miR1436-28	TTD_both_c58369_g2_i1	coding-both-noneup	miR1436
miR1436-28	TTD_both_c54580_g1_i4	coding-both-noneup	miR1436
miR1436-28	TTD_both_c57972_g2_i1	coding-both-noneup	miR1436
miR1436-28	TTD_both_c62720_g1_i3	coding-both-noneup	miR1436
miR1436-28	TTD_both_c57643_g1_i1	coding-both-noneup	miR1436
miR1436-28	TTD_both_c47479_g1_i1	coding-both-noneup	miR1436
miR1436-28	TTD_both_c62715_g2_i4	coding-both-noneup	miR1436
miR1436-28	TTD_both_c25927_g1_i1	coding-both-noneup	miR1436
miR1436-28	TTD_both_c62694_g2_i1	coding-both-noneup	miR1436
miR1436-28	TTD_both_c62694_g2_i2	coding-both-noneup	miR1436
miR1436-28	TTD_both_c62572_g2_i1	coding-both-noneup	miR1436
miR1436-28	TTD_both_c41590_g1_i2	coding-both-noneup	miR1436
miR1436-28	TTD_both_c50247_g2_i1	coding-both-noneup	miR1436
miR1436-28	TTD_both_c56045_g1_i1	coding-both-noneup	miR1436
miR1436-28	TTD_both_c57731_g1_i2	coding-both-noneup	miR1436
miR1436-28	TTD_both_c59908_g2_i5	coding-both-noneup	miR1436
miR1436-28	TTD_both_c47169_g1_i1	coding-both-noneup	miR1436
miR1436-28	TTD_both_c58119_g2_i1	coding-both-noneup	miR1436
miR1436-28	TTD_both_c59908_g2_i8	coding-both-noneup	miR1436
miR1436-28	TTD_both_c53637_g1_i1	coding-both-noneup	miR1436
miR1436-28	TTD_both_c54318_g1_i1	coding-both-noneup	miR1436
miR1436-28	TTD_both_c52769_g1_i1	coding-both-noneup	miR1436
miR1436-28	TTD_both_c52847_g1_i1	coding-both-s11up	miR1436
miR1436-28	TTD_both_c56045_g1_i2	coding-both-noneup	miR1436
miR1436-28	TTD_both_c62197_g1_i3	coding-both-noneup	miR1436
miR1436-28	TTD_both_c44924_g1_i2	coding-both-noneup	miR1436
miR1436-28	TTD_both_c62197_g1_i5	coding-both-noneup	miR1436
miR1436-28	TTD_both_c59263_g2_i3	coding-both-noneup	miR1436
miR1436-28	TTD_both_c64340_g1_i2	coding-both-noneup	miR1436
miR1436-28	TTD_both_c61416_g1_i2	coding-both-noneup	miR1436
miR1436-28	TTD_both_c6709_g1_i1	coding-both-noneup	miR1436
miR1436-28	TTD_both_c47916_g1_i1	coding-both-noneup	miR1436
miR1436-28	TTD_both_c56524_g1_i3	coding-both-noneup	miR1436
miR1436-28	TTD_both_c59254_g1_i2	coding-both-noneup	miR1436
miR1436-28	TTD_both_c59254_g1_i1	coding-both-noneup	miR1436
miR1436-28	TTD_both_c59254_g1_i4	coding-both-noneup	miR1436
miR1436-28	TTD_both_c59601_g1_i1	coding-both-noneup	miR1436
miR1436-28	TTD_both_c59601_g1_i2	coding-both-noneup	miR1436
miR1436-28	TTD_both_c64646_g5_i2	coding-both-noneup	miR1436
miR1436-29	TTD_both_c58369_g2_i1	coding-both-noneup	miR1436
miR1436-29	TTD_both_c57643_g1_i1	coding-both-noneup	miR1436
miR1436-29	TTD_both_c56059_g2_i3	coding-both-noneup	miR1436
miR1436-29	TTD_both_c106885_g1_i1	coding-both-noneup	miR1436
miR1436-29	TTD_both_c52818_g1_i1	coding-both-noneup	miR1436
miR1436-29	TTD_both_c56524_g1_i3	coding-both-noneup	miR1436
miR1436-29	TTD_both_c59926_g1_i1	coding-both-noneup	miR1436
miR1436-29	TTD_both_c59926_g1_i2	coding-both-noneup	miR1436
miR1436-29	TTD_both_c59601_g1_i1	coding-both-noneup	miR1436
miR1436-29	TTD_both_c59601_g1_i2	coding-both-noneup	miR1436
miR1436-29	TTD_both_c51051_g1_i2	coding-both-noneup	miR1436
miR1436-29	TTD_both_c51051_g1_i1	coding-both-noneup	miR1436
miR1436-29	TTD_both_c54580_g1_i4	coding-both-noneup	miR1436
miR1436-29	TTD_both_c63830_g2_i1	coding-both-noneup	miR1436
miR1436-29	TTD_both_c65123_g1_i1	coding-both-noneup	miR1436
miR1436-29	TTD_both_c65123_g1_i2	coding-both-noneup	miR1436
miR1436-29	TTD_both_c62015_g1_i1	coding-both-noneup	miR1436
miR1436-29	TTD_both_c62715_g2_i4	coding-both-noneup	miR1436
miR1436-29	TTD_both_c62694_g2_i1	coding-both-noneup	miR1436
miR1436-29	TTD_both_c62694_g2_i2	coding-both-noneup	miR1436
miR1436-29	TTD_both_c50247_g2_i1	coding-both-noneup	miR1436
miR1436-29	TTD_both_c108093_g1_i1	coding-both-noneup	miR1436
miR1436-29	TTD_both_c52123_g1_i3	coding-both-noneup	miR1436
miR1436-29	TTD_both_c57731_g1_i2	coding-both-noneup	miR1436
miR1436-29	TTD_both_c64160_g1_i2	coding-both-noneup	miR1436
miR1436-29	TTD_both_c47169_g1_i1	coding-both-noneup	miR1436
miR1436-29	TTD_both_c58882_g1_i2	coding-both-noneup	miR1436
miR1436-29	TTD_both_c52769_g1_i1	coding-both-noneup	miR1436
miR1436-29	TTD_both_c66093_g2_i3	coding-both-noneup	miR1436
miR1436-29	TTD_both_c43719_g1_i1	coding-both-noneup	miR1436
miR1436-29	TTD_both_c47881_g1_i1	coding-both-noneup	miR1436
miR1436-29	TTD_both_c51676_g1_i1	coding-both-noneup	miR1436
miR1436-29	TTD_both_c26678_g1_i1	coding-both-noneup	miR1436
miR1436-29	TTD_both_c47916_g1_i1	coding-both-noneup	miR1436
miR1436-29	TTD_both_c62197_g1_i4	coding-both-noneup	miR1436
miR1436-29	TTD_both_c60213_g1_i4	coding-both-noneup	miR1436
miR1436-29	TTD_both_c64824_g3_i1	coding-both-noneup	miR1436
miR1436-29	TTD_both_c45922_g1_i1	coding-both-noneup	miR1436
miR1436-29	TTD_both_c57972_g2_i1	coding-both-noneup	miR1436
miR1436-29	TTD_both_c58123_g3_i2	coding-both-noneup	miR1436
miR1436-30	TTD_both_c62197_g1_i3	coding-both-noneup	miR1436
miR1436-30	TTD_both_c62197_g1_i5	coding-both-noneup	miR1436
miR1436-30	TTD_both_c56045_g1_i1	coding-both-noneup	miR1436
miR1436-30	TTD_both_c56045_g1_i2	coding-both-noneup	miR1436
miR1436-30	TTD_both_c108093_g1_i1	coding-both-noneup	miR1436
miR1436-30	TTD_both_c52123_g1_i3	coding-both-noneup	miR1436
miR1436-30	TTD_both_c64160_g1_i2	coding-both-noneup	miR1436
miR1436-30	TTD_both_c58882_g1_i2	coding-both-noneup	miR1436
miR1436-30	TTD_both_c65123_g1_i1	coding-both-noneup	miR1436
miR1436-30	TTD_both_c65123_g1_i2	coding-both-noneup	miR1436
miR1436-30	TTD_both_c64824_g3_i1	coding-both-noneup	miR1436
miR1436-30	TTD_both_c63999_g2_i2	coding-both-noneup	miR1436
miR1436-30	TTD_both_c56059_g2_i3	coding-both-noneup	miR1436
miR1436-30	TTD_both_c105142_g1_i1	coding-both-noneup	miR1436
miR1436-30	TTD_both_c106885_g1_i1	coding-both-noneup	miR1436
miR1436-30	TTD_both_c55352_g2_i2	coding-both-noneup	miR1436
miR1436-30	TTD_both_c51676_g1_i1	coding-both-noneup	miR1436
miR1436-30	TTD_both_c26678_g1_i1	coding-both-noneup	miR1436
miR1436-30	TTD_both_c55352_g1_i2	coding-both-noneup	miR1436
miR1436-30	TTD_both_c50468_g1_i1	coding-both-noneup	miR1436
miR1436-30	TTD_both_c52818_g1_i1	coding-both-noneup	miR1436
miR1436-30	TTD_both_c57972_g2_i1	coding-both-noneup	miR1436
miR1436-30	TTD_both_c62720_g1_i3	coding-both-noneup	miR1436
miR1436-30	TTD_both_c62727_g1_i1	coding-both-noneup	miR1436
miR1436-30	TTD_both_c59926_g1_i1	coding-both-noneup	miR1436
miR1436-30	TTD_both_c62197_g1_i4	coding-both-noneup	miR1436
miR1436-30	TTD_both_c47479_g1_i1	coding-both-noneup	miR1436
miR1436-30	TTD_both_c59926_g1_i2	coding-both-noneup	miR1436
miR1436-30	TTD_both_c60213_g1_i4	coding-both-noneup	miR1436
miR1436-30	TTD_both_c63999_g2_i3	coding-both-noneup	miR1436
miR1436-30	TTD_both_c58369_g2_i1	coding-both-noneup	miR1436
miR1436-30	TTD_both_c62694_g2_i1	coding-both-noneup	miR1436
miR1436-30	TTD_both_c62694_g2_i2	coding-both-noneup	miR1436
miR1436-30	TTD_both_c54580_g1_i4	coding-both-noneup	miR1436
miR1436-30	TTD_both_c57643_g1_i1	coding-both-noneup	miR1436
miR1436-30	TTD_both_c59601_g1_i1	coding-both-noneup	miR1436
miR1436-30	TTD_both_c59601_g1_i2	coding-both-noneup	miR1436
miR1436-30	TTD_both_c62715_g2_i4	coding-both-noneup	miR1436
miR1436-30	TTD_both_c25927_g1_i1	coding-both-noneup	miR1436
miR1436-30	TTD_both_c54386_g1_i1	coding-both-noneup	miR1436
miR1436-30	TTD_both_c52847_g1_i1	coding-both-s11up	miR1436
miR1436-30	TTD_both_c59263_g2_i3	coding-both-noneup	miR1436
miR1436-30	TTD_both_c41590_g1_i2	coding-both-noneup	miR1436
miR1436-30	TTD_both_c50247_g2_i1	coding-both-noneup	miR1436
miR1436-30	TTD_both_c6709_g1_i1	coding-both-noneup	miR1436
miR1436-30	TTD_both_c57731_g1_i2	coding-both-noneup	miR1436
miR1436-30	TTD_both_c47916_g1_i1	coding-both-noneup	miR1436
miR1436-30	TTD_both_c59908_g2_i5	coding-both-noneup	miR1436
miR1436-30	TTD_both_c47169_g1_i1	coding-both-noneup	miR1436
miR1436-30	TTD_both_c58119_g2_i1	coding-both-noneup	miR1436
miR1436-30	TTD_both_c59908_g2_i8	coding-both-noneup	miR1436
miR1436-30	TTD_both_c54318_g1_i1	coding-both-noneup	miR1436
miR1436-30	TTD_both_c52769_g1_i1	coding-both-noneup	miR1436
miR1436-30	TTD_both_c44924_g1_i2	coding-both-noneup	miR1436
miR1436-30	TTD_both_c64340_g1_i2	coding-both-noneup	miR1436
miR1436-30	TTD_both_c61416_g1_i2	coding-both-noneup	miR1436
miR1436-30	TTD_both_c64646_g5_i2	coding-both-noneup	miR1436
miR1436-30	TTD_both_c58201_g1_i3	coding-both-noneup	miR1436
miR1436-30	TTD_both_c56524_g1_i3	coding-both-noneup	miR1436
miR1436-30	TTD_both_c59254_g1_i2	coding-both-noneup	miR1436
miR1436-30	TTD_both_c59254_g1_i1	coding-both-noneup	miR1436
miR1436-30	TTD_both_c59254_g1_i4	coding-both-noneup	miR1436
miR1436-11	TTD_both_c57731_g4_i1	coding-both-noneup	miR1436
miR1436-11	TTD_both_c57731_g3_i1	coding-both-s12up	miR1436
miR1436-11	TTD_both_c42879_g1_i4	coding-both-noneup	miR1436
miR1436-11	TTD_both_c61000_g5_i3	coding-both-noneup	miR1436
miR1436-11	TTD_both_c42879_g1_i3	coding-both-noneup	miR1436
miR1436-11	TTD_both_c66093_g2_i3	coding-both-noneup	miR1436
miR1436-11	TTD_both_c62902_g1_i1	coding-both-noneup	miR1436
miR1436-11	TTD_both_c61103_g2_i2	coding-both-noneup	miR1436
miR1436-11	TTD_both_c59874_g1_i2	coding-both-noneup	miR1436
miR1436-11	TTD_both_c53161_g1_i1	coding-both-noneup	miR1436
miR1436-11	TTD_both_c59874_g1_i4	coding-both-noneup	miR1436
miR1436-11	TTD_both_c52177_g1_i2	coding-both-noneup	miR1436
miR1436-11	TTD_both_c52177_g1_i5	coding-both-noneup	miR1436
miR1436-11	TTD_both_c53776_g1_i1	coding-both-noneup	miR1436
miR1436-11	TTD_both_c57222_g2_i2	coding-both-noneup	miR1436
miR1436-11	TTD_both_c50740_g2_i1	coding-both-noneup	miR1436
miR1436-11	TTD_both_c58856_g2_i3	coding-both-noneup	miR1436
miR1436-11	TTD_both_c63245_g1_i4	coding-both-noneup	miR1436
miR1436-11	TTD_both_c63725_g1_i4	coding-both-noneup	miR1436
miR1436-11	TTD_both_c52769_g1_i1	coding-both-noneup	miR1436
miR1436-11	TTD_both_c63725_g1_i3	coding-both-noneup	miR1436
miR1436-11	TTD_both_c62556_g1_i2	coding-both-noneup	miR1436
miR1436-11	TTD_both_c58856_g2_i1	coding-both-noneup	miR1436
miR1436-11	TTD_both_c58294_g1_i1	coding-both-noneup	miR1436
miR1436-11	TTD_both_c13435_g1_i1	coding-both-noneup	miR1436
miR1436-11	TTD_both_c47004_g1_i1	coding-both-noneup	miR1436
miR1436-11	TTD_both_c35670_g1_i1	coding-both-noneup	miR1436
miR1436-11	TTD_both_c53046_g1_i1	coding-both-noneup	miR1436
miR1436-11	TTD_both_c64500_g1_i3	coding-both-noneup	miR1436
miR1436-11	TTD_both_c57731_g1_i2	coding-both-noneup	miR1436
miR1436-11	TTD_both_c57802_g3_i4	coding-both-noneup	miR1436
miR1436-11	TTD_both_c59799_g3_i6	coding-both-noneup	miR1436
miR1436-11	TTD_both_c46296_g1_i1	coding-both-noneup	miR1436
miR1436-11	TTD_both_c58892_g1_i1	coding-both-noneup	miR1436
miR1436-11	TTD_both_c54318_g1_i1	coding-both-noneup	miR1436
miR1436-11	TTD_both_c59799_g3_i1	coding-both-noneup	miR1436
miR1436-11	TTD_both_c62107_g1_i2	coding-both-noneup	miR1436
miR1436-11	TTD_both_c64340_g1_i2	coding-both-noneup	miR1436
miR1436-11	TTD_both_c59724_g1_i1	coding-both-noneup	miR1436
miR1436-11	TTD_both_c61747_g1_i1	coding-both-noneup	miR1436
miR1436-11	TTD_both_c49451_g1_i1	coding-both-noneup	miR1436
miR1436-11	TTD_both_c49451_g1_i2	coding-both-noneup	miR1436
miR1436-11	TTD_both_c57146_g3_i1	coding-both-noneup	miR1436
miR1436-11	TTD_both_c57146_g3_i5	coding-both-noneup	miR1436
miR1436-11	TTD_both_c64790_g1_i4	coding-both-noneup	miR1436
miR1436-11	TTD_both_c44433_g1_i1	coding-both-noneup	miR1436
miR1436-11	TTD_both_c64792_g1_i2	coding-both-noneup	miR1436
miR1436-11	TTD_both_c53194_g1_i3	coding-both-noneup	miR1436
miR1436-11	TTD_both_c62286_g1_i2	coding-both-noneup	miR1436
miR1436-11	TTD_both_c62286_g1_i3	coding-both-s11up	miR1436
miR1436-11	TTD_both_c64613_g1_i2	coding-both-noneup	miR1436
miR1436-11	TTD_both_c49501_g1_i1	coding-both-noneup	miR1436
miR1436-11	TTD_both_c59274_g1_i2	coding-both-noneup	miR1436
miR1436-11	TTD_both_c61232_g1_i2	coding-both-noneup	miR1436
miR1436-11	TTD_both_c49225_g1_i4	coding-both-noneup	miR1436
miR1436-11	TTD_both_c60617_g3_i2	coding-both-noneup	miR1436
miR1436-11	TTD_both_c58902_g1_i3	coding-both-noneup	miR1436
miR1436-11	TTD_both_c81455_g1_i1	coding-both-noneup	miR1436
miR1439-14	TTD_both_c64340_g1_i2	coding-both-noneup	miR1439
miR1439-14	TTD_both_c61747_g1_i1	coding-both-noneup	miR1439
miR1439-14	TTD_both_c45189_g1_i1	coding-both-noneup	miR1439
miR1439-14	TTD_both_c59874_g1_i2	coding-both-noneup	miR1439
miR1439-14	TTD_both_c59874_g1_i4	coding-both-noneup	miR1439
miR1439-14	TTD_both_c54318_g1_i1	coding-both-noneup	miR1439
miR1439-14	TTD_both_c64756_g1_i4	coding-both-noneup	miR1439
miR1439-15	TTD_both_c51841_g1_i1	coding-both-noneup	miR1439
miR1439-15	TTD_both_c62902_g1_i1	coding-both-noneup	miR1439
miR1439-15	TTD_both_c59799_g3_i1	coding-both-noneup	miR1439
miR1439-14	TTD_both_c64274_g1_i2	coding-both-s11up	miR1439
miR1439-14	TTD_both_c60195_g2_i1	coding-both-noneup	miR1439
miR1439-15	TTD_both_c57802_g3_i4	coding-both-noneup	miR1439
miR1439-14	TTD_both_c98833_g1_i1	coding-both-noneup	miR1439
miR1439-14	TTD_both_c61058_g1_i2	coding-both-noneup	miR1439
miR1439-14	TTD_both_c61058_g1_i1	coding-both-noneup	miR1439
miR1439-14	TTD_both_c58892_g1_i1	coding-both-noneup	miR1439
miR1439-14	TTD_both_c52177_g1_i2	coding-both-noneup	miR1439
miR1439-14	TTD_both_c63725_g1_i4	coding-both-noneup	miR1439
miR1439-14	TTD_both_c34368_g1_i1	coding-both-noneup	miR1439
miR1439-14	TTD_both_c63725_g1_i3	coding-both-noneup	miR1439
miR1439-14	TTD_both_c52177_g1_i5	coding-both-noneup	miR1439
miR1439-14	TTD_both_c60472_g1_i1	coding-both-noneup	miR1439
miR1439-15	TTD_both_c44881_g1_i2	coding-both-noneup	miR1439
miR1439-15	TTD_both_c59799_g3_i6	coding-both-noneup	miR1439
miR1439-15	TTD_both_c64587_g1_i1	coding-both-noneup	miR1439
miR1439-15	TTD_both_c55772_g1_i3	coding-both-noneup	miR1439
miR1439-15	TTD_both_c64110_g1_i2	coding-both-noneup	miR1439
miR1439-15	TTD_both_c64110_g1_i3	coding-both-noneup	miR1439
miR1439-14	TTD_both_c54539_g1_i1	coding-both-noneup	miR1439
miR1439-14	TTD_both_c47761_g3_i1	coding-both-noneup	miR1439
miR1439-14	TTD_both_c62896_g2_i1	coding-both-noneup	miR1439
miR1439-15	TTD_both_c61988_g1_i3	coding-both-noneup	miR1439
miR1439-14	TTD_both_c50740_g2_i1	coding-both-noneup	miR1439
miR1439-14	TTD_both_c60673_g4_i1	coding-both-noneup	miR1439
miR1439-14	TTD_both_c46952_g2_i1	coding-both-noneup	miR1439
miR1439-14	TTD_both_c65911_g4_i1	coding-both-noneup	miR1439
miR1439-14	TTD_both_c63175_g3_i3	coding-both-noneup	miR1439
miR1439-14	TTD_both_c63175_g3_i1	coding-both-noneup	miR1439
miR1439-14	TTD_both_c60778_g4_i3	coding-both-noneup	miR1439
miR1439-14	TTD_both_c61864_g4_i1	coding-both-noneup	miR1439
miR1439-14	TTD_both_c60778_g4_i1	coding-both-noneup	miR1439
miR1439-14	TTD_both_c61965_g2_i1	coding-both-noneup	miR1439
miR1439-14	TTD_both_c61608_g1_i2	coding-both-noneup	miR1439
miR1439-14	TTD_both_c65972_g1_i1	coding-both-noneup	miR1439
miR1439-14	TTD_both_c58249_g1_i2	coding-both-noneup	miR1439
miR1439-14	TTD_both_c62556_g1_i2	coding-both-noneup	miR1439
miR1439-14	TTD_both_c62885_g1_i1	coding-both-noneup	miR1439
miR1439-14	TTD_both_c66054_g1_i4	coding-both-noneup	miR1439
miR1439-14	TTD_both_c66054_g1_i1	coding-both-noneup	miR1439
miR1439-14	TTD_both_c66054_g1_i3	coding-both-noneup	miR1439
miR1439-14	TTD_both_c66054_g1_i5	coding-both-noneup	miR1439
miR1439-14	TTD_both_c66054_g1_i2	coding-both-noneup	miR1439
miR1439-14	TTD_both_c66054_g1_i6	coding-both-noneup	miR1439
miR1439-15	TTD_both_c54374_g2_i2	coding-both-noneup	miR1439
miR1439-15	TTD_both_c61005_g2_i3	coding-both-noneup	miR1439
miR1439-15	TTD_both_c63822_g3_i1	coding-both-noneup	miR1439
miR1439-15	TTD_both_c60135_g1_i1	coding-both-noneup	miR1439
miR1439-15	TTD_both_c58354_g1_i5	coding-both-noneup	miR1439
miR1439-15	TTD_both_c58354_g1_i3	coding-both-noneup	miR1439
miR1439-15	TTD_both_c53776_g1_i1	coding-both-noneup	miR1439
miR1439-15	TTD_both_c51601_g1_i1	coding-both-noneup	miR1439
miR1439-15	TTD_both_c51601_g1_i2	coding-both-noneup	miR1439
miR1439-15	TTD_both_c44433_g1_i1	coding-both-noneup	miR1439
miR1439-15	TTD_both_c57497_g1_i4	coding-both-noneup	miR1439
miR1439-15	TTD_both_c50812_g1_i2	coding-both-noneup	miR1439
miR1439-15	TTD_both_c61816_g3_i1	coding-both-noneup	miR1439
miR1439-15	TTD_both_c55094_g6_i2	coding-both-noneup	miR1439
miR1439-14	TTD_both_c39813_g1_i1	coding-both-noneup	miR1439
miR1439-15	TTD_both_c59245_g2_i1	coding-both-noneup	miR1439
miR1439-15	TTD_both_c62820_g1_i1	coding-both-noneup	miR1439
miR1439-15	TTD_both_c58294_g1_i1	coding-both-noneup	miR1439
miR1439-15	TTD_both_c40166_g1_i1	coding-both-noneup	miR1439
miR1439-14	TTD_both_c61210_g2_i1	coding-both-noneup	miR1439
miR1439-14	TTD_both_c59309_g2_i4	coding-both-noneup	miR1439
miR1439-15	TTD_both_c90662_g1_i1	coding-both-noneup	miR1439
miR1439-15	TTD_both_c64011_g3_i1	coding-both-noneup	miR1439
miR1439-15	TTD_both_c64011_g3_i2	coding-both-noneup	miR1439
miR1439-14	TTD_both_c55352_g2_i2	coding-both-noneup	miR1439
miR1439-14	TTD_both_c55352_g1_i2	coding-both-noneup	miR1439
miR1439-14	TTD_both_c61394_g1_i2	coding-both-noneup	miR1439
miR1439-14	TTD_both_c50360_g1_i1	coding-both-noneup	miR1439
miR1439-15	TTD_both_c58472_g10_i2	coding-both-noneup	miR1439
miR1439-14	TTD_both_c62107_g1_i2	coding-both-noneup	miR1439
miR1439-15	TTD_both_c61153_g3_i1	coding-both-noneup	miR1439
miR1439-15	TTD_both_c61153_g3_i5	coding-both-noneup	miR1439
miR1439-15	TTD_both_c57508_g3_i2	coding-both-noneup	miR1439
miR1439-15	TTD_both_c57508_g3_i6	coding-both-noneup	miR1439
miR1439-15	TTD_both_c55352_g1_i1	coding-both-noneup	miR1439
miR1439-15	TTD_both_c40453_g1_i3	coding-both-noneup	miR1439
miR1439-15	TTD_both_c40453_g1_i4	coding-both-s12up	miR1439
miR1439-15	TTD_both_c65340_g1_i1	coding-both-noneup	miR1439
miR1439-15	TTD_both_c45496_g1_i1	coding-both-noneup	miR1439
miR1439-15	TTD_both_c62715_g2_i4	coding-both-noneup	miR1439
miR1439-15	TTD_both_c62776_g3_i1	coding-both-noneup	miR1439
miR1439-15	TTD_both_c53310_g2_i2	coding-both-noneup	miR1439
miR1439-15	TTD_both_c53310_g2_i3	coding-both-noneup	miR1439
miR1439-15	TTD_both_c57731_g3_i1	coding-both-s12up	miR1439
miR1439-15	TTD_both_c26678_g1_i1	coding-both-noneup	miR1439
miR1439-15	TTD_both_c65869_g2_i4	coding-both-noneup	miR1439
miR1439-15	TTD_both_c56293_g5_i2	coding-both-s12up	miR1439
miR1439-15	TTD_both_c56797_g1_i2	coding-both-noneup	miR1439
miR1439-14	TTD_both_c57941_g1_i1	coding-both-noneup	miR1439
miR1439-15	TTD_both_c42879_g1_i4	coding-both-noneup	miR1439
miR1439-15	TTD_both_c57731_g4_i1	coding-both-noneup	miR1439
miR1439-15	TTD_both_c62918_g1_i8	coding-both-noneup	miR1439
miR1439-15	TTD_both_c53046_g1_i1	coding-both-noneup	miR1439
miR1439-15	TTD_both_c42879_g1_i3	coding-both-noneup	miR1439
miR1439-15	TTD_both_c52769_g1_i1	coding-both-noneup	miR1439
miR1439-15	TTD_both_c64711_g1_i3	coding-both-noneup	miR1439
miR1439-15	TTD_both_c59724_g1_i1	coding-both-noneup	miR1439
miR1439-15	TTD_both_c33024_g1_i2	coding-both-noneup	miR1439
miR1439-14	TTD_both_c62286_g1_i2	coding-both-noneup	miR1439
miR1439-14	TTD_both_c47006_g1_i1	coding-both-noneup	miR1439
miR1439-14	TTD_both_c62286_g1_i3	coding-both-s11up	miR1439
miR1439-15	TTD_both_c47354_g1_i1	coding-both-noneup	miR1439
miR1439-14	TTD_both_c44910_g1_i2	coding-both-noneup	miR1439
miR1439-14	TTD_both_c55384_g1_i1	coding-both-noneup	miR1439
miR1439-14	TTD_both_c52451_g1_i1	coding-both-s12up	miR1439
miR1439-14	TTD_both_c50560_g1_i2	coding-both-noneup	miR1439
miR1439-15	TTD_both_c26124_g1_i1	coding-both-noneup	miR1439
miR1439-14	TTD_both_c55983_g1_i3	coding-both-noneup	miR1439
miR1439-14	TTD_both_c54754_g2_i1	coding-both-noneup	miR1439
miR1439-14	TTD_both_c44910_g1_i1	coding-both-noneup	miR1439
miR1439-14	TTD_both_c49501_g1_i1	coding-both-noneup	miR1439
miR1439-14	TTD_both_c64319_g3_i3	coding-both-noneup	miR1439
miR1439-14	TTD_both_c51412_g2_i1	coding-both-noneup	miR1439
miR1439-14	TTD_both_c64319_g3_i7	coding-both-noneup	miR1439
miR1439-14	TTD_both_c56882_g1_i3	coding-both-noneup	miR1439
miR1439-14	TTD_both_c56882_g1_i4	coding-both-noneup	miR1439
miR1439-14	TTD_both_c63245_g1_i4	coding-both-noneup	miR1439
miR1439-14	TTD_both_c55384_g1_i2	coding-both-noneup	miR1439
miR1439-14	TTD_both_c64620_g3_i1	coding-both-noneup	miR1439
miR1439-14	TTD_both_c56882_g1_i1	coding-both-noneup	miR1439
miR1439-15	TTD_both_c56289_g1_i3	coding-both-noneup	miR1439
miR1439-14	TTD_both_c61518_g1_i1	coding-both-noneup	miR1439
miR1439-14	TTD_both_c52712_g2_i1	coding-both-noneup	miR1439
miR1439-14	TTD_both_c63652_g1_i4	coding-both-noneup	miR1439
miR1436-31	TTD_both_c57731_g1_i2	coding-both-noneup	miR1436
miR1436-31	TTD_both_c54318_g1_i1	coding-both-noneup	miR1436
miR1436-31	TTD_both_c52769_g1_i1	coding-both-noneup	miR1436
miR1436-31	TTD_both_c64340_g1_i2	coding-both-noneup	miR1436
miR1436-31	TTD_both_c50740_g2_i1	coding-both-noneup	miR1436
miR1436-31	TTD_both_c58856_g2_i3	coding-both-noneup	miR1436
miR1436-31	TTD_both_c63245_g1_i4	coding-both-noneup	miR1436
miR1436-31	TTD_both_c52177_g1_i2	coding-both-noneup	miR1436
miR1436-31	TTD_both_c63725_g1_i4	coding-both-noneup	miR1436
miR1436-31	TTD_both_c63725_g1_i3	coding-both-noneup	miR1436
miR1436-31	TTD_both_c52177_g1_i5	coding-both-noneup	miR1436
miR1436-31	TTD_both_c58856_g2_i1	coding-both-noneup	miR1436
miR1436-31	TTD_both_c58294_g1_i1	coding-both-noneup	miR1436
miR1436-31	TTD_both_c59908_g2_i5	coding-both-noneup	miR1436
miR1436-31	TTD_both_c59908_g2_i8	coding-both-noneup	miR1436
miR1436-31	TTD_both_c60135_g1_i1	coding-both-noneup	miR1436
miR1436-31	TTD_both_c47004_g1_i1	coding-both-noneup	miR1436
miR1436-31	TTD_both_c35670_g1_i1	coding-both-noneup	miR1436
miR1436-31	TTD_both_c57802_g3_i4	coding-both-noneup	miR1436
miR1436-31	TTD_both_c59799_g3_i6	coding-both-noneup	miR1436
miR1436-31	TTD_both_c46296_g1_i1	coding-both-noneup	miR1436
miR1436-31	TTD_both_c58892_g1_i1	coding-both-noneup	miR1436
miR1436-31	TTD_both_c59799_g3_i1	coding-both-noneup	miR1436
miR1436-31	TTD_both_c62107_g1_i2	coding-both-noneup	miR1436
miR1436-31	TTD_both_c59724_g1_i1	coding-both-noneup	miR1436
miR1436-31	TTD_both_c62556_g1_i2	coding-both-noneup	miR1436
miR1436-31	TTD_both_c61747_g1_i1	coding-both-noneup	miR1436
miR1436-31	TTD_both_c49451_g1_i1	coding-both-noneup	miR1436
miR1436-31	TTD_both_c49451_g1_i2	coding-both-noneup	miR1436
miR1436-31	TTD_both_c108093_g1_i1	coding-both-noneup	miR1436
miR1436-31	TTD_both_c52123_g1_i3	coding-both-noneup	miR1436
miR1436-31	TTD_both_c64274_g1_i2	coding-both-s11up	miR1436
miR1436-31	TTD_both_c64160_g1_i2	coding-both-noneup	miR1436
miR1436-31	TTD_both_c58882_g1_i2	coding-both-noneup	miR1436
miR1436-31	TTD_both_c50633_g2_i2	coding-both-noneup	miR1436
miR1436-31	TTD_both_c57731_g4_i1	coding-both-noneup	miR1436
miR1436-31	TTD_both_c13435_g1_i1	coding-both-noneup	miR1436
miR1436-31	TTD_both_c61005_g2_i3	coding-both-noneup	miR1436
miR1436-31	TTD_both_c63822_g3_i1	coding-both-noneup	miR1436
miR1436-31	TTD_both_c61195_g1_i1	coding-both-s11up	miR1436
miR1436-31	TTD_both_c61195_g1_i9	coding-both-noneup	miR1436
miR1436-31	TTD_both_c61195_g1_i2	coding-both-noneup	miR1436
miR1436-31	TTD_both_c63175_g3_i3	coding-both-noneup	miR1436
miR1436-31	TTD_both_c60195_g2_i1	coding-both-noneup	miR1436
miR1436-31	TTD_both_c63175_g3_i1	coding-both-noneup	miR1436
miR1436-31	TTD_both_c53046_g1_i1	coding-both-noneup	miR1436
miR1436-31	TTD_both_c66054_g1_i4	coding-both-noneup	miR1436
miR1436-31	TTD_both_c66054_g1_i1	coding-both-noneup	miR1436
miR1436-31	TTD_both_c51601_g1_i1	coding-both-noneup	miR1436
miR1436-31	TTD_both_c61988_g1_i3	coding-both-noneup	miR1436
miR1436-31	TTD_both_c66054_g1_i3	coding-both-noneup	miR1436
miR1436-31	TTD_both_c66054_g1_i5	coding-both-noneup	miR1436
miR1436-31	TTD_both_c66054_g1_i2	coding-both-noneup	miR1436
miR1436-31	TTD_both_c66054_g1_i6	coding-both-noneup	miR1436
miR1436-31	TTD_both_c51601_g1_i2	coding-both-noneup	miR1436
miR1436-31	TTD_both_c56059_g2_i3	coding-both-noneup	miR1436
miR1436-31	TTD_both_c42224_g2_i1	coding-both-noneup	miR1436
miR1436-31	TTD_both_c56596_g1_i6	coding-both-noneup	miR1436
miR1436-31	TTD_both_c106885_g1_i1	coding-both-noneup	miR1436
miR1436-31	TTD_both_c47584_g1_i2	coding-both-noneup	miR1436
miR1436-31	TTD_both_c51676_g1_i1	coding-both-noneup	miR1436
miR1436-31	TTD_both_c46113_g1_i1	coding-both-noneup	miR1436
miR1436-31	TTD_both_c26678_g1_i1	coding-both-noneup	miR1436
miR1436-31	TTD_both_c50560_g1_i2	coding-both-noneup	miR1436
miR1436-31	TTD_both_c55927_g1_i2	coding-both-noneup	miR1436
miR1436-31	TTD_both_c23149_g1_i1	coding-both-noneup	miR1436
miR1436-31	TTD_both_c55094_g6_i2	coding-both-noneup	miR1436
miR1436-31	TTD_both_c52818_g1_i1	coding-both-noneup	miR1436
miR1436-31	TTD_both_c61792_g2_i3	coding-both-noneup	miR1436
miR1436-31	TTD_both_c58119_g2_i1	coding-both-noneup	miR1436
miR1436-31	TTD_both_c64620_g3_i1	coding-both-noneup	miR1436
miR1436-31	TTD_both_c59784_g9_i1	coding-both-noneup	miR1436
miR1436-31	TTD_both_c61608_g1_i2	coding-both-noneup	miR1436
miR1436-31	TTD_both_c65101_g1_i5	coding-both-noneup	miR1436
miR1436-31	TTD_both_c61792_g2_i4	coding-both-noneup	miR1436
miR1436-31	TTD_both_c59926_g1_i1	coding-both-noneup	miR1436
miR1436-31	TTD_both_c65972_g1_i1	coding-both-noneup	miR1436
miR1436-31	TTD_both_c62197_g1_i4	coding-both-noneup	miR1436
miR1436-31	TTD_both_c61792_g2_i1	coding-both-noneup	miR1436
miR1436-31	TTD_both_c59245_g2_i1	coding-both-noneup	miR1436
miR1436-31	TTD_both_c59926_g1_i2	coding-both-noneup	miR1436
miR1436-31	TTD_both_c61792_g2_i2	coding-both-noneup	miR1436
miR1436-31	TTD_both_c60213_g1_i4	coding-both-noneup	miR1436
miR1436-31	TTD_both_c65101_g1_i6	coding-both-noneup	miR1436
miR1436-31	TTD_both_c66093_g2_i3	coding-both-noneup	miR1436
miR1436-31	TTD_both_c62885_g1_i1	coding-both-noneup	miR1436
miR1436-31	TTD_both_c64824_g3_i1	coding-both-noneup	miR1436
miR1436-31	TTD_both_c59784_g3_i3	coding-both-noneup	miR1436
miR1436-31	TTD_both_c65972_g3_i2	coding-both-noneup	miR1436
miR1436-31	TTD_both_c59784_g3_i1	coding-both-noneup	miR1436
miR1436-31	TTD_both_c57731_g3_i1	coding-both-s12up	miR1436
miR1436-31	TTD_both_c62902_g1_i1	coding-both-noneup	miR1436
miR1436-31	TTD_both_c42879_g1_i4	coding-both-noneup	miR1436
miR1436-31	TTD_both_c61000_g5_i3	coding-both-noneup	miR1436
miR1436-31	TTD_both_c42879_g1_i3	coding-both-noneup	miR1436
miR1436-31	TTD_both_c31433_g1_i1	coding-both-noneup	miR1436
miR1436-31	TTD_both_c62286_g1_i2	coding-both-noneup	miR1436
miR1436-31	TTD_both_c62286_g1_i3	coding-both-s11up	miR1436
miR1436-31	TTD_both_c41455_g1_i1	coding-both-noneup	miR1436
miR1436-31	TTD_both_c64613_g1_i2	coding-both-noneup	miR1436
miR1436-31	TTD_both_c57497_g1_i4	coding-both-noneup	miR1436
miR1436-31	TTD_both_c40453_g1_i3	coding-both-noneup	miR1436
miR1436-31	TTD_both_c61816_g3_i1	coding-both-noneup	miR1436
miR1436-31	TTD_both_c56818_g1_i3	coding-both-noneup	miR1436
miR1436-31	TTD_both_c40453_g1_i4	coding-both-s12up	miR1436
miR1436-31	TTD_both_c60139_g1_i2	coding-both-noneup	miR1436
miR1436-31	TTD_both_c59274_g1_i2	coding-both-noneup	miR1436
miR1436-31	TTD_both_c52717_g1_i1	coding-both-noneup	miR1436
miR1436-31	TTD_both_c61232_g1_i2	coding-both-noneup	miR1436
miR1436-31	TTD_both_c60139_g1_i1	coding-both-noneup	miR1436
miR1436-31	TTD_both_c49225_g1_i4	coding-both-noneup	miR1436
miR1436-31	TTD_both_c60617_g3_i2	coding-both-noneup	miR1436
miR1436-31	TTD_both_c41458_g1_i1	coding-both-noneup	miR1436
miR1436-31	TTD_both_c58249_g1_i2	coding-both-noneup	miR1436
miR1436-31	TTD_both_c65828_g1_i3	coding-both-noneup	miR1436
miR1436-32	TTD_both_c62694_g2_i1	coding-both-noneup	miR1436
miR1436-32	TTD_both_c62694_g2_i2	coding-both-noneup	miR1436
miR1436-32	TTD_both_c56059_g2_i3	coding-both-noneup	miR1436
miR1436-32	TTD_both_c47916_g1_i1	coding-both-noneup	miR1436
miR1436-32	TTD_both_c52818_g1_i1	coding-both-noneup	miR1436
miR1436-32	TTD_both_c59926_g1_i1	coding-both-noneup	miR1436
miR1436-32	TTD_both_c59926_g1_i2	coding-both-noneup	miR1436
miR1436-32	TTD_both_c64824_g3_i1	coding-both-noneup	miR1436
miR1436-32	TTD_both_c105142_g1_i1	coding-both-noneup	miR1436
miR1436-32	TTD_both_c55352_g2_i2	coding-both-noneup	miR1436
miR1436-32	TTD_both_c55352_g1_i2	coding-both-noneup	miR1436
miR1436-32	TTD_both_c50468_g1_i1	coding-both-noneup	miR1436
miR1436-32	TTD_both_c58369_g2_i1	coding-both-noneup	miR1436
miR1436-32	TTD_both_c54580_g1_i4	coding-both-noneup	miR1436
miR1436-32	TTD_both_c57972_g2_i1	coding-both-noneup	miR1436
miR1436-32	TTD_both_c62720_g1_i3	coding-both-noneup	miR1436
miR1436-32	TTD_both_c57643_g1_i1	coding-both-noneup	miR1436
miR1436-32	TTD_both_c47479_g1_i1	coding-both-noneup	miR1436
miR1436-32	TTD_both_c59601_g1_i1	coding-both-noneup	miR1436
miR1436-32	TTD_both_c59601_g1_i2	coding-both-noneup	miR1436
miR1436-32	TTD_both_c13435_g1_i1	coding-both-noneup	miR1436
miR1436-32	TTD_both_c53046_g1_i1	coding-both-noneup	miR1436
miR1436-32	TTD_both_c62715_g2_i4	coding-both-noneup	miR1436
miR1436-32	TTD_both_c59720_g1_i1	coding-both-noneup	miR1436
miR1436-32	TTD_both_c65123_g1_i1	coding-both-noneup	miR1436
miR1436-32	TTD_both_c65123_g1_i2	coding-both-noneup	miR1436
miR1436-32	TTD_both_c63999_g2_i2	coding-both-noneup	miR1436
miR1436-32	TTD_both_c43719_g1_i1	coding-both-noneup	miR1436
miR1436-32	TTD_both_c50247_g2_i1	coding-both-noneup	miR1436
miR1436-32	TTD_both_c108093_g1_i1	coding-both-noneup	miR1436
miR1436-32	TTD_both_c52123_g1_i3	coding-both-noneup	miR1436
miR1436-32	TTD_both_c64160_g1_i2	coding-both-noneup	miR1436
miR1436-32	TTD_both_c47169_g1_i1	coding-both-noneup	miR1436
miR1436-32	TTD_both_c58882_g1_i2	coding-both-noneup	miR1436
miR1436-32	TTD_both_c52769_g1_i1	coding-both-noneup	miR1436
miR1436-32	TTD_both_c52847_g1_i1	coding-both-s11up	miR1436
miR1436-32	TTD_both_c59263_g2_i3	coding-both-noneup	miR1436
miR1436-32	TTD_both_c63999_g2_i3	coding-both-noneup	miR1436
miR1436-32	TTD_both_c6709_g1_i1	coding-both-noneup	miR1436
miR1436-32	TTD_both_c106885_g1_i1	coding-both-noneup	miR1436
miR1436-32	TTD_both_c51676_g1_i1	coding-both-noneup	miR1436
miR1436-32	TTD_both_c26678_g1_i1	coding-both-noneup	miR1436
miR1436-32	TTD_both_c56524_g1_i3	coding-both-noneup	miR1436
miR1436-32	TTD_both_c63999_g1_i1	coding-both-noneup	miR1436
miR1436-32	TTD_both_c62197_g1_i3	coding-both-noneup	miR1436
miR1436-32	TTD_both_c62197_g1_i4	coding-both-noneup	miR1436
miR1436-32	TTD_both_c62197_g1_i5	coding-both-noneup	miR1436
miR1436-32	TTD_both_c60213_g1_i4	coding-both-noneup	miR1436
miR1436-32	TTD_both_c64646_g5_i2	coding-both-noneup	miR1436
miR1436-32	TTD_both_c45922_g1_i1	coding-both-noneup	miR1436
miR1436-32	TTD_both_c51051_g1_i2	coding-both-noneup	miR1436
miR1436-32	TTD_both_c51051_g1_i1	coding-both-noneup	miR1436
miR1436-32	TTD_both_c63830_g2_i1	coding-both-noneup	miR1436
miR1436-32	TTD_both_c58123_g3_i2	coding-both-noneup	miR1436
miR1436-22	TTD_both_c62197_g1_i4	coding-both-noneup	miR1436
miR1436-22	TTD_both_c50468_g1_i1	coding-both-noneup	miR1436
miR1436-22	TTD_both_c108093_g1_i1	coding-both-noneup	miR1436
miR1436-22	TTD_both_c52123_g1_i3	coding-both-noneup	miR1436
miR1436-22	TTD_both_c64160_g1_i2	coding-both-noneup	miR1436
miR1436-22	TTD_both_c58882_g1_i2	coding-both-noneup	miR1436
miR1436-22	TTD_both_c56059_g2_i3	coding-both-noneup	miR1436
miR1436-22	TTD_both_c50247_g2_i1	coding-both-noneup	miR1436
miR1436-22	TTD_both_c6709_g1_i1	coding-both-noneup	miR1436
miR1436-22	TTD_both_c56045_g1_i1	coding-both-noneup	miR1436
miR1436-22	TTD_both_c106885_g1_i1	coding-both-noneup	miR1436
miR1436-22	TTD_both_c51676_g1_i1	coding-both-noneup	miR1436
miR1436-22	TTD_both_c26678_g1_i1	coding-both-noneup	miR1436
miR1436-22	TTD_both_c52818_g1_i1	coding-both-noneup	miR1436
miR1436-22	TTD_both_c56045_g1_i2	coding-both-noneup	miR1436
miR1436-22	TTD_both_c59926_g1_i1	coding-both-noneup	miR1436
miR1436-22	TTD_both_c44924_g1_i2	coding-both-noneup	miR1436
miR1436-22	TTD_both_c59926_g1_i2	coding-both-noneup	miR1436
miR1436-22	TTD_both_c60213_g1_i4	coding-both-noneup	miR1436
miR1436-22	TTD_both_c64824_g3_i1	coding-both-noneup	miR1436
miR1436-22	TTD_both_c105142_g1_i1	coding-both-noneup	miR1436
miR1436-22	TTD_both_c55352_g2_i2	coding-both-noneup	miR1436
miR1436-22	TTD_both_c55352_g1_i2	coding-both-noneup	miR1436
miR1436-22	TTD_both_c58369_g2_i1	coding-both-noneup	miR1436
miR1436-22	TTD_both_c54580_g1_i4	coding-both-noneup	miR1436
miR1436-22	TTD_both_c57972_g2_i1	coding-both-noneup	miR1436
miR1436-22	TTD_both_c62720_g1_i3	coding-both-noneup	miR1436
miR1436-22	TTD_both_c57643_g1_i1	coding-both-noneup	miR1436
miR1436-22	TTD_both_c47479_g1_i1	coding-both-noneup	miR1436
miR1436-22	TTD_both_c62015_g1_i1	coding-both-noneup	miR1436
miR1436-22	TTD_both_c60071_g3_i2	coding-both-noneup	miR1436
miR1436-22	TTD_both_c96569_g1_i1	coding-both-noneup	miR1436
miR1436-22	TTD_both_c63822_g3_i1	coding-both-noneup	miR1436
miR1436-22	TTD_both_c61988_g1_i3	coding-both-noneup	miR1436
miR1436-22	TTD_both_c62715_g2_i4	coding-both-noneup	miR1436
miR1436-22	TTD_both_c53963_g1_i2	coding-both-noneup	miR1436
miR1436-22	TTD_both_c25927_g1_i1	coding-both-noneup	miR1436
miR1436-22	TTD_both_c54386_g1_i1	coding-both-noneup	miR1436
miR1436-22	TTD_both_c62694_g2_i1	coding-both-noneup	miR1436
miR1436-22	TTD_both_c62694_g2_i2	coding-both-noneup	miR1436
miR1436-22	TTD_both_c59245_g2_i1	coding-both-noneup	miR1436
miR1436-22	TTD_both_c83360_g1_i1	coding-both-noneup	miR1436
miR1436-22	TTD_both_c41590_g1_i2	coding-both-noneup	miR1436
miR1436-22	TTD_both_c57731_g1_i2	coding-both-noneup	miR1436
miR1436-22	TTD_both_c47169_g1_i1	coding-both-noneup	miR1436
miR1436-22	TTD_both_c58119_g2_i1	coding-both-noneup	miR1436
miR1436-22	TTD_both_c62631_g1_i2	coding-both-noneup	miR1436
miR1436-22	TTD_both_c54318_g1_i1	coding-both-noneup	miR1436
miR1436-22	TTD_both_c52769_g1_i1	coding-both-noneup	miR1436
miR1436-22	TTD_both_c52847_g1_i1	coding-both-s11up	miR1436
miR1436-22	TTD_both_c62197_g1_i3	coding-both-noneup	miR1436
miR1436-22	TTD_both_c62197_g1_i5	coding-both-noneup	miR1436
miR1436-22	TTD_both_c59263_g2_i3	coding-both-noneup	miR1436
miR1436-22	TTD_both_c64340_g1_i2	coding-both-noneup	miR1436
miR1436-22	TTD_both_c61416_g1_i2	coding-both-noneup	miR1436
miR1436-22	TTD_both_c47916_g1_i1	coding-both-noneup	miR1436
miR1436-22	TTD_both_c56524_g1_i3	coding-both-noneup	miR1436
miR1436-22	TTD_both_c59254_g1_i2	coding-both-noneup	miR1436
miR1436-22	TTD_both_c59254_g1_i1	coding-both-noneup	miR1436
miR1436-22	TTD_both_c59254_g1_i4	coding-both-noneup	miR1436
miR1436-22	TTD_both_c59601_g1_i1	coding-both-noneup	miR1436
miR1436-22	TTD_both_c59601_g1_i2	coding-both-noneup	miR1436
miR1436-22	TTD_both_c64646_g5_i2	coding-both-noneup	miR1436
miR1439-16	TTD_both_c59799_g3_i1	coding-both-noneup	miR1439
miR1439-16	TTD_both_c51841_g1_i1	coding-both-noneup	miR1439
miR1439-16	TTD_both_c62902_g1_i1	coding-both-noneup	miR1439
miR1439-16	TTD_both_c57802_g3_i4	coding-both-noneup	miR1439
miR1439-15	TTD_both_c64340_g1_i2	coding-both-noneup	miR1439
miR1439-15	TTD_both_c61747_g1_i1	coding-both-noneup	miR1439
miR1439-16	TTD_both_c61988_g1_i3	coding-both-noneup	miR1439
miR1439-15	TTD_both_c45189_g1_i1	coding-both-noneup	miR1439
miR1439-15	TTD_both_c59874_g1_i2	coding-both-noneup	miR1439
miR1439-15	TTD_both_c59874_g1_i4	coding-both-noneup	miR1439
miR1439-15	TTD_both_c54318_g1_i1	coding-both-noneup	miR1439
miR1439-16	TTD_both_c58354_g1_i5	coding-both-noneup	miR1439
miR1439-16	TTD_both_c58354_g1_i3	coding-both-noneup	miR1439
miR1439-15	TTD_both_c64756_g1_i4	coding-both-noneup	miR1439
miR1439-16	TTD_both_c57497_g1_i4	coding-both-noneup	miR1439
miR1439-16	TTD_both_c61816_g3_i1	coding-both-noneup	miR1439
miR1439-16	TTD_both_c55094_g6_i2	coding-both-noneup	miR1439
miR1439-16	TTD_both_c59799_g3_i6	coding-both-noneup	miR1439
miR1439-16	TTD_both_c64587_g1_i1	coding-both-noneup	miR1439
miR1439-16	TTD_both_c62820_g1_i1	coding-both-noneup	miR1439
miR1439-16	TTD_both_c58294_g1_i1	coding-both-noneup	miR1439
miR1439-15	TTD_both_c58892_g1_i1	coding-both-noneup	miR1439
miR1439-16	TTD_both_c58472_g10_i2	coding-both-noneup	miR1439
miR1439-16	TTD_both_c55352_g1_i1	coding-both-noneup	miR1439
miR1439-15	TTD_both_c64274_g1_i2	coding-both-s11up	miR1439
miR1439-15	TTD_both_c60195_g2_i1	coding-both-noneup	miR1439
miR1439-16	TTD_both_c45496_g1_i1	coding-both-noneup	miR1439
miR1439-16	TTD_both_c53310_g2_i2	coding-both-noneup	miR1439
miR1439-16	TTD_both_c53310_g2_i3	coding-both-noneup	miR1439
miR1439-16	TTD_both_c61005_g2_i3	coding-both-noneup	miR1439
miR1439-16	TTD_both_c63822_g3_i1	coding-both-noneup	miR1439
miR1439-16	TTD_both_c57731_g3_i1	coding-both-s12up	miR1439
miR1439-16	TTD_both_c50812_g1_i2	coding-both-noneup	miR1439
miR1439-16	TTD_both_c26678_g1_i1	coding-both-noneup	miR1439
miR1439-16	TTD_both_c65869_g2_i4	coding-both-noneup	miR1439
miR1439-16	TTD_both_c56293_g5_i2	coding-both-s12up	miR1439
miR1439-16	TTD_both_c56797_g1_i2	coding-both-noneup	miR1439
miR1439-16	TTD_both_c42879_g1_i4	coding-both-noneup	miR1439
miR1439-16	TTD_both_c57731_g4_i1	coding-both-noneup	miR1439
miR1439-16	TTD_both_c62918_g1_i8	coding-both-noneup	miR1439
miR1439-16	TTD_both_c42879_g1_i3	coding-both-noneup	miR1439
miR1439-16	TTD_both_c52769_g1_i1	coding-both-noneup	miR1439
miR1439-16	TTD_both_c53776_g1_i1	coding-both-noneup	miR1439
miR1439-16	TTD_both_c64711_g1_i3	coding-both-noneup	miR1439
miR1439-15	TTD_both_c63175_g3_i3	coding-both-noneup	miR1439
miR1439-15	TTD_both_c63175_g3_i1	coding-both-noneup	miR1439
miR1439-15	TTD_both_c66054_g1_i4	coding-both-noneup	miR1439
miR1439-15	TTD_both_c66054_g1_i1	coding-both-noneup	miR1439
miR1439-15	TTD_both_c66054_g1_i3	coding-both-noneup	miR1439
miR1439-15	TTD_both_c66054_g1_i5	coding-both-noneup	miR1439
miR1439-15	TTD_both_c66054_g1_i2	coding-both-noneup	miR1439
miR1439-15	TTD_both_c66054_g1_i6	coding-both-noneup	miR1439
miR1439-15	TTD_both_c98833_g1_i1	coding-both-noneup	miR1439
miR1439-16	TTD_both_c57508_g3_i2	coding-both-noneup	miR1439
miR1439-16	TTD_both_c40166_g1_i1	coding-both-noneup	miR1439
miR1439-16	TTD_both_c57508_g3_i6	coding-both-noneup	miR1439
miR1439-16	TTD_both_c61056_g2_i1	coding-both-noneup	miR1439
miR1439-15	TTD_both_c61058_g1_i2	coding-both-noneup	miR1439
miR1439-15	TTD_both_c61058_g1_i1	coding-both-noneup	miR1439
miR1439-15	TTD_both_c52177_g1_i2	coding-both-noneup	miR1439
miR1439-15	TTD_both_c63725_g1_i4	coding-both-noneup	miR1439
miR1439-15	TTD_both_c34368_g1_i1	coding-both-noneup	miR1439
miR1439-15	TTD_both_c63725_g1_i3	coding-both-noneup	miR1439
miR1439-15	TTD_both_c52177_g1_i5	coding-both-noneup	miR1439
miR1439-15	TTD_both_c60472_g1_i1	coding-both-noneup	miR1439
miR1439-16	TTD_both_c62776_g3_i1	coding-both-noneup	miR1439
miR1439-16	TTD_both_c47004_g1_i1	coding-both-noneup	miR1439
miR1439-16	TTD_both_c40453_g1_i3	coding-both-noneup	miR1439
miR1439-16	TTD_both_c40453_g1_i4	coding-both-s12up	miR1439
miR1439-16	TTD_both_c49451_g1_i1	coding-both-noneup	miR1439
miR1439-16	TTD_both_c65340_g1_i1	coding-both-noneup	miR1439
miR1439-16	TTD_both_c49451_g1_i2	coding-both-noneup	miR1439
miR1439-15	TTD_both_c54539_g1_i1	coding-both-noneup	miR1439
miR1439-15	TTD_both_c47761_g3_i1	coding-both-noneup	miR1439
miR1439-15	TTD_both_c62896_g2_i1	coding-both-noneup	miR1439
miR1439-16	TTD_both_c33024_g1_i2	coding-both-noneup	miR1439
miR1439-15	TTD_both_c50740_g2_i1	coding-both-noneup	miR1439
miR1439-15	TTD_both_c60673_g4_i1	coding-both-noneup	miR1439
miR1439-16	TTD_both_c62592_g8_i1	coding-both-noneup	miR1439
miR1439-15	TTD_both_c46952_g2_i1	coding-both-noneup	miR1439
miR1439-16	TTD_both_c26124_g1_i1	coding-both-noneup	miR1439
miR1439-15	TTD_both_c65911_g4_i1	coding-both-noneup	miR1439
miR1439-15	TTD_both_c60778_g4_i3	coding-both-noneup	miR1439
miR1439-15	TTD_both_c61864_g4_i1	coding-both-noneup	miR1439
miR1439-16	TTD_both_c56289_g1_i3	coding-both-noneup	miR1439
miR1439-15	TTD_both_c60778_g4_i1	coding-both-noneup	miR1439
miR1439-15	TTD_both_c61965_g2_i1	coding-both-noneup	miR1439
miR1439-15	TTD_both_c61608_g1_i2	coding-both-noneup	miR1439
miR1439-15	TTD_both_c65972_g1_i1	coding-both-noneup	miR1439
miR1439-15	TTD_both_c58249_g1_i2	coding-both-noneup	miR1439
miR1439-15	TTD_both_c62556_g1_i2	coding-both-noneup	miR1439
miR1439-15	TTD_both_c62885_g1_i1	coding-both-noneup	miR1439
miR1439-16	TTD_both_c42224_g2_i1	coding-both-noneup	miR1439
miR1439-16	TTD_both_c26614_g1_i1	coding-both-noneup	miR1439
miR1439-16	TTD_both_c45249_g2_i1	coding-both-noneup	miR1439
miR1439-16	TTD_both_c58856_g2_i3	coding-both-noneup	miR1439
miR1439-16	TTD_both_c55911_g2_i2	coding-both-noneup	miR1439
miR1439-16	TTD_both_c38432_g1_i1	coding-both-noneup	miR1439
miR1439-16	TTD_both_c55927_g1_i2	coding-both-noneup	miR1439
miR1439-16	TTD_both_c58126_g5_i1	coding-both-noneup	miR1439
miR1439-16	TTD_both_c57166_g4_i2	coding-both-noneup	miR1439
miR1439-16	TTD_both_c60139_g1_i2	coding-both-noneup	miR1439
miR1439-16	TTD_both_c51099_g1_i1	coding-both-noneup	miR1439
miR1439-16	TTD_both_c61816_g5_i1	coding-both-noneup	miR1439
miR1439-16	TTD_both_c53552_g1_i1	coding-both-noneup	miR1439
miR1439-16	TTD_both_c57652_g2_i4	coding-both-s12up	miR1439
miR1439-16	TTD_both_c60139_g1_i1	coding-both-noneup	miR1439
miR1439-16	TTD_both_c25927_g1_i1	coding-both-noneup	miR1439
miR1439-16	TTD_both_c49649_g1_i1	coding-both-noneup	miR1439
miR1439-16	TTD_both_c41458_g1_i1	coding-both-noneup	miR1439
miR1439-16	TTD_both_c49649_g1_i3	coding-both-noneup	miR1439
miR1439-16	TTD_both_c61179_g1_i1	coding-both-noneup	miR1439
miR1439-16	TTD_both_c63687_g1_i1	coding-both-s11up	miR1439
miR1120-3	TTD_both_c57731_g1_i2	coding-both-noneup	miR1120
miR1120-3	TTD_both_c42224_g2_i1	coding-both-noneup	miR1120
miR1120-3	TTD_both_c57367_g1_i1	coding-both-noneup	miR1120
miR1120-3	TTD_both_c57367_g1_i2	coding-both-noneup	miR1120
miR1120-3	TTD_both_c55352_g2_i2	coding-both-noneup	miR1120
miR1120-3	TTD_both_c55352_g1_i2	coding-both-noneup	miR1120
miR1120-3	TTD_both_c62720_g1_i3	coding-both-noneup	miR1120
miR1120-3	TTD_both_c64563_g1_i3	coding-both-noneup	miR1120
miR1120-3	TTD_both_c64563_g1_i4	coding-both-noneup	miR1120
miR1120-3	TTD_both_c26552_g1_i1	coding-both-noneup	miR1120
miR1120-3	TTD_both_c37507_g1_i1	coding-both-noneup	miR1120
miR1120-3	TTD_both_c47479_g1_i1	coding-both-noneup	miR1120
miR1120-3	TTD_both_c62197_g1_i3	coding-both-noneup	miR1120
miR1120-3	TTD_both_c62197_g1_i5	coding-both-noneup	miR1120
miR1436-33	TTD_both_c56059_g2_i3	coding-both-noneup	miR1436
miR1436-33	TTD_both_c52818_g1_i1	coding-both-noneup	miR1436
miR1436-33	TTD_both_c59926_g1_i1	coding-both-noneup	miR1436
miR1436-33	TTD_both_c59926_g1_i2	coding-both-noneup	miR1436
miR1436-33	TTD_both_c46366_g1_i1	coding-both-noneup	miR1436
miR1436-33	TTD_both_c58369_g2_i1	coding-both-noneup	miR1436
miR1436-33	TTD_both_c54580_g1_i4	coding-both-noneup	miR1436
miR1436-33	TTD_both_c57643_g1_i1	coding-both-noneup	miR1436
miR1436-33	TTD_both_c62715_g2_i4	coding-both-noneup	miR1436
miR1436-33	TTD_both_c62694_g2_i1	coding-both-noneup	miR1436
miR1436-33	TTD_both_c62694_g2_i2	coding-both-noneup	miR1436
miR1436-33	TTD_both_c50247_g2_i1	coding-both-noneup	miR1436
miR1436-33	TTD_both_c108093_g1_i1	coding-both-noneup	miR1436
miR1436-33	TTD_both_c52123_g1_i3	coding-both-noneup	miR1436
miR1436-33	TTD_both_c64160_g1_i2	coding-both-noneup	miR1436
miR1436-33	TTD_both_c47169_g1_i1	coding-both-noneup	miR1436
miR1436-33	TTD_both_c58882_g1_i2	coding-both-noneup	miR1436
miR1436-33	TTD_both_c52769_g1_i1	coding-both-noneup	miR1436
miR1436-33	TTD_both_c106885_g1_i1	coding-both-noneup	miR1436
miR1436-33	TTD_both_c51676_g1_i1	coding-both-noneup	miR1436
miR1436-33	TTD_both_c26678_g1_i1	coding-both-noneup	miR1436
miR1436-33	TTD_both_c47916_g1_i1	coding-both-noneup	miR1436
miR1436-33	TTD_both_c56524_g1_i3	coding-both-noneup	miR1436
miR1436-33	TTD_both_c57367_g1_i1	coding-both-noneup	miR1436
miR1436-33	TTD_both_c57367_g1_i2	coding-both-noneup	miR1436
miR1436-33	TTD_both_c62197_g1_i4	coding-both-noneup	miR1436
miR1436-33	TTD_both_c60213_g1_i4	coding-both-noneup	miR1436
miR1436-33	TTD_both_c59601_g1_i1	coding-both-noneup	miR1436
miR1436-33	TTD_both_c59601_g1_i2	coding-both-noneup	miR1436
miR1436-33	TTD_both_c64824_g3_i1	coding-both-noneup	miR1436
miR1436-33	TTD_both_c58123_g3_i2	coding-both-noneup	miR1436
miR1436-33	TTD_both_c45922_g1_i1	coding-both-noneup	miR1436
miR1436-33	TTD_both_c62556_g1_i2	coding-both-noneup	miR1436
miR1436-33	TTD_both_c105142_g1_i1	coding-both-noneup	miR1436
miR1436-33	TTD_both_c55352_g2_i2	coding-both-noneup	miR1436
miR1436-33	TTD_both_c55352_g1_i2	coding-both-noneup	miR1436
miR1436-33	TTD_both_c50468_g1_i1	coding-both-noneup	miR1436
miR1436-33	TTD_both_c51051_g1_i2	coding-both-noneup	miR1436
miR1436-33	TTD_both_c51051_g1_i1	coding-both-noneup	miR1436
miR1436-33	TTD_both_c62720_g1_i3	coding-both-noneup	miR1436
miR1436-33	TTD_both_c63830_g2_i1	coding-both-noneup	miR1436
miR1436-33	TTD_both_c47479_g1_i1	coding-both-noneup	miR1436
miR1436-33	TTD_both_c65123_g1_i1	coding-both-noneup	miR1436
miR1436-33	TTD_both_c65123_g1_i2	coding-both-noneup	miR1436
miR1436-33	TTD_both_c62015_g1_i1	coding-both-noneup	miR1436
miR1436-33	TTD_both_c13435_g1_i1	coding-both-noneup	miR1436
miR1436-33	TTD_both_c63999_g2_i2	coding-both-noneup	miR1436
miR1436-33	TTD_both_c53046_g1_i1	coding-both-noneup	miR1436
miR1436-33	TTD_both_c61416_g1_i2	coding-both-noneup	miR1436
miR1436-33	TTD_both_c47584_g1_i2	coding-both-noneup	miR1436
miR1436-33	TTD_both_c54386_g1_i1	coding-both-noneup	miR1436
miR1436-33	TTD_both_c59720_g1_i1	coding-both-noneup	miR1436
miR1436-33	TTD_both_c63999_g2_i3	coding-both-noneup	miR1436
miR1436-33	TTD_both_c43719_g1_i1	coding-both-noneup	miR1436
miR1436-33	TTD_both_c41590_g1_i2	coding-both-noneup	miR1436
miR1436-33	TTD_both_c52451_g1_i1	coding-both-s12up	miR1436
miR1436-33	TTD_both_c62535_g1_i3	coding-both-noneup	miR1436
miR1436-33	TTD_both_c62535_g1_i4	coding-both-noneup	miR1436
miR1436-33	TTD_both_c62197_g1_i3	coding-both-noneup	miR1436
miR1436-33	TTD_both_c44924_g1_i2	coding-both-noneup	miR1436
miR1436-33	TTD_both_c62197_g1_i5	coding-both-noneup	miR1436
miR1436-33	TTD_both_c59263_g2_i3	coding-both-noneup	miR1436
miR1436-33	TTD_both_c62535_g1_i1	coding-both-noneup	miR1436
miR1436-23	TTD_both_c57837_g1_i1	coding-both-noneup	miR1436
miR1436-34	TTD_both_c56059_g2_i3	coding-both-noneup	miR1436
miR1436-34	TTD_both_c52818_g1_i1	coding-both-noneup	miR1436
miR1436-34	TTD_both_c59926_g1_i1	coding-both-noneup	miR1436
miR1436-34	TTD_both_c59926_g1_i2	coding-both-noneup	miR1436
miR1436-34	TTD_both_c58369_g2_i1	coding-both-noneup	miR1436
miR1436-34	TTD_both_c54580_g1_i4	coding-both-noneup	miR1436
miR1436-34	TTD_both_c57643_g1_i1	coding-both-noneup	miR1436
miR1436-34	TTD_both_c13435_g1_i1	coding-both-noneup	miR1436
miR1436-34	TTD_both_c62715_g2_i4	coding-both-noneup	miR1436
miR1436-34	TTD_both_c62694_g2_i1	coding-both-noneup	miR1436
miR1436-34	TTD_both_c45922_g1_i1	coding-both-noneup	miR1436
miR1436-34	TTD_both_c53046_g1_i1	coding-both-noneup	miR1436
miR1436-34	TTD_both_c62694_g2_i2	coding-both-noneup	miR1436
miR1436-34	TTD_both_c52769_g1_i1	coding-both-noneup	miR1436
miR1436-34	TTD_both_c108093_g1_i1	coding-both-noneup	miR1436
miR1436-34	TTD_both_c47809_g1_i1	coding-both-noneup	miR1436
miR1436-34	TTD_both_c52123_g1_i3	coding-both-noneup	miR1436
miR1436-34	TTD_both_c47809_g1_i2	coding-both-noneup	miR1436
miR1436-34	TTD_both_c64160_g1_i2	coding-both-noneup	miR1436
miR1436-34	TTD_both_c58882_g1_i2	coding-both-noneup	miR1436
miR1436-34	TTD_both_c58119_g2_i1	coding-both-noneup	miR1436
miR1436-34	TTD_both_c62556_g1_i2	coding-both-noneup	miR1436
miR1436-34	TTD_both_c50247_g2_i1	coding-both-noneup	miR1436
miR1436-34	TTD_both_c52451_g1_i1	coding-both-s12up	miR1436
miR1436-34	TTD_both_c63999_g2_i2	coding-both-noneup	miR1436
miR1436-34	TTD_both_c47169_g1_i1	coding-both-noneup	miR1436
miR1436-34	TTD_both_c47881_g1_i1	coding-both-noneup	miR1436
miR1436-34	TTD_both_c47916_g1_i1	coding-both-noneup	miR1436
miR1436-34	TTD_both_c56524_g1_i3	coding-both-noneup	miR1436
miR1436-34	TTD_both_c54616_g1_i1	coding-both-noneup	miR1436
miR1436-34	TTD_both_c57731_g4_i1	coding-both-noneup	miR1436
miR1436-34	TTD_both_c63999_g2_i3	coding-both-noneup	miR1436
miR1436-34	TTD_both_c52177_g1_i2	coding-both-noneup	miR1436
miR1436-34	TTD_both_c52177_g1_i5	coding-both-noneup	miR1436
miR1436-34	TTD_both_c61491_g3_i1	coding-both-noneup	miR1436
miR1436-34	TTD_both_c59601_g1_i1	coding-both-noneup	miR1436
miR1436-34	TTD_both_c59601_g1_i2	coding-both-noneup	miR1436
miR1436-34	TTD_both_c47584_g1_i2	coding-both-noneup	miR1436
miR1436-34	TTD_both_c51051_g1_i2	coding-both-noneup	miR1436
miR1436-34	TTD_both_c51677_g1_i1	coding-both-noneup	miR1436
miR1436-34	TTD_both_c51051_g1_i1	coding-both-noneup	miR1436
miR1436-34	TTD_both_c55655_g1_i4	coding-both-noneup	miR1436
miR1436-34	TTD_both_c63830_g2_i1	coding-both-noneup	miR1436
miR1436-34	TTD_both_c65123_g1_i1	coding-both-noneup	miR1436
miR1436-34	TTD_both_c65123_g1_i2	coding-both-noneup	miR1436
miR1436-34	TTD_both_c58123_g3_i2	coding-both-noneup	miR1436
miR1436-35	TTD_both_c56059_g2_i3	coding-both-noneup	miR1436
miR1436-35	TTD_both_c52818_g1_i1	coding-both-noneup	miR1436
miR1436-35	TTD_both_c59926_g1_i1	coding-both-noneup	miR1436
miR1436-35	TTD_both_c59926_g1_i2	coding-both-noneup	miR1436
miR1436-35	TTD_both_c58369_g2_i1	coding-both-noneup	miR1436
miR1436-35	TTD_both_c54580_g1_i4	coding-both-noneup	miR1436
miR1436-35	TTD_both_c57643_g1_i1	coding-both-noneup	miR1436
miR1436-35	TTD_both_c62715_g2_i4	coding-both-noneup	miR1436
miR1436-35	TTD_both_c62694_g2_i1	coding-both-noneup	miR1436
miR1436-35	TTD_both_c62694_g2_i2	coding-both-noneup	miR1436
miR1436-35	TTD_both_c50247_g2_i1	coding-both-noneup	miR1436
miR1436-35	TTD_both_c108093_g1_i1	coding-both-noneup	miR1436
miR1436-35	TTD_both_c52123_g1_i3	coding-both-noneup	miR1436
miR1436-35	TTD_both_c64160_g1_i2	coding-both-noneup	miR1436
miR1436-35	TTD_both_c47169_g1_i1	coding-both-noneup	miR1436
miR1436-35	TTD_both_c58882_g1_i2	coding-both-noneup	miR1436
miR1436-35	TTD_both_c52769_g1_i1	coding-both-noneup	miR1436
miR1436-35	TTD_both_c106885_g1_i1	coding-both-noneup	miR1436
miR1436-35	TTD_both_c51676_g1_i1	coding-both-noneup	miR1436
miR1436-35	TTD_both_c26678_g1_i1	coding-both-noneup	miR1436
miR1436-35	TTD_both_c47916_g1_i1	coding-both-noneup	miR1436
miR1436-35	TTD_both_c56524_g1_i3	coding-both-noneup	miR1436
miR1436-35	TTD_both_c62197_g1_i4	coding-both-noneup	miR1436
miR1436-35	TTD_both_c60213_g1_i4	coding-both-noneup	miR1436
miR1436-35	TTD_both_c59601_g1_i1	coding-both-noneup	miR1436
miR1436-35	TTD_both_c59601_g1_i2	coding-both-noneup	miR1436
miR1436-35	TTD_both_c64824_g3_i1	coding-both-noneup	miR1436
miR1436-35	TTD_both_c45922_g1_i1	coding-both-noneup	miR1436
miR1436-35	TTD_both_c62556_g1_i2	coding-both-noneup	miR1436
miR1436-35	TTD_both_c105142_g1_i1	coding-both-noneup	miR1436
miR1436-35	TTD_both_c55352_g2_i2	coding-both-noneup	miR1436
miR1436-35	TTD_both_c55352_g1_i2	coding-both-noneup	miR1436
miR1436-35	TTD_both_c50468_g1_i1	coding-both-noneup	miR1436
miR1436-35	TTD_both_c51051_g1_i2	coding-both-noneup	miR1436
miR1436-35	TTD_both_c51051_g1_i1	coding-both-noneup	miR1436
miR1436-35	TTD_both_c57972_g2_i1	coding-both-noneup	miR1436
miR1436-35	TTD_both_c62720_g1_i3	coding-both-noneup	miR1436
miR1436-35	TTD_both_c63830_g2_i1	coding-both-noneup	miR1436
miR1436-35	TTD_both_c47479_g1_i1	coding-both-noneup	miR1436
miR1436-35	TTD_both_c65123_g1_i1	coding-both-noneup	miR1436
miR1436-35	TTD_both_c65123_g1_i2	coding-both-noneup	miR1436
miR1436-35	TTD_both_c62015_g1_i1	coding-both-noneup	miR1436
miR1436-35	TTD_both_c13435_g1_i1	coding-both-noneup	miR1436
miR1436-35	TTD_both_c63999_g2_i2	coding-both-noneup	miR1436
miR1436-35	TTD_both_c53046_g1_i1	coding-both-noneup	miR1436
miR1436-35	TTD_both_c58123_g3_i2	coding-both-noneup	miR1436
miR1436-35	TTD_both_c47584_g1_i2	coding-both-noneup	miR1436
miR1436-35	TTD_both_c54386_g1_i1	coding-both-noneup	miR1436
miR1436-35	TTD_both_c59720_g1_i1	coding-both-noneup	miR1436
miR1436-35	TTD_both_c63999_g2_i3	coding-both-noneup	miR1436
miR1436-35	TTD_both_c43719_g1_i1	coding-both-noneup	miR1436
miR1436-35	TTD_both_c41590_g1_i2	coding-both-noneup	miR1436
miR1436-35	TTD_both_c52451_g1_i1	coding-both-s12up	miR1436
miR1436-35	TTD_both_c62535_g1_i3	coding-both-noneup	miR1436
miR1436-35	TTD_both_c62535_g1_i4	coding-both-noneup	miR1436
miR1436-35	TTD_both_c62197_g1_i3	coding-both-noneup	miR1436
miR1436-35	TTD_both_c44924_g1_i2	coding-both-noneup	miR1436
miR1436-35	TTD_both_c62197_g1_i5	coding-both-noneup	miR1436
miR1436-35	TTD_both_c59263_g2_i3	coding-both-noneup	miR1436
miR1436-35	TTD_both_c61416_g1_i2	coding-both-noneup	miR1436
miR1436-35	TTD_both_c62535_g1_i1	coding-both-noneup	miR1436
miR1436-33	TTD_both_c65010_g4_i8	coding-both-noneup	miR1436
miR1436-36	TTD_both_c56059_g2_i3	coding-both-noneup	miR1436
miR1436-36	TTD_both_c52818_g1_i1	coding-both-noneup	miR1436
miR1436-36	TTD_both_c47169_g1_i1	coding-both-noneup	miR1436
miR1436-36	TTD_both_c59926_g1_i1	coding-both-noneup	miR1436
miR1436-36	TTD_both_c59926_g1_i2	coding-both-noneup	miR1436
miR1436-36	TTD_both_c58369_g2_i1	coding-both-noneup	miR1436
miR1436-36	TTD_both_c54580_g1_i4	coding-both-noneup	miR1436
miR1436-36	TTD_both_c57643_g1_i1	coding-both-noneup	miR1436
miR1436-36	TTD_both_c56882_g1_i3	coding-both-noneup	miR1436
miR1436-36	TTD_both_c56882_g1_i4	coding-both-noneup	miR1436
miR1436-36	TTD_both_c56882_g1_i1	coding-both-noneup	miR1436
miR1436-36	TTD_both_c62715_g2_i4	coding-both-noneup	miR1436
miR1436-36	TTD_both_c62694_g2_i1	coding-both-noneup	miR1436
miR1436-36	TTD_both_c62694_g2_i2	coding-both-noneup	miR1436
miR1436-36	TTD_both_c58123_g3_i2	coding-both-noneup	miR1436
miR1436-36	TTD_both_c50247_g2_i1	coding-both-noneup	miR1436
miR1436-36	TTD_both_c108093_g1_i1	coding-both-noneup	miR1436
miR1436-36	TTD_both_c52123_g1_i3	coding-both-noneup	miR1436
miR1436-36	TTD_both_c64160_g1_i2	coding-both-noneup	miR1436
miR1436-36	TTD_both_c58882_g1_i2	coding-both-noneup	miR1436
miR1436-36	TTD_both_c52769_g1_i1	coding-both-noneup	miR1436
miR1436-36	TTD_both_c106885_g1_i1	coding-both-noneup	miR1436
miR1436-36	TTD_both_c51676_g1_i1	coding-both-noneup	miR1436
miR1436-36	TTD_both_c26678_g1_i1	coding-both-noneup	miR1436
miR1436-36	TTD_both_c47916_g1_i1	coding-both-noneup	miR1436
miR1436-36	TTD_both_c56524_g1_i3	coding-both-noneup	miR1436
miR1436-36	TTD_both_c62197_g1_i4	coding-both-noneup	miR1436
miR1436-36	TTD_both_c60213_g1_i4	coding-both-noneup	miR1436
miR1436-36	TTD_both_c59601_g1_i1	coding-both-noneup	miR1436
miR1436-36	TTD_both_c59601_g1_i2	coding-both-noneup	miR1436
miR1436-36	TTD_both_c64824_g3_i1	coding-both-noneup	miR1436
miR1436-36	TTD_both_c45922_g1_i1	coding-both-noneup	miR1436
miR1436-36	TTD_both_c51051_g1_i2	coding-both-noneup	miR1436
miR1436-36	TTD_both_c51051_g1_i1	coding-both-noneup	miR1436
miR1436-36	TTD_both_c61488_g1_i1	coding-both-noneup	miR1436
miR1436-36	TTD_both_c57972_g2_i1	coding-both-noneup	miR1436
miR1436-36	TTD_both_c63830_g2_i1	coding-both-noneup	miR1436
miR1436-36	TTD_both_c65123_g1_i1	coding-both-noneup	miR1436
miR1436-36	TTD_both_c65123_g1_i2	coding-both-noneup	miR1436
miR1439-17	TTD_both_c58126_g5_i1	coding-both-noneup	miR1439
miR1439-17	TTD_both_c65012_g4_i1	coding-both-noneup	miR1439
miR1439-17	TTD_both_c52242_g1_i1	coding-both-noneup	miR1439
miR1439-17	TTD_both_c53552_g1_i1	coding-both-noneup	miR1439
miR1439-17	TTD_both_c34368_g1_i1	coding-both-noneup	miR1439
miR1439-17	TTD_both_c59799_g3_i1	coding-both-noneup	miR1439
miR1439-17	TTD_both_c61179_g1_i1	coding-both-noneup	miR1439
miR1439-17	TTD_both_c64340_g1_i2	coding-both-noneup	miR1439
miR1439-17	TTD_both_c61747_g1_i1	coding-both-noneup	miR1439
miR1439-17	TTD_both_c60303_g2_i1	coding-both-noneup	miR1439
miR1439-17	TTD_both_c60303_g2_i3	coding-both-noneup	miR1439
miR1439-17	TTD_both_c60303_g2_i4	coding-both-noneup	miR1439
miR1439-17	TTD_both_c45189_g1_i1	coding-both-noneup	miR1439
miR1439-17	TTD_both_c59874_g1_i2	coding-both-noneup	miR1439
miR1439-17	TTD_both_c56882_g1_i3	coding-both-noneup	miR1439
miR1439-17	TTD_both_c56882_g1_i4	coding-both-noneup	miR1439
miR1439-17	TTD_both_c57802_g3_i4	coding-both-noneup	miR1439
miR1439-17	TTD_both_c56882_g1_i1	coding-both-noneup	miR1439
miR1439-17	TTD_both_c59874_g1_i4	coding-both-noneup	miR1439
miR1439-17	TTD_both_c54318_g1_i1	coding-both-noneup	miR1439
miR1439-17	TTD_both_c64756_g1_i4	coding-both-noneup	miR1439
miR1439-17	TTD_both_c59799_g3_i6	coding-both-noneup	miR1439
miR1439-17	TTD_both_c58892_g1_i1	coding-both-noneup	miR1439
miR1439-17	TTD_both_c64587_g1_i1	coding-both-noneup	miR1439
miR1439-17	TTD_both_c64110_g1_i2	coding-both-noneup	miR1439
miR1439-17	TTD_both_c64110_g1_i3	coding-both-noneup	miR1439
miR1439-17	TTD_both_c64274_g1_i2	coding-both-s11up	miR1439
miR1439-17	TTD_both_c60195_g2_i1	coding-both-noneup	miR1439
miR1439-17	TTD_both_c61988_g1_i3	coding-both-noneup	miR1439
miR1439-17	TTD_both_c54374_g2_i2	coding-both-noneup	miR1439
miR1439-17	TTD_both_c63822_g3_i1	coding-both-noneup	miR1439
miR1439-17	TTD_both_c63974_g1_i2	coding-both-noneup	miR1439
miR1439-17	TTD_both_c63175_g3_i3	coding-both-noneup	miR1439
miR1439-17	TTD_both_c63175_g3_i1	coding-both-noneup	miR1439
miR1439-17	TTD_both_c57941_g1_i1	coding-both-noneup	miR1439
miR1439-17	TTD_both_c58354_g1_i5	coding-both-noneup	miR1439
miR1439-17	TTD_both_c58354_g1_i3	coding-both-noneup	miR1439
miR1439-17	TTD_both_c65010_g4_i1	coding-both-noneup	miR1439
miR1439-17	TTD_both_c53776_g1_i1	coding-both-noneup	miR1439
miR1439-17	TTD_both_c66054_g1_i4	coding-both-noneup	miR1439
miR1439-17	TTD_both_c66054_g1_i1	coding-both-noneup	miR1439
miR1439-17	TTD_both_c98833_g1_i1	coding-both-noneup	miR1439
miR1439-17	TTD_both_c51601_g1_i1	coding-both-noneup	miR1439
miR1439-17	TTD_both_c66054_g1_i3	coding-both-noneup	miR1439
miR1439-17	TTD_both_c66054_g1_i5	coding-both-noneup	miR1439
miR1439-17	TTD_both_c66054_g1_i2	coding-both-noneup	miR1439
miR1439-17	TTD_both_c66054_g1_i6	coding-both-noneup	miR1439
miR1439-17	TTD_both_c51601_g1_i2	coding-both-noneup	miR1439
miR1439-17	TTD_both_c44433_g1_i1	coding-both-noneup	miR1439
miR1439-17	TTD_both_c5888_g1_i1	coding-both-noneup	miR1439
miR1439-17	TTD_both_c57497_g1_i4	coding-both-noneup	miR1439
miR1439-17	TTD_both_c61816_g3_i1	coding-both-noneup	miR1439
miR1439-17	TTD_both_c55094_g6_i2	coding-both-noneup	miR1439
miR1439-17	TTD_both_c52752_g2_i1	coding-both-noneup	miR1439
miR1439-17	TTD_both_c60139_g1_i2	coding-both-noneup	miR1439
miR1439-17	TTD_both_c61058_g1_i2	coding-both-noneup	miR1439
miR1439-17	TTD_both_c61058_g1_i1	coding-both-noneup	miR1439
miR1439-17	TTD_both_c60139_g1_i1	coding-both-noneup	miR1439
miR1439-17	TTD_both_c52177_g1_i2	coding-both-noneup	miR1439
miR1439-17	TTD_both_c63725_g1_i4	coding-both-noneup	miR1439
miR1439-17	TTD_both_c63725_g1_i3	coding-both-noneup	miR1439
miR1439-17	TTD_both_c52177_g1_i5	coding-both-noneup	miR1439
miR1439-17	TTD_both_c60472_g1_i1	coding-both-noneup	miR1439
miR1439-17	TTD_both_c59245_g2_i1	coding-both-noneup	miR1439
miR1439-17	TTD_both_c62820_g1_i1	coding-both-noneup	miR1439
miR1439-17	TTD_both_c58294_g1_i1	coding-both-noneup	miR1439
miR1439-17	TTD_both_c40166_g1_i1	coding-both-noneup	miR1439
miR1439-17	TTD_both_c36927_g1_i3	coding-both-noneup	miR1439
miR1439-17	TTD_both_c55352_g1_i1	coding-both-noneup	miR1439
miR1439-17	TTD_both_c54539_g1_i1	coding-both-noneup	miR1439
miR1439-17	TTD_both_c47761_g3_i1	coding-both-noneup	miR1439
miR1439-17	TTD_both_c40453_g1_i3	coding-both-noneup	miR1439
miR1439-17	TTD_both_c40453_g1_i4	coding-both-s12up	miR1439
miR1439-17	TTD_both_c62896_g2_i1	coding-both-noneup	miR1439
miR1439-17	TTD_both_c50740_g2_i1	coding-both-noneup	miR1439
miR1439-17	TTD_both_c65340_g1_i1	coding-both-noneup	miR1439
miR1439-17	TTD_both_c60673_g4_i1	coding-both-noneup	miR1439
miR1439-17	TTD_both_c45496_g1_i1	coding-both-noneup	miR1439
miR1439-17	TTD_both_c62715_g2_i4	coding-both-noneup	miR1439
miR1439-17	TTD_both_c54309_g1_i3	coding-both-noneup	miR1439
miR1439-17	TTD_both_c53310_g2_i2	coding-both-noneup	miR1439
miR1439-17	TTD_both_c53310_g2_i3	coding-both-noneup	miR1439
miR1439-17	TTD_both_c57731_g3_i1	coding-both-s12up	miR1439
miR1436-37	TTD_both_c56059_g2_i3	coding-both-noneup	miR1436
miR1436-37	TTD_both_c50247_g2_i1	coding-both-noneup	miR1436
miR1436-37	TTD_both_c52818_g1_i1	coding-both-noneup	miR1436
miR1436-37	TTD_both_c59926_g1_i1	coding-both-noneup	miR1436
miR1436-37	TTD_both_c62197_g1_i4	coding-both-noneup	miR1436
miR1436-37	TTD_both_c59926_g1_i2	coding-both-noneup	miR1436
miR1436-37	TTD_both_c50468_g1_i1	coding-both-noneup	miR1436
miR1436-37	TTD_both_c58369_g2_i1	coding-both-noneup	miR1436
miR1436-37	TTD_both_c54580_g1_i4	coding-both-noneup	miR1436
miR1436-37	TTD_both_c57643_g1_i1	coding-both-noneup	miR1436
miR1436-37	TTD_both_c62015_g1_i1	coding-both-noneup	miR1436
miR1436-37	TTD_both_c62715_g2_i4	coding-both-noneup	miR1436
miR1436-37	TTD_both_c62694_g2_i1	coding-both-noneup	miR1436
miR1436-37	TTD_both_c62694_g2_i2	coding-both-noneup	miR1436
miR1436-37	TTD_both_c108093_g1_i1	coding-both-noneup	miR1436
miR1436-37	TTD_both_c52123_g1_i3	coding-both-noneup	miR1436
miR1436-37	TTD_both_c64160_g1_i2	coding-both-noneup	miR1436
miR1436-37	TTD_both_c53963_g1_i2	coding-both-noneup	miR1436
miR1436-37	TTD_both_c47169_g1_i1	coding-both-noneup	miR1436
miR1436-37	TTD_both_c58882_g1_i2	coding-both-noneup	miR1436
miR1436-37	TTD_both_c52769_g1_i1	coding-both-noneup	miR1436
miR1436-37	TTD_both_c6709_g1_i1	coding-both-noneup	miR1436
miR1436-37	TTD_both_c56045_g1_i1	coding-both-noneup	miR1436
miR1436-37	TTD_both_c106885_g1_i1	coding-both-noneup	miR1436
miR1436-37	TTD_both_c51676_g1_i1	coding-both-noneup	miR1436
miR1436-37	TTD_both_c26678_g1_i1	coding-both-noneup	miR1436
miR1436-37	TTD_both_c47916_g1_i1	coding-both-noneup	miR1436
miR1436-37	TTD_both_c56524_g1_i3	coding-both-noneup	miR1436
miR1436-37	TTD_both_c54616_g1_i1	coding-both-noneup	miR1436
miR1436-37	TTD_both_c56045_g1_i2	coding-both-noneup	miR1436
miR1436-37	TTD_both_c44924_g1_i2	coding-both-noneup	miR1436
miR1436-37	TTD_both_c60213_g1_i4	coding-both-noneup	miR1436
miR1436-37	TTD_both_c59601_g1_i1	coding-both-noneup	miR1436
miR1436-37	TTD_both_c59601_g1_i2	coding-both-noneup	miR1436
miR1436-37	TTD_both_c64824_g3_i1	coding-both-noneup	miR1436
miR1436-37	TTD_both_c45922_g1_i1	coding-both-noneup	miR1436
miR1436-37	TTD_both_c51051_g1_i2	coding-both-noneup	miR1436
miR1436-37	TTD_both_c51051_g1_i1	coding-both-noneup	miR1436
miR1436-37	TTD_both_c57972_g2_i1	coding-both-noneup	miR1436
miR1436-37	TTD_both_c63830_g2_i1	coding-both-noneup	miR1436
miR1436-37	TTD_both_c65123_g1_i1	coding-both-noneup	miR1436
miR1436-37	TTD_both_c65123_g1_i2	coding-both-noneup	miR1436
miR1436-37	TTD_both_c58123_g3_i2	coding-both-noneup	miR1436
miR1120-4	TTD_both_c57367_g1_i1	coding-both-noneup	miR1120
miR1120-4	TTD_both_c57367_g1_i2	coding-both-noneup	miR1120
miR1120-4	TTD_both_c55352_g2_i2	coding-both-noneup	miR1120
miR1120-4	TTD_both_c55352_g1_i2	coding-both-noneup	miR1120
miR1120-4	TTD_both_c62720_g1_i3	coding-both-noneup	miR1120
miR1120-4	TTD_both_c57731_g1_i2	coding-both-noneup	miR1120
miR1120-4	TTD_both_c60213_g1_i4	coding-both-noneup	miR1120
miR1120-4	TTD_both_c26552_g1_i1	coding-both-noneup	miR1120
miR1120-4	TTD_both_c108093_g1_i1	coding-both-noneup	miR1120
miR1120-4	TTD_both_c50468_g1_i1	coding-both-noneup	miR1120
miR1120-4	TTD_both_c25927_g1_i1	coding-both-noneup	miR1120
miR1120-4	TTD_both_c47479_g1_i1	coding-both-noneup	miR1120
miR1120-4	TTD_both_c42224_g2_i1	coding-both-noneup	miR1120
miR1120-4	TTD_both_c61416_g1_i2	coding-both-noneup	miR1120
miR1120-4	TTD_both_c62197_g1_i3	coding-both-noneup	miR1120
miR1120-4	TTD_both_c62197_g1_i5	coding-both-noneup	miR1120
miR1436-38	TTD_both_c54386_g1_i1	coding-both-noneup	miR1436
miR1436-38	TTD_both_c108093_g1_i1	coding-both-noneup	miR1436
miR1436-38	TTD_both_c52123_g1_i3	coding-both-noneup	miR1436
miR1436-38	TTD_both_c64160_g1_i2	coding-both-noneup	miR1436
miR1436-38	TTD_both_c58882_g1_i2	coding-both-noneup	miR1436
miR1436-38	TTD_both_c56059_g2_i3	coding-both-noneup	miR1436
miR1436-38	TTD_both_c106885_g1_i1	coding-both-noneup	miR1436
miR1436-38	TTD_both_c51676_g1_i1	coding-both-noneup	miR1436
miR1436-38	TTD_both_c26678_g1_i1	coding-both-noneup	miR1436
miR1436-38	TTD_both_c52818_g1_i1	coding-both-noneup	miR1436
miR1436-38	TTD_both_c59926_g1_i1	coding-both-noneup	miR1436
miR1436-38	TTD_both_c62197_g1_i4	coding-both-noneup	miR1436
miR1436-38	TTD_both_c59926_g1_i2	coding-both-noneup	miR1436
miR1436-38	TTD_both_c60213_g1_i4	coding-both-noneup	miR1436
miR1436-38	TTD_both_c64824_g3_i1	coding-both-noneup	miR1436
miR1436-38	TTD_both_c105142_g1_i1	coding-both-noneup	miR1436
miR1436-38	TTD_both_c55352_g2_i2	coding-both-noneup	miR1436
miR1436-38	TTD_both_c46113_g1_i1	coding-both-noneup	miR1436
miR1436-38	TTD_both_c55352_g1_i2	coding-both-noneup	miR1436
miR1436-38	TTD_both_c50468_g1_i1	coding-both-noneup	miR1436
miR1436-38	TTD_both_c62535_g1_i3	coding-both-noneup	miR1436
miR1436-38	TTD_both_c62535_g1_i4	coding-both-noneup	miR1436
miR1436-38	TTD_both_c58369_g2_i1	coding-both-noneup	miR1436
miR1436-38	TTD_both_c54580_g1_i4	coding-both-noneup	miR1436
miR1436-38	TTD_both_c57972_g2_i1	coding-both-noneup	miR1436
miR1436-38	TTD_both_c62720_g1_i3	coding-both-noneup	miR1436
miR1436-38	TTD_both_c57643_g1_i1	coding-both-noneup	miR1436
miR1436-38	TTD_both_c47479_g1_i1	coding-both-noneup	miR1436
miR1436-38	TTD_both_c62535_g1_i1	coding-both-noneup	miR1436
miR1436-38	TTD_both_c55694_g1_i1	coding-both-noneup	miR1436
miR1436-38	TTD_both_c62715_g2_i4	coding-both-noneup	miR1436
miR1436-38	TTD_both_c25927_g1_i1	coding-both-noneup	miR1436
miR1436-38	TTD_both_c62694_g2_i1	coding-both-noneup	miR1436
miR1436-38	TTD_both_c62694_g2_i2	coding-both-noneup	miR1436
miR1436-38	TTD_both_c42899_g1_i2	coding-both-noneup	miR1436
miR1436-38	TTD_both_c41590_g1_i2	coding-both-noneup	miR1436
miR1436-38	TTD_both_c50247_g2_i1	coding-both-noneup	miR1436
miR1436-38	TTD_both_c56045_g1_i1	coding-both-noneup	miR1436
miR1436-38	TTD_both_c57731_g1_i2	coding-both-noneup	miR1436
miR1436-38	TTD_both_c59908_g2_i5	coding-both-noneup	miR1436
miR1436-38	TTD_both_c47169_g1_i1	coding-both-noneup	miR1436
miR1436-38	TTD_both_c58119_g2_i1	coding-both-noneup	miR1436
miR1436-38	TTD_both_c59908_g2_i8	coding-both-noneup	miR1436
miR1436-38	TTD_both_c54318_g1_i1	coding-both-noneup	miR1436
miR1436-38	TTD_both_c52769_g1_i1	coding-both-noneup	miR1436
miR1436-38	TTD_both_c52847_g1_i1	coding-both-s11up	miR1436
miR1436-38	TTD_both_c56045_g1_i2	coding-both-noneup	miR1436
miR1436-38	TTD_both_c62197_g1_i3	coding-both-noneup	miR1436
miR1436-38	TTD_both_c44924_g1_i2	coding-both-noneup	miR1436
miR1436-38	TTD_both_c62197_g1_i5	coding-both-noneup	miR1436
miR1436-38	TTD_both_c59263_g2_i3	coding-both-noneup	miR1436
miR1436-38	TTD_both_c64340_g1_i2	coding-both-noneup	miR1436
miR1436-38	TTD_both_c61416_g1_i2	coding-both-noneup	miR1436
miR1436-38	TTD_both_c6709_g1_i1	coding-both-noneup	miR1436
miR1436-38	TTD_both_c47916_g1_i1	coding-both-noneup	miR1436
miR1436-38	TTD_both_c56524_g1_i3	coding-both-noneup	miR1436
miR1436-38	TTD_both_c53637_g1_i1	coding-both-noneup	miR1436
miR1436-38	TTD_both_c59254_g1_i2	coding-both-noneup	miR1436
miR1436-38	TTD_both_c59254_g1_i1	coding-both-noneup	miR1436
miR1436-38	TTD_both_c59254_g1_i4	coding-both-noneup	miR1436
miR1436-38	TTD_both_c59601_g1_i1	coding-both-noneup	miR1436
miR1436-38	TTD_both_c59601_g1_i2	coding-both-noneup	miR1436
[truncated: 843 more rows]
